# Supplementary material for: Deep Sequencing Identifies Tissue-Specific MicroRNAs and Their Target Genes Involving in the Biosynthesis of Tanshinones in Salvia miltiorrhiza
Source: PLoS One. 2014 Nov 3;9(11):e111679. doi: 10.1371/journal.pone.0111679 (PMC4218800; doi:10.1371/journal.pone.0111679)
Supplement: Table S1 — Profile of known and novel microRNAs identified in S. miltiorrhiza. (XLS) [file pone.0111679.s001.xls]

## Sheet: All_Expressed_miRNA
Item		Description
Pre-miRNA Index		Pre-miRNA Cluster Index
miRNA_Index		mature miRNA
miR_name		The miR_name is composed of the 1st known miR name in a cluster, a underscore, and a matching annotation: such as
		L-n means the miRNA_seq (detected) is n base less than known rep_miRSeq in the left side;
		R-n means the miRNA_seq (detected) is n base less than known rep_miRSeq in the right side;
		L+n means the miRNA_seq (detected) is n base more than known rep_miRSeq in the left side;
		R+n means the miRNA_seq (detected) is n base more than known rep_miRSeq in the right side;
		2ss5TC13TA means 2 substitutin (ss), which are T->C at position 5 and T->A at position 13
		if there is no matching annotation, the miRNA_seq (detected) is exactly same as known rep_miRSeq.
		New discovered 5p/3p sequence has been annotated as p3/p5: which is directly differentiate with the reported sequences,
miR_seq		is a read at 5' or 3' of maximum mapped score in each cluster.
len		miR_seq length
genome ID		Reference Genome Information
strand		strand "+" or "-"
start		pre-miRNA start position
end		Pre-miRNA end position
genome_seq		pre-miRNA sequence
#mir		mapped mir numbers in miRbase, the number in this item eaquals to the sum of mirIDs
mirIDs		is all mirID in a cluster, seprated by ,
rep_mirID		is the representative known mirID
rep_mirSeq		is the representative known mir sequence
rep_miRID		is the representative known miRID
rep_miRSeq		is the representative known miR sequence
type		is 5' or 3', which means the cluster appears at 5' or 3' end
Sequence in miRbase		New, miRNA identified in this study and not reported in miRBase,mainly for new reported 5p or 3p sequence; Diff, confirming miRNA sequences in miRBase, but different sequences are reported in our study; and Yes, confirming miRNA sequences in miRBase.
		gp1b:Reads were mapped to (except for specific species) miRNAs/pre-miRNAs of selected species in miRbase and the pre-miRNAs were further mapped to genome & EST.
		gp2b:Reads were mapped to miRNAs/pre-miRNAs of selected species in miRbase and the mapped pre-miRNAs were not further mapped to genome, but the reads (and of course the miRNAs of the pre-miRNAs) were mapped to genome. The extended genome sequences from the genome loci may not form hairpins.
		gp3a:Reads were mapped to miRNAs/pre-miRNAs of selected species in miRbase and the mapped pre-miRNAs were not further mapped to genome, and the reads were not mapped to genome, either. but the reads were mapped to the miRNAS(Matures)
		gp3b:Reads were mapped to miRNAs/pre-miRNAs of selected species in miRbase and the mapped pre-miRNAs were not further mapped to genome, but the reads were not mapped to genome, either. what's more, the reads were not mapped to the miRNAS(Matures)
		gp4a:Reads were not mapped to pre-miRNAs of selected species in miRbase. But the reads were mapped to genome & the extended genome sequences from genome may form hairpins.
SS		Secondary Structure
		Criteria:
		1.number of allowed errors in one bulge in stem: <= 12
		2.number of basepair (bp) in stem region: >= 16
		3.free energy (dG in kCal/mol): <=-15
		4.length of hairpin (up and down stem + terminal loop): >= 50
		5.length of terminal loop: <= 20
		6.number of allowed errors in one bulge in mature region: <= 8
		7.number of allowed biased errors in one bulge in mature region: <= 4
		8.number of allowed biased bulges in in mature region: <= 2
		9.number of basepair (bp) in mature or mature* region: >= 12
		10.percentage of small RNA in stem region (pm): >= 80%
		11.number of allowed errors in mature region: <= 7
hairpinLen		pre-miRNA length
CG%		GC Content
dG		Free energy
MFEI		MFEI = -dG*100/mirLen/CG%. Reference: Cell. Mol. Life Sci. 63 (2006) 246-254.
raw		Raw data; from #reads(all),is the number of reads for isoform at 5' or 3' end.
norm		Normalized data
methods of normalization		(1) Find a common set of sequences among all samples
		(2) Construct a reference data set. Each data in the reference set is the copy number median value of a corresponding common sequence of all samples.
		(3) Perform 2-based logarithm transformation on copy numbers log2(copy#)of all samples and reference data set. △log2(copy#)
		(4) Calculate the log2(copy#) dierence △log2(copy#) between individual sample and the reference data set.
		(5) Form a subset of sequences by selecting|△log2(copy#)|<2, which means less than (22=) 4 fold change from the reference set.
		(6) Perform linear regressions between individual samples and the reference set on the subset sequences to derive linear equations iy=aix+bi, where ia and ib are the slop and interception, respectively, of the derived line, log2(copy#)copy of the reference set, and y is the expected l log2(copy#)copy of sample i on a corresponding sequence.
		(7) Calculate the mid value xmid=(max(x)-min(x))/2 of the reference set. Calculate the corresponding expected log2(copy#)copy of sample i, yi, mid= aixmid+bi. Let yr,mid=xmid, let △yi, =yr,mid-yi,mid, which is the logarithmic correction factor of sample i. We then derive the arithmetic correction factor = 2△yi sample i.
		(8) Correct copy numbers of individual samples by multiplying corresponding arithmetic correction factor to original copy numbers.
Expression Level		High:The number of reads in the following reported miRNAs is higher than the average copy of the data set.Medium：The number of reads in the following reported miRNAs is higher than 10 and less than average copy of the data set.Low：The number of reads in the following reported miRNAs is less than 10
Summary of known and predicted miRNA in this study.
Pre-miRNA Index2	miRNA_Index	miR_name	miR_seq	len	genomeID	strand	start	end	genome_seq	#mir	mirIDs,	rep_mirID	rep_mirSeq	rep_miRID	rep_miRSeq	type	Sequence in miRbase	group	SS	hairpinLen	CG%	dG	flower(raw)	leaf(raw)	root(raw)	stem(raw)	flower(norm)	leaf(norm)	root(norm)	stem(norm)	Expression level
1	1	rco-miR156f	TTGACAGAAGATAGAGAGCAC	21	51951963	+	193	280	tgttgTTGACAGAAGATAGAGAGCACcaacgatgaagttgcaaactttgcatctcactcctttgtactctctatacttctgtcatcac	1	rco-MIR156h,	rco-MIR156h	tgttgTTGACAGAAGATAGAGAGCACagatgatgatgtgcaatgactttttctgcatctcactcctttgtgctctctatgcttctgtcatcaccttc	rco-miR156f	TTGACAGAAGATAGAGAGCAC	5'	Yes	gp1b	...((.(((((((((((((((((.((.((.(((((.(.(((((...))))).)))).)).)).)).)))))))).))))))))).)).	84	40.9	-33.3	312	123	229	265	439.572	233.898	125.332	189.396	middle
1	1	lus-miR156b_1ss12TG	TTGACAGAAGAGAGAGAGCAC	21	gi|51951963|gb|CV162823.1|CV162823	+	159	326	taagttatgtttgggggtaggtagggggttttgctgttgTTGACAGAAGATAGAGAGCACcaacgatgaagttgcaaactttgcatctcactcctttgtACTCTCTATACTTCTGTCATCacactcacaaatcctctatcaactacttccccctaaattacaaacaca	42	lus-MIR156e,mtr-MIR156a,gma-MIR156e,gma-MIR156i,gma-MIR156d,gma-MIR156b,gma-MIR156f,ptc-MIR156h,ptc-MIR156j,ath-MIR157c,ath-MIR156j,ath-MIR156i,stu-MIR156d,mdm-MIR156t,mdm-MIR156u,mdm-MIR156w,aly-MIR157c,vvi-MIR156h,nta-MIR156j,nta-MIR156i,mes-MIR156k,cme-MIR156b,cme-MIR156e,bna-MIR156c,bna-MIR156b,tcc-MIR156a,rco-MIR156g,rco-MIR156e,cca-MIR156c,sly-MIR156a,aqc-MIR529,bra-MIR157a,ahy-MIR156c,ahy-…	lus-MIR156e	ggaaggataaggattgttgttgTTGACAGAAGATAGAGAGCACagatgatgaaatactgtagtgaaagtatctcactttcctttgtgctccctatgcttctgtcatcacatgcaccttcctttc	lus-miR156b	TTGACAGAAGATAGAGAGCAC	5'	Diff	gp2b	...(((..(((((((((.((((((((((.((((.((.((((((((((((((((((((.((.((.(((((.(.(((((...))))).)))).)).)).)).)))))))).)))))))))..)))..)))))).))))......)))))).)))))))))....)))...	162	41.1	-60.8	46.5	4	10	8	65.5132	7.60645	5.47303	5.71761	middle
1	2	stu-miR156d-3p_R-1_2ss1GA10GA	ACTCTCTATACTTCTGTCATC	21	gi|51951963|gb|CV162823.1|CV162823	+	159	326	taagttatgtttgggggtaggtagggggttttgctgttgTTGACAGAAGATAGAGAGCACcaacgatgaagttgcaaactttgcatctcactcctttgtACTCTCTATACTTCTGTCATCacactcacaaatcctctatcaactacttccccctaaattacaaacaca	42	lus-MIR156e,mtr-MIR156a,gma-MIR156e,gma-MIR156i,gma-MIR156d,gma-MIR156b,gma-MIR156f,ptc-MIR156h,ptc-MIR156j,ath-MIR157c,ath-MIR156j,ath-MIR156i,stu-MIR156d,mdm-MIR156t,mdm-MIR156u,mdm-MIR156w,aly-MIR157c,vvi-MIR156h,nta-MIR156j,nta-MIR156i,mes-MIR156k,cme-MIR156b,cme-MIR156e,bna-MIR156c,bna-MIR156b,tcc-MIR156a,rco-MIR156g,rco-MIR156e,cca-MIR156c,sly-MIR156a,aqc-MIR529,bra-MIR157a,ahy-MIR156c,ahy-…	stu-MIR156d	TTGACAGAAGATAGAGAGCACtaatgatgatatgctaatttcattcagcaaaagcatctcacttcatttgtGCTCTCTATGCTTCTGTCATCA	stu-miR156d-3p	GCTCTCTATGCTTCTGTCATCA	3'	Diff	gp2b	...(((..(((((((((.((((((((((.((((.((.((((((((((((((((((((.((.((.(((((.(.(((((...))))).)))).)).)).)).)))))))).)))))))))..)))..)))))).))))......)))))).)))))))))....)))...	162	41.1	-60.8	16	0	1	1	22.5422	0	0.547303	0.714701	middle
2	3	lus-miR156a	TGACAGAAGAGAGTGAGCAC	20	gi|51955213|gb|CV166073.1|CV166073	-	290	405	aTGACAGAAGAGAGAGAGCACcatcacattccatcatcacatttggatcaacaaaggctggggagctgctgagttgatgttgatgatgatgatgatgagctgctgatgctgctgag	177	lus-MIR156g,lus-MIR156a,mtr-MIR156a,mtr-MIR156i,mtr-MIR156c,mtr-MIR156d,mtr-MIR156b,gma-MIR156f,gma-MIR156b,gma-MIR156h,gma-MIR156v,gma-MIR156a,gma-MIR156x,gma-MIR156o,gma-MIR156q,gma-MIR156s,gma-MIR156u,gma-MIR156w,gma-MIR156y,gma-MIR156k,gma-MIR156n,ptc-MIR156a,ptc-MIR156f,ptc-MIR156b,ptc-MIR156d,ptc-MIR156c,ptc-MIR156e,ath-MIR156j,ath-MIR156i,ath-MIR156e,ath-MIR156a,ath-MIR156d,ath-MIR156f,ath…	lus-MIR156a	agagagagataatgggaggaggaggaggtgaggagggtgatagacTGACAGAAGAGAGTGAGCACacaaacaggcaattgtatggatggagtacctttgcggggtgcgtgctcacttctcttctgtcatctcaaattgatcttatctcctcctcctcctcctttgatcttatctcctctct	lus-miR156a	TGACAGAAGAGAGTGAGCAC	5'	Yes	gp2b	................((((.((((((((((((((((((((((...((((((...(((.((....)))))..))))))...)))).))))))))..))).)).))))).))))...	97	46.6	-36	278.5	214	125	194	392.374	406.945	68.4129	138.652	middle
3	4	lus-miR164a_R-1	TGGAGAAGCAGGGCACGTGC	20	gi|51954265|gb|CV165125.1|CV165125	-	95	212	tcgtggatgggtggcggcggtatctgcggcgggtccatgtggttgacgagcgacaaattagggtttgtgttgaaaaTGGAGAAGCAGGGCACCTGCtcgtgatgatactcatccaatg	99	lus-MIR164d,lus-MIR164a,lus-MIR164c,lus-MIR164b,lus-MIR164e,mtr-MIR164d,mtr-MIR164c,mtr-MIR164a,mtr-MIR164b,gma-MIR164i,gma-MIR164g,gma-MIR164d,gma-MIR164a,gma-MIR164e,gma-MIR164j,gma-MIR164b,gma-MIR164f,gma-MIR164k,gma-MIR164h,gma-MIR164c,ptc-MIR164f,ptc-MIR164e,ptc-MIR164a,ptc-MIR164b,ptc-MIR164c,ptc-MIR164d,ath-MIR164b,ath-MIR164a,ath-MIR164c,stu-MIR164,mdm-MIR164f,mdm-MIR164d,mdm-MIR164c,mdm-…	lus-MIR164e	gggagagaagctccttgcTGGAGAAGCAGGGCACGTGCAaaagatcaatactttggccgtggctgatcattggttgcacgtgctccccttctccaacatgggtttctcatccc	lus-miR164a	TGGAGAAGCAGGGCACGTGCA	3'	Diff	gp2b	...((((((((((((((((((.(((((......(((((....(..(((...(((........)))..)))..)..)))))...)))))..))).)).))).....))))))))))...	112	54.2	-38.4	4.5	0.5	54	1	6.33998	0.950806	29.5544	0.714701	middle
4	4	lus-miR164a_R-1	TGGAGAAGCAGGGCACGTGC	20	gi|51954590|gb|CV165450.1|CV165450	-	238	350	aTGGAGAAGCAGGGCACCTGCtcgtgatgatactcatccaatgagaagaaggggtccgttaacggcggcagagacggtccgttaacgacgtcgtagctgctgctccctgcagc	99	lus-MIR164d,lus-MIR164a,lus-MIR164c,lus-MIR164b,lus-MIR164e,mtr-MIR164d,mtr-MIR164c,mtr-MIR164a,mtr-MIR164b,gma-MIR164i,gma-MIR164g,gma-MIR164d,gma-MIR164a,gma-MIR164e,gma-MIR164j,gma-MIR164b,gma-MIR164f,gma-MIR164k,gma-MIR164h,gma-MIR164c,ptc-MIR164f,ptc-MIR164e,ptc-MIR164a,ptc-MIR164b,ptc-MIR164c,ptc-MIR164d,ath-MIR164b,ath-MIR164a,ath-MIR164c,stu-MIR164,mdm-MIR164f,mdm-MIR164d,mdm-MIR164c,mdm-…	lus-MIR164e	gggagagaagctccttgcTGGAGAAGCAGGGCACGTGCAaaagatcaatactttggccgtggctgatcattggttgcacgtgctccccttctccaacatgggtttctcatccc	lus-miR164a	TGGAGAAGCAGGGCACGTGCA	5'	Diff	gp2b	........((((((..(((.(((((((((.....))))..)))))....)))...........((((((((..((((..((((...))))))))..))))))))))))))...	102	57.5	-40	4.5	0.5	54	1	6.33998	0.950806	29.5544	0.714701	middle
1	1	bdi-miR156b-5p_L+1_1ss20AC	TTGACAGAAGAGAGTGAGCCC	21					ctttggaggttTGACAGAAGAGAGTGAGCACacgcggtggtttcctagcatgcaggagccatgctgggagctgcgcgtGCTCACCCTCTCTCTGTCAGCcgttcaccatgc	184	bdi-MIR156g,lus-MIR156a,lus-MIR156g,mtr-MIR156i,mtr-MIR156c,mtr-MIR156d,mtr-MIR156b,mtr-MIR156j,mtr-MIR156a,gma-MIR156h,gma-MIR156v,gma-MIR156a,gma-MIR156x,gma-MIR156o,gma-MIR156u,gma-MIR156w,gma-MIR156y,gma-MIR156k,gma-MIR156n,gma-MIR156q,gma-MIR156s,gma-MIR156f,gma-MIR156b,ptc-MIR156a,ptc-MIR156f,ptc-MIR156b,ptc-MIR156d,ptc-MIR156c,ptc-MIR156e,ath-MIR156e,ath-MIR156a,ath-MIR156d,ath-MIR156f,ath…	bdi-MIR156f	tgagtggaagcTGACAGAAGAGAGTGAGCACccatggtgtttcgtttgcatcaaggacatgccagggagctatgcgtGCTCACTGCTCTATCTGTCAGCcagccactgat	bdi-miR156b-5p	TGACAGAAGAGAGTGAGCAC	5'	Diff	gp3a	...((((((.((((((((((((.((((((((.((((((....(((((((((((....).)))))))))))))))).)))))))).)))).)))))))))).))))......	102	58.6	-61.9	136	183	111	324	191.608	347.995	60.7507	231.563	middle
1	2	bdi-miR156d-3p_3ss7TC8G-13GC	GCTCACCCTCTCTCTGTCACC	21					ctttggaggttTGACAGAAGAGAGTGAGCACacgcggtggtttcctagcatgcaggagccatgctgggagctgcgcgtGCTCACCCTCTCTCTGTCAGCcgttcaccatgc	184	bdi-MIR156g,lus-MIR156a,lus-MIR156g,mtr-MIR156i,mtr-MIR156c,mtr-MIR156d,mtr-MIR156b,mtr-MIR156j,mtr-MIR156a,gma-MIR156h,gma-MIR156v,gma-MIR156a,gma-MIR156x,gma-MIR156o,gma-MIR156u,gma-MIR156w,gma-MIR156y,gma-MIR156k,gma-MIR156n,gma-MIR156q,gma-MIR156s,gma-MIR156f,gma-MIR156b,ptc-MIR156a,ptc-MIR156f,ptc-MIR156b,ptc-MIR156d,ptc-MIR156c,ptc-MIR156e,ath-MIR156e,ath-MIR156a,ath-MIR156d,ath-MIR156f,ath…	bdi-MIR156d	gccggccggcagggtcatgtgtgcgcgcggTGACAGAAGAGAGTGAGCACacggccgggcgggacggcacccggcggattggtgccgtcgcggccgcgtGCTCACTGCTCTGTCTGTCACCtttgcccagaaggccgcctcttcacggaca	bdi-miR156d-3p	GCTCACTGCTCTGTCTGTCACC	3'	Diff	gp3a	...((((((.((((((((((((.((((((((.((((((....(((((((((((....).)))))))))))))))).)))))))).)))).)))))))))).))))......	102	58.6	-61.9	35	23	38	69	49.311	43.7371	20.7975	49.3144	middle
2	3	stu-miR156d-3p_R-1_1ss10GT	GCTCTCTATTCTTCTGTCATC	21					ggttgTTGACAGAAGATAGAGAGCACagatgatgatatgcatttatatatatatatatatatatatatatatatatatatatatatatatatatatatgaggagctggagctgcatggagatgaattttgtgcatatcactcctttgtgctctctatgcttctgtcatcacc	69	mtr-MIR156e,gma-MIR156e,gma-MIR156d,gma-MIR156i,gma-MIR156p,gma-MIR156t,ptc-MIR156h,ath-MIR157c,stu-MIR156d,stu-MIR156c,mdm-MIR156aa,mdm-MIR156p,aly-MIR157c,aly-MIR157c,ppe-MIR156a,vvi-MIR156i,nta-MIR156j,nta-MIR156i,cme-MIR156e,cme-MIR156f,bna-MIR156b,bna-MIR156c,tcc-MIR156e,tcc-MIR156f,cpa-MIR156e,rco-MIR156g,cca-MIR156c,sly-MIR156a,bra-MIR157a,vun-MIR156b,han-MIR156c,bol-MIR157a,smo-MIR156c,sm…	stu-MIR156d	TTGACAGAAGATAGAGAGCACtaatgatgatatgctaatttcattcagcaaaagcatctcacttcatttgtGCTCTCTATGCTTCTGTCATCA	stu-miR156d-3p	GCTCTCTATGCTTCTGTCATCA	3'	Diff	gp3a	((.((.(((((((((((((((((((((((.(((((((((((((((((((((((((((((((((((((((....)))))))))))))))))))))))))))..(((....))).................)))))))))).)).)))))))))))))).))))))))).))))	172	30.2	-82	8	3	3	4	11.2711	5.70483	1.64191	2.8588	middle
3	4	ath-miR159a_R-1	TTTGGATTGAAGGGAGCTCT	20					gtagagctccttaaagttcaaacatgagttgagcagggtaaagaaaagctgctaagctatggatcccataagccctaatccttgtaaagtaaaaaaggatttggttatatggattgcatatctcaggagctttaacttgccctttaatggcttttactcttcTTTGGATTGAAGGGAGCTCTAc	61	ath-MIR159a,lus-MIR159c,lus-MIR159b,mtr-MIR159a,gma-MIR159a,gma-MIR159e,ptc-MIR159b,ptc-MIR159a,ath-MIR159b,ath-MIR159c,aly-MIR159a,aly-MIR159b,aly-MIR159c,ppe-MIR159,vvi-MIR159c,vvi-MIR159a,vvi-MIR159b,nta-MIR159,mes-MIR159a,mes-MIR159b,cme-MIR159a,bna-MIR159,cpa-MIR159a,rco-MIR159,csi-MIR159,sly-MIR159,sly-MIR319,aqc-MIR159,bra-MIR159a,hbr-MIR159b,hbr-MIR159a,ahy-MIR159,htu-MIR159a,osa-MIR159f,…	ath-MIR159a	gtagagctccttaaagttcaaacatgagttgagcagggtaaagaaaagctgctaagctatggatcccataagccctaatccttgtaaagtaaaaaaggatttggttatatggattgcatatctcaggagctttaacttgccctttaatggcttttactcttcTTTGGATTGAAGGGAGCTCTAc	ath-miR159a	TTTGGATTGAAGGGAGCTCTA	3'	Diff	gp3a	((((((((((((..((((((((...((((.(((((((((((...((((((.((.((.(((((((((.(((((((..(((((((...........))))))).)))).)))))))).)))).)).)).))))))...)))))))......))))..))))...))))))))..))))))))))))	184	39.1	-74.3	9265.08	14831.1	31300.9	20164.3	13053.4	28203	17131.1	14411.5	high
4	5	ptc-miR159d_L-1R-1_1ss7TC	TTGGACTGAAGGGAGCTCC	19					agctcctttcagcccaatacggaggactgagatgtgggtagagctgccatctcatgcataaggctatgcttaatatttctcaaacagaaacttccagtcatcaaatttgagctgccatcttcaaggacttaatgttaagctcaaccaaatgcatggagtgggagcaactccttccccatactttgcccgcccATTGGACTGAAGGGAGCTCC	26	cpa-MIR319,lus-MIR159a,mtr-MIR159b,gma-MIR156aa,gma-MIR159b,gma-MIR156z,gma-MIR156z,gma-MIR159f,gma-MIR159c,ptc-MIR159d,ptc-MIR159c,mdm-MIR159a,mdm-MIR159b,mes-MIR159d,mes-MIR159c,cme-MIR159b,cpa-MIR159b,osa-MIR159d,osa-MIR159e,sof-MIR159c,zma-MIR159c,zma-MIR159d,sbi-MIR159b,smo-MIR159,pta-MIR159c,	ptc-MIR159d	ttgtaaatttgggagctttctttggttcaaaatgaggaaagaaagtgggtatactcgtctgcttgttcatggatacctctgggttgcgcaggatatattagttagggctacagcttaagggtttgcatggccaaggagacgttgcctgccttctcctttcgtttCTTGGATTGAAGGGAGCTCCTacatgtatc	ptc-miR159d	CTTGGATTGAAGGGAGCTCCT	3'	Diff	gp3a	((((((((((((.(((((..((.((...(((.((((((..(((((.((((..(((((((..((....((((((((((..((.....(((.....((((((.......))).))).....)))...))...))))))))))....))..)))))))..)))).)))...))....)))))))))...)).)).))))).))))))))))))..	210	47.2	-79	8.91667	1.25	21.85	6.7	12.5626	2.37701	11.9586	4.78849	middle
5	6	zma-miR159a-3p_R-1	TTTGGATTGAAGGGAGCTCT	20					tagacggtctggtcttaaggcgGTGCTCCCTTCAAACCAATAAacggtcgatctgatgggtggtacagctgctcgttcatggttcccactgtcccatctcatcagagagagagagagatgcttgagatgggcttgtggtttgcatgaccgaggagctgcacgtccccttcgttgaccgctgTTTGGATTGAAGGGAGCTCTGcatcttggtcccaagactt	6	zma-MIR159b,zma-MIR159k,zma-MIR159j,zma-MIR159i,zma-MIR159h,zma-MIR159g,	zma-MIR159j	agtttgattcactagacctgatcccctagactagacggtctggtcttaaggcgGTGCTCCCTTCAAACCAATAAacggtcgatctgatgggtggtacagctgctcgttcatggttcccactgtcccatctcatcagagagagagaagatcgtgagagagcgagagatgcttgagatgggcttgtggtttgcatgaccgaggagctgcctcgtccccttcgttgaccgctgTTTGGATTGAAGGGAGCTCTGc	zma-miR159a-3p	TTTGGATTGAAGGGAGCTCTG	3'	Diff	gp3a	.....(((((((.((....((((.(((((((((((.((((....((((((((..((.(((..((.(((((.((((.(((((....((((...(((((((((.((..............))..)))))))))...))))....))))).)))).))))).))..)))..))))))))))....)))).))))))))))).)))).....)).))..))))).	215	52.9	-102.1	4758.92	6644.58	14795.9	9195.83	6704.77	12635.4	8097.85	6572.27	high
6	7	pta-miR159b_1ss6TC	TTGGACTGAAGAGAGCTCCC	20					ttacggggagctttcttcagtccaacgaaaggccgtatagggatgattcaactgctggttcatggactctactatcttgtaatcctcgaggttcagtattggcggcaagataatggtgtgcatgacacgggagtcgtattgccactacgctgtttttacTTGGATTGAAGAGAGCTCCCagaaa	1	pta-MIR159b,	pta-MIR159b	ttacggggagctttcttcagtccaacgaaaggccgtatagggatgattcaactgctggttcatggactctactatcttgtaatcctcgaggttcagtattggcggcaagataatggtgtgcatgacacgggagtcgtattgccactacgctgtttttacTTGGATTGAAGAGAGCTCCCagaaa	pta-miR159b	TTGGATTGAAGAGAGCTCCC	3'	Diff	gp3a	.....((((((((((((((((((((..(((..(.(..(((((........(((.(((..(((((.((.(((.((((((((...((...............))..)))))))).))).)).)))))..))).))).......)).)))..).)..)))..)))))))))))))))))))).....	174	46.7	-76.2	0.25	0	1	0.5	0.352221	0	0.547303	0.35735	low
7	8	cpa-miR159a_R-1	TTTGGATTGAAGGGAGCTCT	20					gagctccttgaagtccaatagAGGATTTTGCAGGGTTGATtgagctgccgagctatggattccacagccctacccgaagttatactttttctgggtaggcttgcggtttgcatatctcaggagctgcattaccctaagcttaatccttgTTTGGATTGAAGGGAGCTCTAg	2	cpa-MIR159a,	cpa-MIR159a	gagctccttgaagtccaatagAGGATTTTGCAGGGTTGATtgagctgccgagctatggattccacagccctacccgaagttatactttttctgggtaggcttgcggtttgcatatctcaggagctgcattaccctaagcttaatccttgTTTGGATTGAAGGGAGCTCTAg	cpa-miR159a	TTTGGATTGAAGGGAGCTCTA	3'	Diff	gp3a	(((((((((..(((((((..(((((((..(((((((....((((((.(((((.((((....((.((..(((((((((((........)))).)))))))..)).))....)))).))).)))))).))..)))))..))..)))))))..)))))))..)))))))))...	168	47.4	-79	8884.92	14501.1	30246.4	18931.8	12517.8	27575.4	16554	13530.6	high
8	9	nta-miR160a	TGCCTGGCTCCCTGTATGCCA	21					aatatgcataTGCCTGGCTCCCTGTATGCCAtttgcagagctcatcggaataccgttgggtccccgtgaatggcgtatgaggagccaagcatatcccggatat	103	nta-MIR160a,lus-MIR160b,lus-MIR160h,lus-MIR160j,lus-MIR160f,lus-MIR160i,lus-MIR160d,lus-MIR160a,lus-MIR160e,mtr-MIR160d,mtr-MIR160b,mtr-MIR160a,gma-MIR160e,gma-MIR160f,gma-MIR160c,gma-MIR160a,gma-MIR160d,gma-MIR160b,ptc-MIR160b,ptc-MIR160d,ptc-MIR160a,ptc-MIR160c,ath-MIR160a,ath-MIR160c,ath-MIR160b,stu-MIR160a,stu-MIR160b,mdm-MIR160b,mdm-MIR160c,mdm-MIR160e,mdm-MIR160a,aly-MIR160c,aly-MIR160a,aly…	nta-MIR160c	aacttggatgTGCCTGGCTCCCTGTATGCCAcacactttcaccaatccgcgagttctttgattggctgatcagtgggtggcgtgcgaggagccaagcataccacattata	nta-miR160a	TGCCTGGCTCCCTGTATGCCA	5'	Yes	gp3a	.......((((((.(((((((..((((((((((..(...(((((.(((....))).)))))....)..))))))))))..))))))).)))))).........	87	51.5	-49.4	3.5	8	30	20	4.9311	15.2129	16.4191	14.294	middle
9	10	zma-miR162-3p_R+1	TCGATAAACCTCTGCATCCAG	21					ctGGGCGCAGTGGTTTATCGATCtcttccttgccttgtgctggtccggccgggagtggtggttcaagcgttttattgttgcagcagctcgcaaacaacgcgggaatcggTCGATAAACCTCTGCATCCAg	36	zma-MIR162,lus-MIR162a,lus-MIR162b,mtr-MIR162,gma-MIR162c,gma-MIR162a,gma-MIR162b,ptc-MIR162b,ptc-MIR162a,ath-MIR162b,ath-MIR162a,stu-MIR162b,stu-MIR162a,mdm-MIR162a,mdm-MIR162b,aly-MIR162a,aly-MIR162b,ppe-MIR162,vvi-MIR162,nta-MIR162a,nta-MIR162b,mes-MIR162,cme-MIR162,tcc-MIR162,cpa-MIR162a,ghr-MIR162a,rco-MIR162,csi-MIR162,sly-MIR162,vun-MIR162,htu-MIR162a,aau-MIR162,hpe-MIR162a,osa-MIR162a,sbi…	zma-MIR162	ctGGGCGCAGTGGTTTATCGATCtcttccttgccttgtgctggtccggccgggagtggtggttcaagcgttttattgttgcagcagctcgcaaacaacgcgggaatcggTCGATAAACCTCTGCATCCAg	zma-miR162-3p	TCGATAAACCTCTGCATCCA	3'	Diff	gp3a	((((..((((.((((((((((((..((((..(((............)))..))))....(((((..(((((...((((.((....))..))))..)))))..))))))))))))))))).))))..))))	130	55.4	-55.2	1	0	0	0	1.40888	0	0	0	low
10	11	csi-miR164	TGGAGAAGCAGGGCACGTGCA	21					gtgtagagcaagaTGGAGAAGCAGGGCACGTGCAttactaactcaaccgcacatacatctactaacaaaaattaattaatccacacattttgaagaaaccaaatcaagaagcagcaagctctttctgttgttatagctcagtcatgagttgagttatttcttcatgtgcccttcttccccatcatgaccgcggcaccttgtgtgtgtgtgtgtgtgtctgtgtatcatcagggatcagctcaagatctgaatttcttcttagcaaaattcatgtgcca	105	csi-MIR164,lus-MIR164a,lus-MIR164b,lus-MIR164e,lus-MIR164d,lus-MIR164c,mtr-MIR164c,mtr-MIR164a,mtr-MIR164b,mtr-MIR164d,gma-MIR164e,gma-MIR164j,gma-MIR164f,gma-MIR164h,gma-MIR164c,gma-MIR164i,gma-MIR164g,gma-MIR164d,gma-MIR164a,gma-MIR164b,gma-MIR164k,ptc-MIR164e,ptc-MIR164b,ptc-MIR164c,ptc-MIR164a,ptc-MIR164d,ptc-MIR164f,ath-MIR164a,ath-MIR164b,ath-MIR164c,stu-MIR164,mdm-MIR164c,mdm-MIR164b,mdm-M…	csi-MIR164	gtgtagagcaagaTGGAGAAGCAGGGCACGTGCAttactaactcaaccgcacatacatctactaacaaaaattaattaatccacacattttgaagaaaccaaatcaagaagcagcaagctctttctgttgttatagctcagtcatgagttgagttatttcttcatgtgcccttcttccccatcatgaccgcggcaccttgtgtgtgtgtgtgtgtgtctgtgtatcatcagggatcagctcaagatctgaatttcttcttagcaaaattcatgtgcca	csi-miR164	TGGAGAAGCAGGGCACGTGCA	5'	Yes	gp3a	(((.....((.(((((.((((.((((((((((......(((((((((((.........(((.((((((....................((((.......))))..((((.((.....))))))....)))))))))........)).)))))))))......)))))))))).)))).))))).))..)))(((((((((.(((.(((..(........)..)))))))))))....(((.((((...........)))))))..........)))).	191	41.7	-68.4	899	92	9543	171	1266.59	174.948	5222.92	122.214	high
10	12	zma-miR164c-3p_2ss7CT16TC	CATGTGTCCTTCTTCCCCATC	21					gtgtagagcaagaTGGAGAAGCAGGGCACGTGCAttactaactcaaccgcacatacatctactaacaaaaattaattaatccacacattttgaagaaaccaaatcaagaagcagcaagctctttctgttgttatagctcagtcatgagttgagttatttcttcatgtgcccttcttccccatcatgaccgcggcaccttgtgtgtgtgtgtgtgtgtctgtgtatcatcagggatcagctcaagatctgaatttcttcttagcaaaattcatgtgcca	105	csi-MIR164,lus-MIR164a,lus-MIR164b,lus-MIR164e,lus-MIR164d,lus-MIR164c,mtr-MIR164c,mtr-MIR164a,mtr-MIR164b,mtr-MIR164d,gma-MIR164e,gma-MIR164j,gma-MIR164f,gma-MIR164h,gma-MIR164c,gma-MIR164i,gma-MIR164g,gma-MIR164d,gma-MIR164a,gma-MIR164b,gma-MIR164k,ptc-MIR164e,ptc-MIR164b,ptc-MIR164c,ptc-MIR164a,ptc-MIR164d,ptc-MIR164f,ath-MIR164a,ath-MIR164b,ath-MIR164c,stu-MIR164,mdm-MIR164c,mdm-MIR164b,mdm-M…	zma-MIR164h	gTGGAGAAGCAGGGCACGTGTGaattcattcgttccatcgacggtctggcgccgactcacgcatcgccggcgcggcgagctgagcgcgtgacacggaaagcaggtccgccgcgccggcgcccgcgctggccgatcgaccggctaactgtagctccacgaagcaaagccaggccagccggccgatcgatgcgtgcgtgCATGTGCCCTTCTTCTCCATCg	zma-miR164c-3p	CATGTGCCCTTCTTCTCCATC	3'	Diff	gp3a	(((.....((.(((((.((((.((((((((((......(((((((((((.........(((.((((((....................((((.......))))..((((.((.....))))))....)))))))))........)).)))))))))......)))))))))).)))).))))).))..)))(((((((((.(((.(((..(........)..)))))))))))....(((.((((...........)))))))..........)))).	191	41.7	-68.4	50	4	313	12	70.4442	7.60645	171.306	8.57641	middle
11	13	bdi-miR166e-5p	GGAATGTTGTCTGGCTCGAGG	21					gggatagcaaagggggagcttttttactttgaggGGAATGTTGTCTGGCTCGAGGtgctgagatcgagagaacttgaaattcgatctctagattgatcTCGGACCAGGCTTCATTCCCCtcaagtaaagctcccgtgtggcctgcgattct	242	bdi-MIR166e,lus-MIR166h,lus-MIR166j,lus-MIR166g,lus-MIR166a,lus-MIR166f,lus-MIR166c,lus-MIR166d,lus-MIR166i,lus-MIR166e,lus-MIR166k,lus-MIR166b,mtr-MIR166e,mtr-MIR166g,mtr-MIR166b,mtr-MIR166a,mtr-MIR166c,mtr-MIR166f,mtr-MIR166d,gma-MIR166t,gma-MIR166b,gma-MIR166a,gma-MIR166d,gma-MIR166c,gma-MIR166g,gma-MIR166e,gma-MIR166i,gma-MIR166p,gma-MIR166u,gma-MIR166s,gma-MIR166n,gma-MIR166j,gma-MIR166f,gma…	bdi-MIR166e	gggatagcaaagggggagcttttttactttgaggGGAATGTTGTCTGGCTCGAGGtgctgagatcgagagaacttgaaattcgatctctagattgatcTCGGACCAGGCTTCATTCCCCtcaagtaaagctcccgtgtggcctgcgattct	bdi-miR166e-5p	GGAATGTTGTCTGGCTCGAGG	5'	Yes	gp3a	(((((.((..((((((((((...((((.((((((((((((..((((((..((((((.(((((((((((...........))))))))).))....))))))..))))))..)))))))))))))))))))))))......))))).)))))	151	49.7	-72.1	180	74	346.5	123	253.599	140.719	189.641	87.9082	middle
11	14	bdi-miR166a-3p	TCGGACCAGGCTTCATTCCCC	21					gggatagcaaagggggagcttttttactttgaggGGAATGTTGTCTGGCTCGAGGtgctgagatcgagagaacttgaaattcgatctctagattgatcTCGGACCAGGCTTCATTCCCCtcaagtaaagctcccgtgtggcctgcgattct	242	bdi-MIR166e,lus-MIR166h,lus-MIR166j,lus-MIR166g,lus-MIR166a,lus-MIR166f,lus-MIR166c,lus-MIR166d,lus-MIR166i,lus-MIR166e,lus-MIR166k,lus-MIR166b,mtr-MIR166e,mtr-MIR166g,mtr-MIR166b,mtr-MIR166a,mtr-MIR166c,mtr-MIR166f,mtr-MIR166d,gma-MIR166t,gma-MIR166b,gma-MIR166a,gma-MIR166d,gma-MIR166c,gma-MIR166g,gma-MIR166e,gma-MIR166i,gma-MIR166p,gma-MIR166u,gma-MIR166s,gma-MIR166n,gma-MIR166j,gma-MIR166f,gma…	bdi-MIR166i	tcttgttgaggGGCATGTCGTGTGGCCCGAGAccggttcatggccgtcgatcggtcggctaatgtcgccggcggcgcgcgtcagtggatggtcTCGGACCAGGCTTCATTCCCCccaacggc	bdi-miR166a-3p	TCGGACCAGGCTTCATTCCCC	3'	Yes	gp3a	(((((.((..((((((((((...((((.((((((((((((..((((((..((((((.(((((((((((...........))))))))).))....))))))..))))))..)))))))))))))))))))))))......))))).)))))	151	49.7	-72.1	224457	94711.7	181430	150619	316234	180105	99297.1	107647	high
12	13	bdi-miR166e-5p	GGAATGTTGTCTGGCTCGAGG	21					gggatagcaaagggggagcttttttactttgaggGGAATGTTGTCTGGCTCGAGGtgctgagatcgagagaacttgaaattcgatctctagattgatcTCGGACCAGGCTTCATTCCCCtcaagtaaagctcccgtgtggcctgcgattct	39	bdi-MIR166e,mtr-MIR166e,mtr-MIR166g,gma-MIR166b,gma-MIR166a,gma-MIR166c,gma-MIR166u,gma-MIR166n,gma-MIR166j,gma-MIR166h,gma-MIR166o,gma-MIR166q,gma-MIR166m,gma-MIR166l,stu-MIR166a,stu-MIR166c,aly-MIR166d,aly-MIR166e,aly-MIR166g,aly-MIR166b,aly-MIR166c,aly-MIR166a,aly-MIR165a,csi-MIR166a,csi-MIR166e,osa-MIR166b,osa-MIR166a,osa-MIR166d,osa-MIR166e,osa-MIR166h,osa-MIR166k,bdi-MIR166c,bdi-MIR166b,zma…	bdi-MIR166e	gggatagcaaagggggagcttttttactttgaggGGAATGTTGTCTGGCTCGAGGtgctgagatcgagagaacttgaaattcgatctctagattgatcTCGGACCAGGCTTCATTCCCCtcaagtaaagctcccgtgtggcctgcgattct	bdi-miR166e-5p	GGAATGTTGTCTGGCTCGAGG	5'	Yes	gp3a	(((((.((..((((((((((...((((.((((((((((((..((((((..((((((.(((((((((((...........))))))))).))....))))))..))))))..)))))))))))))))))))))))......))))).)))))	151	49.7	-72.1	180	74	346.5	123	253.599	140.719	189.641	87.9082	middle
12	14	bdi-miR166a-3p	TCGGACCAGGCTTCATTCCCC	21					gggatagcaaagggggagcttttttactttgaggGGAATGTTGTCTGGCTCGAGGtgctgagatcgagagaacttgaaattcgatctctagattgatcTCGGACCAGGCTTCATTCCCCtcaagtaaagctcccgtgtggcctgcgattct	39	bdi-MIR166e,mtr-MIR166e,mtr-MIR166g,gma-MIR166b,gma-MIR166a,gma-MIR166c,gma-MIR166u,gma-MIR166n,gma-MIR166j,gma-MIR166h,gma-MIR166o,gma-MIR166q,gma-MIR166m,gma-MIR166l,stu-MIR166a,stu-MIR166c,aly-MIR166d,aly-MIR166e,aly-MIR166g,aly-MIR166b,aly-MIR166c,aly-MIR166a,aly-MIR165a,csi-MIR166a,csi-MIR166e,osa-MIR166b,osa-MIR166a,osa-MIR166d,osa-MIR166e,osa-MIR166h,osa-MIR166k,bdi-MIR166c,bdi-MIR166b,zma…	bdi-MIR166b	gctagagagggagcctttttcgttttgaggGGAATGTTGTCTGGCTCGGGGttctctttatttctatgcctctctctatccccccctcctcaatctctctagctttgattggatcgagagaagatcgatcgatcgatccaagaagagttctgagaagggggatgaagagagtagacgtatgtgtgtagatcTCGGACCAGGCTTCATTCCCCccaaatacaagggctcccatgatctctgcctc	bdi-miR166a-3p	TCGGACCAGGCTTCATTCCCC	3'	Yes	gp3a	(((((.((..((((((((((...((((.((((((((((((..((((((..((((((.(((((((((((...........))))))))).))....))))))..))))))..)))))))))))))))))))))))......))))).)))))	151	49.7	-72.1	224457	94711.7	181430	150619	316234	180105	99297.1	107647	high
13	15	ptc-miR166p_L+2R-2	TCTCGGACCAGGCTCCATTCC	21					taaggttgagaggaacgctgtctgggtcgaggtcatggaggccatgattatacataaatggcattatctgatgacagcccagataatcgatgcacctgtcttgaacctaaatgattcTCGGACCAGGCTCCATTCCTTccaaccat	2	ptc-MIR166p,ppt-MIR166m,	ptc-MIR166p	taaggttgagaggaacgctgtctgggtcgaggtcatggaggccatgattatacataaatggcattatctgatgacagcccagataatcgatgcacctgtcttgaacctaaatgattcTCGGACCAGGCTCCATTCCTTccaaccat	ptc-miR166p	TCGGACCAGGCTCCATTCCTT	3'	Diff	gp3a	...(((((..(((((....((((((..(((((((((..(((((((............))))).(((((((.........)))))))((((..(....)..))))..))..))))).))))..))))))....)))))..)))))..	141	46.6	-51.6	47.6667	6.33333	1	15	67.1569	12.0435	0.547303	10.7205	middle
14	16	dpr-miR167a	TGAAGCTGCCAGCATGATCTA	21					tagcctctgtTGAAGCTGCCAGCATGATCTAaactttcctttttttgtagaggaaagaacagatcatgtggtagcttcatccgattctggttg	150	dpr-MIR167a,lus-MIR167d,lus-MIR167e,lus-MIR167c,lus-MIR167h,lus-MIR167b,lus-MIR167i,lus-MIR167f,lus-MIR167a,lus-MIR167g,mtr-MIR167a,mtr-MIR167b,gma-MIR167b,gma-MIR167a,gma-MIR167d,gma-MIR167c,gma-MIR167e,gma-MIR167f,gma-MIR167g,ptc-MIR167c,ptc-MIR167a,ptc-MIR167b,ptc-MIR167d,ptc-MIR167f,ptc-MIR167g,ptc-MIR167e,ptc-MIR167h,ath-MIR167b,ath-MIR167a,ath-MIR167d,ath-MIR167c,stu-MIR167d,stu-MIR167b,stu…	dpr-MIR167b	tctagaaaggaacaagTGAAGCTGCCAGCATGATCTAtcttgggatggttttggatatgagagtactaaccctagctaggtcatgctgtagcagcatcacttcttcctctttggg	dpr-miR167a	TGAAGCTGCCAGCATGATCTA	5'	Yes	gp3a	(((((((...(((((((((((.((((((((...(((((((((......)))))))))...)))))))))))))))))))...))....)))))	93	41.9	-43.1	1161.5	1759	964	389	1636.42	3344.93	527.6	278.019	middle
15	17	ppt-miR167_1ss1GT	TGAAGCTGCCAGCATGATCCT	21					accaaaagttGGAAGCTGCCAGCATGATCCTttaacttttctagagggaaagatcagatcatctggctgctttcatcctgtt	1	ppt-MIR167,	ppt-MIR167	accaaaagttGGAAGCTGCCAGCATGATCCTttaacttttctagagggaaagatcagatcatctggctgctttcatcctgtt	ppt-miR167	GGAAGCTGCCAGCATGATCCT	5'	Diff	gp3a	.........(((((((.(((((.((((((((((..(((.....)))..))))....))))))))))).))))))).......	66	42.7	-29.4	0.5	1	0	1	0.704442	1.90161	0	0.714701	low
16	18	gma-miR168a	TCGCTTGGTGCAGGTCGGGAA	21					cactgtgcggtctctaatTCGCTTGGTGCAGGTCGGGAAccggttttcgcgcggaatggaggagcggtcgccggcgccgaattggatcccgccttgcatcaactgaatcggaggccgcggtgaac	42	gma-MIR168a,lus-MIR168b,lus-MIR168a,mtr-MIR168b,mtr-MIR168c,mtr-MIR168a,gma-MIR168b,ptc-MIR168a,ptc-MIR168b,ath-MIR168a,ath-MIR168b,mdm-MIR168b,mdm-MIR168a,aly-MIR168b,aly-MIR168a,ppe-MIR168,vvi-MIR168,nta-MIR168d,nta-MIR168a,nta-MIR168e,nta-MIR168c,nta-MIR168b,mes-MIR168a,cme-MIR168,bna-MIR168a,bna-MIR168b,tcc-MIR168,rco-MIR168,cca-MIR168a,sly-MIR168b,sly-MIR168a,vun-MIR168,ccl-MIR168,crt-MIR168…	gma-MIR168b	cggtctctaatTCGCTTGGTGCAGGTCGGGAAccggttttcgcgcggaatggaggaacggtcgccggcggcgaattggatcccgccttgcatcaactgaatcggaggccg	gma-miR168a	TCGCTTGGTGCAGGTCGGGAA	5'	Yes	gp3a	((((..((((((((..((((..((((((((((.(((((.((..(((..((((((..((......))....)).)))).)))..)).))))).))))))))))..))))..))))))))))))...	122	62.4	-63.3	806	986	1393	1538	1135.56	1874.99	762.393	1099.21	middle
16	19	mtr-miR168c-3p	CCCGCCTTGCATCAACTGAAT	21					cactgtgcggtctctaatTCGCTTGGTGCAGGTCGGGAAccggttttcgcgcggaatggaggagcggtcgccggcgccgaattggatcccgccttgcatcaactgaatcggaggccgcggtgaac	42	gma-MIR168a,lus-MIR168b,lus-MIR168a,mtr-MIR168b,mtr-MIR168c,mtr-MIR168a,gma-MIR168b,ptc-MIR168a,ptc-MIR168b,ath-MIR168a,ath-MIR168b,mdm-MIR168b,mdm-MIR168a,aly-MIR168b,aly-MIR168a,ppe-MIR168,vvi-MIR168,nta-MIR168d,nta-MIR168a,nta-MIR168e,nta-MIR168c,nta-MIR168b,mes-MIR168a,cme-MIR168,bna-MIR168a,bna-MIR168b,tcc-MIR168,rco-MIR168,cca-MIR168a,sly-MIR168b,sly-MIR168a,vun-MIR168,ccl-MIR168,crt-MIR168…	mtr-MIR168c	ctcacttcgcggtctctaatTCGCTTGGTGCAGGTCGGGAAccactacatccgctgttttcgtagaaaccggcggtgaattggatCCCGCCTTGCATCAACTGAATcggaggccgcggtgaatcta	mtr-miR168c-3p	CCCGCCTTGCATCAACTGAAT	3'	Yes	gp3a	((((..((((((((..((((..((((((((((.(((((.((..(((..((((((..((......))....)).)))).)))..)).))))).))))))))))..))))..))))))))))))...	122	62.4	-63.3	99.5	135	263	293	140.184	256.718	143.941	209.407	middle
17	20	lus-miR169b_R-1	TAGCCAAGGATGACTTGCCT	20					agagtgtgattCAGCCAAGGATGACTTGCCGGcagcaggtaagagcaaagctccgtttttggaagttcaaggatatcttaacttttccggccggcaagctgtccttggctacattgtact	242	ptc-MIR169s,lus-MIR169h,lus-MIR169l,lus-MIR169f,lus-MIR169j,lus-MIR169g,lus-MIR169c,lus-MIR169k,lus-MIR169b,lus-MIR169a,lus-MIR169d,mtr-MIR169g,mtr-MIR169a,mtr-MIR169b,mtr-MIR169l,gma-MIR169v,gma-MIR169h,gma-MIR169a,gma-MIR169e,gma-MIR169b,gma-MIR169u,gma-MIR169m,gma-MIR169j,ptc-MIR169h,ptc-MIR169e,ptc-MIR169d,ptc-MIR169g,ptc-MIR169p,ptc-MIR169c,ptc-MIR169a,ptc-MIR169b,ptc-MIR169i,ptc-MIR169m,ptc…	lus-MIR169b	ggtttgtcaggcagtcttcttggctatgctgacagactcttttcattcatgttaagctttcttttcctcgaaatcacgatttataaaaagcacatatatatacgggaggaaggagggtcttacatgaagaaaagagtgtattgtttgcTAGCCAAGGATGACTTGCCTGcagct	lus-miR169b	TAGCCAAGGATGACTTGCCTG	5'	Diff	gp3a	..((((..((..((((((((((..(((((((((.........((((...)))).......(((((....(((....)))....))))).)))))))))..))))))))))..))..))))	118	48.3	-53	18.5	3	0	9.5	26.0644	5.70483	0	6.78966	middle
18	21	bdi-miR169k-5p_R-3_1ss9GA	TAGCCAAGAATGATTTGCC	19					tctttgcatggaagtaggaggccatctttgaTAGCCAAGGATGATTTGCCTGTaaaaccgattgtcgtcgcctctcggtgccgttccaggcactcgaagggagggcggcagcaacaggttctatGGGCAAGTCAGCCTGGCTACCcgagtacctcttacccatattccatgcca	2	bdi-MIR169k,tae-MIR169,	bdi-MIR169k	tctttgcatggaagtaggaggccatctttgaTAGCCAAGGATGATTTGCCTGTaaaaccgattgtcgtcgcctctcggtgccgttccaggcactcgaagggagggcggcagcaacaggttctatGGGCAAGTCAGCCTGGCTACCcgagtacctcttacccatattccatgcca	bdi-miR169k-5p	TAGCCAAGGATGATTTGCCTGT	5'	Diff	gp3a	.....((((((((((((((((....(((...(((((.(((.(((((((((..((.((((..(((..((((((((((((((((......))))))....)))).))))))..)))..)))).))..))))))))).))))))))...)))..)))))))).....))))))))..	167	54	-87.4	1.5	0	3	0	2.11333	0	1.64191	0	low
19	22	ptc-miR169z_R-2_1ss1CT	TAGCCAAGAATGATTTGCC	19					tagtagaatgCAGCCAAGAATGATTTGCCGGcgccggccagcacttgttgcaaagcaactaagcaagggcttcaaatgtttttggcaccccggcaagttgttcttggctacatttgga	2	ptc-MIR169z,vvi-MIR169d,	ptc-MIR169z	tagtagaatgCAGCCAAGAATGATTTGCCGGcgccggccagcacttgttgcaaagcaactaagcaagggcttcaaatgtttttggcaccccggcaagttgttcttggctacatttgga	ptc-miR169z	CAGCCAAGAATGATTTGCCGG	5'	Diff	gp3a	.....(((((.(((((((((..(((((((((.(((((((....((((((((...))))).)))....))))............)))...)))))))))..))))))))).)))))...	110	49.2	-51.8	1.5	0	1	0	2.11333	0	0.547303	0	low
20	23	cca-miR169b_R-2	TAGCCAAGGATGACTTGCT	19					ttctggTAGCCAAGGATGACTTGCTACatcccaattcaaggtggtagcaaacaacgccttgtttggtttttcaggcagtcactccttggctaacttgaa	1	cca-MIR169b,	cca-MIR169b	ttctggTAGCCAAGGATGACTTGCTACatcccaattcaaggtggtagcaaacaacgccttgtttggtttttcaggcagtcactccttggctaacttgaa	cca-miR169b	TAGCCAAGGATGACTTGCTAC	5'	Diff	gp3a	(((..((((((((((((((((.(((.....((((..(((((((...........))))))).)))).......)))))))).)))))))))).)..)))	99	45.5	-40.5	0.5	0	0	0	0.704442	0	0	0	low
21	24	aly-miR171c-5p_1ss21CT	AGATATTGGTGCGGTTCAATT	21					ggacatcgaatacgAGATATTGGTGCGGTTCAATCagaaaactgtactcttttgttttaaagatcggtttgtttgaTTGAGCCGTGCCAATATCACGtgtttaaatagttt	10	aly-MIR171c,lus-MIR171d,gma-MIR171c,gma-MIR171q,ptc-MIR171a,stu-MIR171d,aly-MIR171b,osa-MIR171c,bdi-MIR171c,zma-MIR171b,	aly-MIR171c	ggacatcgaatacgAGATATTGGTGCGGTTCAATCagaaaactgtactcttttgttttaaagatcggtttgtttgaTTGAGCCGTGCCAATATCACGtgtttaaatagttt	aly-miR171c-5p	AGATATTGGTGCGGTTCAATC	5'	Diff	gp3a	.......(((((((.((((((((..(((((((((((((((((((...(((((......))))).)))))).)))))))))))))..)))))))).))))))).........	95	36.9	-50.8	3	0	0.5	0	4.22665	0	0.273652	0	low
21	25	osa-miR171b	TGATTGAGCCGTGCCAATATC	21					ggacatcgaatacgAGATATTGGTGCGGTTCAATCagaaaactgtactcttttgttttaaagatcggtttgtttgaTTGAGCCGTGCCAATATCACGtgtttaaatagttt	10	aly-MIR171c,lus-MIR171d,gma-MIR171c,gma-MIR171q,ptc-MIR171a,stu-MIR171d,aly-MIR171b,osa-MIR171c,bdi-MIR171c,zma-MIR171b,	osa-MIR171c	gtgggaacgGGATATTGGTGCGGTTCAATCagaaagcttgtgctccgaaggcgaggggctccactcttTGATTGAGCCGTGCCAATATCacgtcgcctt	osa-miR171b	TGATTGAGCCGTGCCAATATC	3'	Yes	gp3a	.......(((((((.((((((((..(((((((((((((((((((...(((((......))))).)))))).)))))))))))))..)))))))).))))))).........	95	36.9	-50.8	90.6667	5.08333	8	18.1667	127.739	9.66653	4.37843	12.9837	middle
22	24	aly-miR171c-5p_1ss21CT	AGATATTGGTGCGGTTCAATT	21					ggacatcgaatacgAGATATTGGTGCGGTTCAATCagaaaactgtactcttttgttttaaagatcggtttgtttgaTTGAGCCGTGCCAATATCACGtgtttaaatagttt	54	aly-MIR171c,lus-MIR171i,gma-MIR171c,gma-MIR171o,gma-MIR171a,gma-MIR171f,gma-MIR171i,gma-MIR171q,gma-MIR171k,ptc-MIR171a,ptc-MIR171b,ath-MIR171c,ath-MIR171b,stu-MIR171d,mdm-MIR171f,mdm-MIR171j,mdm-MIR171k,aly-MIR171b,ppe-MIR171b,vvi-MIR171f,nta-MIR171b,mes-MIR171c,mes-MIR171b,mes-MIR171d,cme-MIR171d,cme-MIR171b,cme-MIR171i,bna-MIR171b,bna-MIR171e,bna-MIR171c,bna-MIR171a,bna-MIR171d,rco-MIR171a,rco…	aly-MIR171c	ggacatcgaatacgAGATATTGGTGCGGTTCAATCagaaaactgtactcttttgttttaaagatcggtttgtttgaTTGAGCCGTGCCAATATCACGtgtttaaatagttt	aly-miR171c-5p	AGATATTGGTGCGGTTCAATC	5'	Diff	gp3a	.......(((((((.((((((((..(((((((((((((((((((...(((((......))))).)))))).)))))))))))))..)))))))).))))))).........	95	36.9	-50.8	3	0	0.5	0	4.22665	0	0.273652	0	low
23	26	lus-miR171h_L-1R+1	TGAGCCGAACCAATATCACTC	21					gggccgttggagaaagtagacacgacgtggtattggttgcggctcgtcgatctcggacggctttgaccgtcgctccgATGAGCCGAACCAATATCACTcttgtatgcttctttccgttcgttttcc	9	lus-MIR171h,stu-MIR479,mdm-MIR171i,vvi-MIR171g,osa-MIR171h,zma-MIR171h,zma-MIR171k,sbi-MIR171f,sbi-MIR171e,	lus-MIR171h	gggccgttggagaaagtagacacgacgtggtattggttgcggctcgtcgatctcggacggctttgaccgtcgctccgATGAGCCGAACCAATATCACTcttgtatgcttctttccgttcgttttcc	lus-miR171h	ATGAGCCGAACCAATATCACT	3'	Diff	gp3a	(((.((.(((((((((((.(((.((.((((((((((((.((((((((((......(((((......)))))....)))))))))))))))))))))))).))).))))).))))))..))...)))	126	54	-57.9	0	4	3319	0.5	0	7.60645	1816.5	0.35735	middle
24	27	ptc-miR171j_L-1R+1_1ss10TC	GAGCCGAACCAATATCACTC	20					gtagacatggTGTGGTATTGGTTCGGCTCATCttctttcattcattttcatcggctcaaagacgagccgaaccaatatcactcttgtatgcttc	6	vvi-MIR479,ptc-MIR171l,ppe-MIR171d,nta-MIR479a,csi-MIR171b,csi-MIR479,	ptc-MIR171l	ggagaagtagacacggTGTGATATTGGTCCGGCTCATCttctgtgcataagcatctgaagttcttcactcatgaagaCGAGCCGAATCAATATCACTcttgtatgcttcttc	ptc-miR171j	CGAGCCGAATCAATATCACT	3'	Diff	gp3a	(((.(((.((.((((((((((((((((((.((((........................)))).)))))))))))))))))).))))).)))...	91	43.6	-38.6	0	0	12.5	0	0	0	6.84129	0	low
25	28	ppt-miR171a_L+1R-2	TTGAGCCGCGCCAATATCAC	20					aggcatgtgatattggtggcgctcaatcagatgaccatgcctgtgatgctggcgttgccatcagatTGAGCCGCGCCAATATCACATcctt	3	ppt-MIR171a,ppt-MIR171b,smo-MIR171d,	ppt-MIR171b	aggcatgtgttattgggcccgctcaatcagatgtcttttccagcaacggctggtattgtcctcagatTGAGCCGCGCCAATATCACATcctt	ppt-miR171a	TGAGCCGCGCCAATATCACAT	3'	Diff	gp3a	(((.((((((((((((((.(((((((((.((((...(((((.(.....).)))))...)))).))))))).))))))))))))))))))).	90	51.6	-47.3	0	0	2	0	0	0	1.09461	0	low
26	29	gma-miR171e	TGATTGAGCCGTGCCAATATC	21					atgaagtagttattgtgaTATTGGCCTGGTTCACTCAGAcatgtataccacggcacggttgtgtccttgctagaaagatttaaaacaaaatacatgttgtgattgtggttttgggttTGATTGAGCCGTGCCAATATCtcagtgctatttcat	3	gma-MIR171j,stu-MIR171a,	gma-MIR171j	atgaagtagttattgtgaTATTGGCCTGGTTCACTCAGAcatgtataccacggcacggttgtgtccttgctagaaagatttaaaacaaaatacatgttgtgattgtggttttgggttTGATTGAGCCGTGCCAATATCtcagtgctatttcat	gma-miR171e	TGATTGAGCCGTGCCAATATC	3'	Yes	gp3a	((((((((((.((((.(((((((((..((((((.((((((......(((((.(((.((......)).)))......((((...((((.......))))..))))))))).....)))))).))))))..))))))))).))))))))))))))	153	39.2	-58.9	70	4.25	3.5	2.5	98.6219	8.08185	1.91556	1.78675	middle
27	30	stu-miR171b-3p	TTGAGCCGCGTCAATATCTCT	21					AGATATTGATGTGGCTCAATCtgaagacatggctaaatatgtaattagccatgtgattttggaTTGAGCCGCGTCAATATCTCT	1	stu-MIR171b,mtr-MIR2673a,	stu-MIR171b	AGATATTGATGTGGCTCAATCtgaagacatggctaaatatgtaattagccatgtgattttggaTTGAGCCGCGTCAATATCTCT	stu-miR171b-3p	TTGAGCCGCGTCAATATCTCT	3'	Yes	gp3a	(((((((((((((((((((((..(((((((((((((........))))))))))..)))..)))))))))))))))))))))..	82	38.1	-51.8	1	0	0	0	1.40888	0	0	0	low
28	31	nta-miR172d	AGAATCTTGATGATGCTGCAT	21					gtttgcagatgtagcatcatcaagattcacataaaaaacgcatggtgatgagctgatgaaatgacattaatggccaaggcagctttctgaaggtgAGAATCTTGATGATGCTGCATcagcaataaacgactacctgatttatcattatgccattggaacgatacacagataattagcataattcatgtgcaagaatgccacgggtacatggtatggttcaattgatacagtcgttgtttgcgggtgtagcatcatcaagattcacatgaaaaggcaaggtgaaatgaaattaattaagagccatggctttttgaaggtgAGAATCTTGATGATGCTGCATcagcaataa	131	nta-MIR172e,lus-MIR172b,lus-MIR172b,lus-MIR172h,lus-MIR172h,lus-MIR172f,lus-MIR172f,lus-MIR172d,lus-MIR172d,lus-MIR172c,lus-MIR172c,lus-MIR172a,lus-MIR172a,lus-MIR172g,lus-MIR172g,mtr-MIR172c,mtr-MIR172c,mtr-MIR172b,mtr-MIR172b,mtr-MIR172d,mtr-MIR172d,mtr-MIR172a,mtr-MIR172a,gma-MIR172b,gma-MIR172b,gma-MIR172f,gma-MIR172f,gma-MIR172a,gma-MIR172a,gma-MIR172h,gma-MIR172h,gma-MIR172g,gma-MIR172g,gma…	nta-MIR172e	gtttgcagatgtagcatcatcaagattcacataaaaaacgcatggtgatgagctgatgaaatgacattaatggccaaggcagctttctgaaggtgAGAATCTTGATGATGCTGCATcagcaataaacgactacctgatttatcattatgccattggaacgatacacagataattagcataattcatgtgcaagaatgccacgggtacatggtatggttcaattgatacagtcgttgtttgcgggtgtagcatcatcaagattcacatgaaaaggcaaggtgaaatgaaattaattaagagccatggctttttgaaggtgAGAATCTTGATGATGCTGCATcagcaataa	nta-miR172d	AGAATCTTGATGATGCTGCAT	5'	Yes	gp3a	..((((.(((((((((((((((((((((.(((..((((.(((((((..(((..((((...((..(((.....(((....((.(((....))).)).(((((((((((((((((((((.((((..(((((((...(((....)))......((...((((.((((.((........(((((.....))))).....((((...))))..)))))).))))...))....)))))))..)))).))))))))))))))))))))).........)))...)))..))...)))).)))...)))))).).))))....))).))))))))))))))))))))).))))...	167	39	-129.4	5.5	25	154.5	160	7.74887	47.5403	84.5584	114.352	middle
28	32	mtr-miR172c-5p	GTAGCATCATCAAGATTCACA	21					gtttgcagatgtagcatcatcaagattcacataaaaaacgcatggtgatgagctgatgaaatgacattaatggccaaggcagctttctgaaggtgAGAATCTTGATGATGCTGCATcagcaataaacgactacctgatttatcattatgccattggaacgatacacagataattagcataattcatgtgcaagaatgccacgggtacatggtatggttcaattgatacagtcgttgtttgcgggtgtagcatcatcaagattcacatgaaaaggcaaggtgaaatgaaattaattaagagccatggctttttgaaggtgAGAATCTTGATGATGCTGCATcagcaataa	131	nta-MIR172e,lus-MIR172b,lus-MIR172b,lus-MIR172h,lus-MIR172h,lus-MIR172f,lus-MIR172f,lus-MIR172d,lus-MIR172d,lus-MIR172c,lus-MIR172c,lus-MIR172a,lus-MIR172a,lus-MIR172g,lus-MIR172g,mtr-MIR172c,mtr-MIR172c,mtr-MIR172b,mtr-MIR172b,mtr-MIR172d,mtr-MIR172d,mtr-MIR172a,mtr-MIR172a,gma-MIR172b,gma-MIR172b,gma-MIR172f,gma-MIR172f,gma-MIR172a,gma-MIR172a,gma-MIR172h,gma-MIR172h,gma-MIR172g,gma-MIR172g,gma…	mtr-MIR172c	tatttgcagatGTAGCATCATCAAGATTCACAtatgaaagtgcaaatggttttgttggattttgatctgatcgatgcaaatctaagttctccataggtcttttgaactgAGAATCTTGATGATGCTGCATcagccataa	mtr-miR172c-5p	GTAGCATCATCAAGATTCACA	3'	Yes	gp3a	..((((.(((((((((((((((((((((.(((..((((.(((((((..(((..((((...((..(((.....(((....((.(((....))).)).(((((((((((((((((((((.((((..(((((((...(((....)))......((...((((.((((.((........(((((.....))))).....((((...))))..)))))).))))...))....)))))))..)))).))))))))))))))))))))).........)))...)))..))...)))).)))...)))))).).))))....))).))))))))))))))))))))).))))...	167	39	-129.4	0	1	3	8	0	1.90161	1.64191	5.71761	low
29	33	mtr-miR172c-5p_R-1	GTAGCATCATCAAGATTCAC	20					tatttgcagatGTAGCATCATCAAGATTCACAtatgaaagtgcaaatggttttgttggattttgatctgatcgatgcaaatctaagttctccataggtcttttgaactgAGAATCTTGATGATGCTGCATcagccataa	20	mtr-MIR172c,mtr-MIR172d,gma-MIR172b,gma-MIR172f,gma-MIR172a,gma-MIR172h,gma-MIR172j,gma-MIR172i,ptc-MIR172b,stu-MIR172a,stu-MIR172c,stu-MIR172b,stu-MIR172e,aly-MIR172d,aly-MIR172b,aly-MIR172a,aly-MIR172c,ppe-MIR172a,	mtr-MIR172c	tatttgcagatGTAGCATCATCAAGATTCACAtatgaaagtgcaaatggttttgttggattttgatctgatcgatgcaaatctaagttctccataggtcttttgaactgAGAATCTTGATGATGCTGCATcagccataa	mtr-miR172c-5p	GTAGCATCATCAAGATTCACA	5'	Diff	gp3a	.....((.(((((((((((((((((((((.((...(((((.((..((((.....((((((((..(((.....)))..)))))))).....))))..)))))))....)).))))))))))))))))))))).)).....	129	36	-52.7	0	3	7	12	0	5.70483	3.83112	8.57641	low
29	34	mtr-miR172b	AGAATCTTGATGATGCTGCAT	21					tatttgcagatGTAGCATCATCAAGATTCACAtatgaaagtgcaaatggttttgttggattttgatctgatcgatgcaaatctaagttctccataggtcttttgaactgAGAATCTTGATGATGCTGCATcagccataa	20	mtr-MIR172c,mtr-MIR172d,gma-MIR172b,gma-MIR172f,gma-MIR172a,gma-MIR172h,gma-MIR172j,gma-MIR172i,ptc-MIR172b,stu-MIR172a,stu-MIR172c,stu-MIR172b,stu-MIR172e,aly-MIR172d,aly-MIR172b,aly-MIR172a,aly-MIR172c,ppe-MIR172a,	mtr-MIR172c	tatttgcagatGTAGCATCATCAAGATTCACAtatgaaagtgcaaatggttttgttggattttgatctgatcgatgcaaatctaagttctccataggtcttttgaactgAGAATCTTGATGATGCTGCATcagccataa	mtr-miR172b	AGAATCTTGATGATGCTGCAT	3'	Yes	gp3a	.....((.(((((((((((((((((((((.((...(((((.((..((((.....((((((((..(((.....)))..)))))))).....))))..)))))))....)).))))))))))))))))))))).)).....	129	36	-52.7	5.5	22	149	154	7.74887	41.8355	81.5482	110.064	middle
30	35	vvi-miR319b_R-1	TTGGACTGAAGGGAGCTCCC	20					tgtggaagaaggagctctctttagtccagtccgagacagcttcaaggctgatacgtggctgctgactcgttgcttcaagaactcatcacataggcctggaaaagatggatggttttttgatccaacgatgcaggagctgcgttcagttatggctgtcacgtcTTGGACTGAAGGGAGCTCCCTtgtattccaca	84	vvi-MIR319b,lus-MIR319a,lus-MIR319b,mtr-MIR319a,mtr-MIR319d,mtr-MIR319b,mtr-MIR319c,gma-MIR319j,gma-MIR319g,gma-MIR319e,gma-MIR319m,gma-MIR319k,gma-MIR319a,gma-MIR319h,gma-MIR319b,gma-MIR319l,gma-MIR319d,gma-MIR319n,gma-MIR319i,ptc-MIR319d,ptc-MIR319b,ptc-MIR319c,ptc-MIR319g,ptc-MIR319a,ptc-MIR319f,ptc-MIR319e,ptc-MIR319h,ptc-MIR319i,ath-MIR319b,ath-MIR319a,ath-MIR319c,stu-MIR319a,stu-MIR319b,stu…	vvi-MIR319c	ttacattgaagagagctttcttcagtccactcatgggtggcagtaggattgaattagctgccgactcattcatccaaatactgtgttaaggactacccagtaaatgattgaatgatgcgggagacaaattggatcttaagctccctgtgcTTGGACTGAAGGGAGCTCCCTtcactgcaatc	vvi-miR319b	TTGGACTGAAGGGAGCTCCCT	3'	Diff	gp3a	.((((((...(((((((((((((((((((..((.((((((..((..(((((.(((..(((.(((..((((((..(((((((..((((.(((.............)))))))..)))))))..))))))..))).)))..))))))))..)))))))).))..)))))))))))))))))))......)))))).	192	49.5	-102.2	780.917	71.6667	5445.88	2659.37	1100.22	136.282	2980.55	1900.65	middle
31	36	osa-miR319a-3p.2-3p_R+1	TTGGACTGAAGGGTGCTCCCT	21					tgtgtaagaagagagctctcttcagtccactctcagatggctgtagggttttattagctgccgaatcatccattcacctaccaagaaagttgcaggagtgtatctcttggtagcggACTGGATGACGCGGGAGCTAAaatttagctctgcgccgtttgtggTTGGACTGAAGGGTGCTCCCttgctcaagc	1	osa-MIR319a,	osa-MIR319a	tgtgtaagaagagagctctcttcagtccactctcagatggctgtagggttttattagctgccgaatcatccattcacctaccaagaaagttgcaggagtgtatctcttggtagcggACTGGATGACGCGGGAGCTAAaatttagctctgcgccgtttgtggTTGGACTGAAGGGTGCTCCCttgctcaagc	osa-miR319a-3p.2-3p	TTGGACTGAAGGGTGCTCCC	3'	Diff	gp3a	((.(((((....((((.((((((((((((..(.((((((((.((((((((...((((((.(((..(((((((.((..(((((((((....((((....))))..)))))))))..)).)))))))..))).)))))).....)))))))))))))))).)..)))))))))))).)))).))))).))...	188	49.7	-101.5	0.5	3.5	2.25	4	0.704442	6.65564	1.23143	2.8588	low
32	37	gma-miR319c_1ss20TC	TTGGACTGAAAGGAGCTCCC	20					ttgggagggaaagagagtgaaggagcttccctcagcccattcatggagataacgaaagattgggttgctgaattaactgctagctcacacattcattcatacaatagtattcaattagggtaatattgtgtgaatgaagcgggagtatatagtatctatattgcaaccctctttctctgtgcTTGGACTGAAAGGAGCTCCTtctttttctgctccctcca	1	gma-MIR319c,	gma-MIR319c	ttgggagggaaagagagtgaaggagcttccctcagcccattcatggagataacgaaagattgggttgctgaattaactgctagctcacacattcattcatacaatagtattcaattagggtaatattgtgtgaatgaagcgggagtatatagtatctatattgcaaccctctttctctgtgcTTGGACTGAAAGGAGCTCCTtctttttctgctccctcca	gma-miR319c	TTGGACTGAAAGGAGCTCCT	3'	Diff	gp3a	...(((((((.(((((..(((((((((((..((((.(((..((..((((......((((..(((((((.....((..(((((((((.....(((((((((((((((.((..(.....)..)).)))))))))))))))....))))...)))))..))....)))))))))))))))..))..))).))))..)))))))))))..)))))..))))))).	217	42.1	-101.3	0.25	0	2	0.25	0.352221	0	1.09461	0.178675	low
33	38	cpa-miR390a	AAGCTCAGGAGGGATAGCGCC	21					AAGCTCAGGAGGGATAGCGCCatgaactctatatctatatatatatatatatatatatatgtaaaatcacgattcatgagtagtggcgctatctatcctgagtttca	62	cpa-MIR390a,lus-MIR390c,lus-MIR390a,lus-MIR390b,lus-MIR390d,mtr-MIR390,gma-MIR390c,gma-MIR390g,gma-MIR390a,gma-MIR390f,gma-MIR390e,gma-MIR390d,gma-MIR390b,ptc-MIR390a,ptc-MIR390b,ptc-MIR390d,ptc-MIR390c,ath-MIR390a,ath-MIR390b,stu-MIR390,mdm-MIR390c,mdm-MIR390d,mdm-MIR390a,mdm-MIR390e,mdm-MIR390b,aly-MIR390a,aly-MIR390b,ppe-MIR390,vvi-MIR390,nta-MIR390b,nta-MIR390c,nta-MIR390a,cme-MIR390c,cme-MIR…	cpa-MIR390b	AAGCTCAGGAGGGATAGCGCCatggcgggtcttgaatcttgatcttcatttgcgctatccatcctgagtttca	cpa-miR390a	AAGCTCAGGAGGGATAGCGCC	5'	Yes	gp3a	((((((((((..(((((((((((..((((...(((((((((((((((....)))))))))))).......)))....)))).)))))))))))..))))))))))..	105	33.6	-49.6	385.5	14.3333	33.5	65.1667	543.125	27.2564	18.3347	46.5747	middle
33	39	gma-miR390a-3p	CGCTATCCATCCTGAGTTTC	20					AAGCTCAGGAGGGATAGCGCCatgaactctatatctatatatatatatatatatatatatgtaaaatcacgattcatgagtagtggcgctatctatcctgagtttca	62	cpa-MIR390a,lus-MIR390c,lus-MIR390a,lus-MIR390b,lus-MIR390d,mtr-MIR390,gma-MIR390c,gma-MIR390g,gma-MIR390a,gma-MIR390f,gma-MIR390e,gma-MIR390d,gma-MIR390b,ptc-MIR390a,ptc-MIR390b,ptc-MIR390d,ptc-MIR390c,ath-MIR390a,ath-MIR390b,stu-MIR390,mdm-MIR390c,mdm-MIR390d,mdm-MIR390a,mdm-MIR390e,mdm-MIR390b,aly-MIR390a,aly-MIR390b,ppe-MIR390,vvi-MIR390,nta-MIR390b,nta-MIR390c,nta-MIR390a,cme-MIR390c,cme-MIR…	gma-MIR390a	agaatctgtaAAGCTCAGGAGGGATAGCGCCatggatgatcttctcttcactcttgatcttctcttgCGCTATCCATCCTGAGTTTCatggcttctatcttcaca	gma-miR390a-3p	CGCTATCCATCCTGAGTTTC	3'	Yes	gp3a	((((((((((..(((((((((((..((((...(((((((((((((((....)))))))))))).......)))....)))).)))))))))))..))))))))))..	105	33.6	-49.6	4	0	1	1	5.63554	0	0.547303	0.714701	low
34	40	aly-miR390a-5p	AAGCTCAGGAGGGATAGCGCC	21					ccaaaaaacaagtagagaagaatctgtaAAGCTCAGGAGGGATAGCGCCatgatgatcttatttcatatcgattttttggCGCTATCCATCCTGAGTTTCAttggctcttcttactacaatgtaaaagg	9	aly-MIR390a,gma-MIR390c,gma-MIR390a,ptc-MIR390d,stu-MIR390,aly-MIR390b,mes-MIR390,lja-MIR390b,lja-MIR390a,	aly-MIR390b	agtagaaaaatagctataAAGCTCAGGAGGGATAGCGCCatgaatcaccaatactgtaggttttgtatatacatgcatgtagatctgttggCGCTATCCATCCTGAGTTCCAtagcttcttcttgct	aly-miR390a-5p	AAGCTCAGGAGGGATAGCGCC	5'	Yes	gp3a	...........((((((((((..(..(.((((((((((.(((((((((((....((((............))))...))))))))))).)))))))))).)..)..))))))..))))...........	107	38.8	-51.3	384.5	14.5	33.5	64	541.716	27.5734	18.3347	45.7408	middle
34	41	aly-miR390a-3p_R-1	CGCTATCCATCCTGAGTTTC	20					ccaaaaaacaagtagagaagaatctgtaAAGCTCAGGAGGGATAGCGCCatgatgatcttatttcatatcgattttttggCGCTATCCATCCTGAGTTTCAttggctcttcttactacaatgtaaaagg	9	aly-MIR390a,gma-MIR390c,gma-MIR390a,ptc-MIR390d,stu-MIR390,aly-MIR390b,mes-MIR390,lja-MIR390b,lja-MIR390a,	aly-MIR390a	ccaaaaaacaagtagagaagaatctgtaAAGCTCAGGAGGGATAGCGCCatgatgatcttatttcatatcgattttttggCGCTATCCATCCTGAGTTTCAttggctcttcttactacaatgtaaaagg	aly-miR390a-3p	CGCTATCCATCCTGAGTTTCA	3'	Diff	gp3a	...........((((((((((..(..(.((((((((((.(((((((((((....((((............))))...))))))))))).)))))))))).)..)..))))))..))))...........	107	38.8	-51.3	5	0	1	1	7.04442	0	0.547303	0.714701	low
35	42	gma-miR393a_R+1_1ss21CT	TCCAAAGGGATCGCATTGATTT	22					tgtgggtggagagtTCCAAAGGGATCGCATTGATCtaattcttgtagatgtttacacttgcaagctttgcatgcaattcctggattcagatgtgattcagtggttcacttattggatcatgcgatcccttaggaactttccatcaac	60	gma-MIR393h,lus-MIR393b,lus-MIR393d,lus-MIR393a,lus-MIR393c,mtr-MIR393a,mtr-MIR393b,gma-MIR393j,gma-MIR393i,gma-MIR393k,gma-MIR393g,gma-MIR393c,gma-MIR393e,gma-MIR393a,gma-MIR393d,gma-MIR393f,ptc-MIR393c,ptc-MIR393a,ptc-MIR393b,ath-MIR393b,ath-MIR393a,stu-MIR393,mdm-MIR393b,mdm-MIR393a,aly-MIR393b,aly-MIR393a,ppe-MIR393b,ppe-MIR393a,vvi-MIR393a,vvi-MIR393b,mes-MIR393d,mes-MIR393c,mes-MIR393b,mes-…	gma-MIR393f	ggaggaggcaTCCAAAGGGATCGCATTGATCccaaatccaagctttaatatttttctctcttctcactcaataatattaatttaTTTGGGATCATGCTATCCCTTtggatttctcctt	gma-miR393a	TCCAAAGGGATCGCATTGATC	5'	Diff	gp3a	....(((((((((((((.((((((((((((.((((((((.((((((..((....))..)))))).......((.(((..(((((((.......)))))))..)))))...)))))))))))))))))))).)))))))))))))...	140	42.2	-67.1	832.5	125	8	79.5	1172.9	237.701	4.37843	56.8187	middle
36	43	gma-miR393a_1ss21CT	TCCAAAGGGATCGCATTGATT	21					ggaggaggcaTCCAAAGGGATCGCATTGATCccaaatccaagcttcaatattcttctctctttcccactcaaaatattaattttaTTTGGGATCATGCTATCCCTTtggatttctccttt	8	gma-MIR393a,mtr-MIR393b,gma-MIR393g,gma-MIR393c,gma-MIR393e,gma-MIR393d,gma-MIR393f,	gma-MIR393f	ggaggaggcaTCCAAAGGGATCGCATTGATCccaaatccaagctttaatatttttctctcttctcactcaataatattaatttaTTTGGGATCATGCTATCCCTTtggatttctcctt	gma-miR393a	TCCAAAGGGATCGCATTGATC	5'	Diff	gp3a	.((((((..((((((((((((.((((.((((((((((..((.....((((((....................))))))..))..)))))))))))))).))))))))))))..)))))).	118	39.2	-48.3	202.5	21	5	22.5	285.299	39.9338	2.73652	16.0808	middle
37	44	ath-miR394a	TTGGCATTCTGTCCACCTCC	20					cttacagtcatctTTGGCATTCTGTCCACCTCCttctatacatatatgcatgtgtatatatatatgcgtttcgtgtgaaagaaggaggtgggtatactgccaatagagatctgttag	47	ath-MIR394a,lus-MIR394b,lus-MIR394a,gma-MIR394g,gma-MIR394d,gma-MIR394f,gma-MIR394b,gma-MIR394e,gma-MIR394a,gma-MIR394c,ptc-MIR394a,ptc-MIR394b,ath-MIR394b,stu-MIR384,mdm-MIR394b,mdm-MIR394a,aly-MIR394b,aly-MIR394a,ppe-MIR394a,ppe-MIR394b,vvi-MIR394a,vvi-MIR394b,vvi-MIR394c,nta-MIR394,mes-MIR394c,mes-MIR394a,mes-MIR394b,cme-MIR394a,cme-MIR394b,bna-MIR394b,bna-MIR394a,tcc-MIR394a,tcc-MIR394b,cpa-M…	ath-MIR394b	cttacagagatctTTGGCATTCTGTCCACCTCCtctctctatatttatgtgtaataagtgtacgtatctacggtgtgtttcgtaagaggaggtgggcatactgccaatagagatctgttag	ath-miR394a	TTGGCATTCTGTCCACCTCC	5'	Yes	gp3a	((.((((((.(((((((((...(..((((((((((((.(((((..((((((((((....))))))))))...)))))..))))))))))))..)...)))))).))))).)))).))	117	39.3	-53.1	151	41	335	110	212.742	77.9661	183.347	78.6171	middle
38	45	cpa-miR395a_L+1	CTGAAGTGTTTGGGGGAACTC	21					gttcccctgagcacttcaccggagatatatatatatatatatatcaatctcgcTGAAGTGTTTGGGGGAACTC	174	cpa-MIR395e,lus-MIR395c,lus-MIR395d,lus-MIR395b,lus-MIR395a,mtr-MIR395i,mtr-MIR395m,mtr-MIR395d,mtr-MIR395f,mtr-MIR395a,mtr-MIR395l,mtr-MIR395j,mtr-MIR395o,mtr-MIR395e,mtr-MIR395c,mtr-MIR395g,gma-MIR395c,gma-MIR395b,gma-MIR395a,gma-MIR395i,gma-MIR395m,gma-MIR395k,gma-MIR395l,gma-MIR395j,ptc-MIR395c,ptc-MIR395k,ptc-MIR395f,ptc-MIR395g,ptc-MIR395i,ptc-MIR395e,ptc-MIR395b,ptc-MIR395d,ptc-MIR395j,ath…	cpa-MIR395c	gtttccctgaccacttcattgcatgagggctgaatttagtcctaatacTGAAGTGTTTGGGGGAACTC	cpa-miR395a	TGAAGTGTTTGGGGGAACTC	3'	Diff	gp3a	(((((((..(((((((((.(((((((((((((....)))))))))..)).)).)))))))))..)))))))..	71	41.1	-40.5	2	8	0	3	2.81777	15.2129	0	2.1441	middle
39	46	csi-miR396a_1ss21GT	TTCCACAGCTTTCTTGAACTT	21					tatgatcctctttgtatttTTCCACAGCTTTCTTGAACTGcatcatctttgcatgaggccacagacttggcatcgcatttgttgcggttcaataaagctgtgggaagatacaaacaggttcaataaaatttcaa	118	csi-MIR396b,lus-MIR396c,lus-MIR396a,lus-MIR396e,lus-MIR396b,lus-MIR396d,mtr-MIR396b,mtr-MIR396a,gma-MIR396i,gma-MIR396e,gma-MIR396a,gma-MIR396h,gma-MIR396c,gma-MIR396g,gma-MIR396b,gma-MIR396f,gma-MIR396d,gma-MIR396k,ptc-MIR396b,ptc-MIR396a,ptc-MIR396d,ptc-MIR396c,ptc-MIR396e,ptc-MIR396g,ptc-MIR396f,ath-MIR396a,ath-MIR396b,stu-MIR396,mdm-MIR396b,mdm-MIR396e,mdm-MIR396c,mdm-MIR396d,mdm-MIR396a,mdm-…	csi-MIR396a	cgaaggtcctctttgtgatcTTCCACAGCTTTCTTGAACTGtcttgaattttccgatcgataccggtgcatgattaattcccaacacaattcaagaaagctgtggaaaactactaagaggatttggtcatcaatctctcttttgatagagatc	csi-miR396a	TTCCACAGCTTTCTTGAACTG	5'	Diff	gp3a	..(((.(((.(((((((((((((((((((((.((((((((((.((....(((..((.((((......)))).)))))..)).)))))))))).))))))))))))))))))))).))).)))............	120	38.8	-62.2	1221.92	1145.83	2484.5	4148	1721.54	2178.93	1359.78	2964.58	middle
39	47	mtr-miR396b-3p_L-1_1ss12CT	TTCAATAAAGTTGTGGGAAG	20					tatgatcctctttgtatttTTCCACAGCTTTCTTGAACTGcatcatctttgcatgaggccacagacttggcatcgcatttgttgcggttcaataaagctgtgggaagatacaaacaggttcaataaaatttcaa	118	csi-MIR396b,lus-MIR396c,lus-MIR396a,lus-MIR396e,lus-MIR396b,lus-MIR396d,mtr-MIR396b,mtr-MIR396a,gma-MIR396i,gma-MIR396e,gma-MIR396a,gma-MIR396h,gma-MIR396c,gma-MIR396g,gma-MIR396b,gma-MIR396f,gma-MIR396d,gma-MIR396k,ptc-MIR396b,ptc-MIR396a,ptc-MIR396d,ptc-MIR396c,ptc-MIR396e,ptc-MIR396g,ptc-MIR396f,ath-MIR396a,ath-MIR396b,stu-MIR396,mdm-MIR396b,mdm-MIR396e,mdm-MIR396c,mdm-MIR396d,mdm-MIR396a,mdm-…	mtr-MIR396b	tattcTTCCACAGCTTTCTTGAACTGcatccaaattgagttcctttgcattgccatggccattgttttgcgGTTCAATAAAGCTGTGGGAAGata	mtr-miR396b-3p	GTTCAATAAAGCTGTGGGAAG	3'	Diff	gp3a	..(((.(((.(((((((((((((((((((((.((((((((((.((....(((..((.((((......)))).)))))..)).)))))))))).))))))))))))))))))))).))).)))............	120	38.8	-62.2	146	591.167	654.333	1146	205.697	1124.17	358.119	819.047	middle
40	48	gma-miR396a-5p	TTCCACAGCTTTCTTGAACTG	21					gtgatcTTCCACAGCTTTCTTGAACTGtgttgtgaggcttctctccaatgaaggtttataccctatgcaaaagaaattctatgagcacaATTCAAGATAGCTGTGGAAAAtcac	3	gma-MIR396e,gma-MIR396h,gma-MIR396j,	gma-MIR396h	gaatggtctttttcgtgatcTTCCACAGCTTTCTTGAACTGtgttgtgtgaggtttctccaagtgaaggtttaagatcccttatgcaacataaattctttgagcacaATTCAAGATAGCTGTGGAAAAtcactgagatgatctcgttc	gma-miR396a-5p	TTCCACAGCTTTCTTGAACTG	5'	Yes	gp3a	(((((.((((((((((.(((((((.((((((..(((..((((.....(((..(((....))).))).....)))).)))....)))))).))))))).)))))))))).)))))	114	39.5	-44	327.917	684.333	1230.83	737.833	461.997	1301.34	673.639	527.33	middle
41	49	hbr-miR396a_R-3	CACAGCTTTCTTGAACTT	18					CACAGCTTTCTTGAACTTTCTtgtacttattcttttgatctctatagattgaataggtagcaccttggaagctcaagaaagctgtg	1	hbr-MIR396a,	hbr-MIR396a	CACAGCTTTCTTGAACTTTCTtgtacttattcttttgatctctatagattgaataggtagcaccttggaagctcaagaaagctgtg	hbr-miR396a	CACAGCTTTCTTGAACTTTCT	5'	Diff	gp3a	((((((((((((((.(((((.(((((((((((....(((((....))))))))))))).)))....))))).))))))))))))))	86	37.2	-36	0.333333	0	0.333333	0.333333	0.469628	0	0.182434	0.238234	low
42	50	smo-miR396_R+1_1ss7GA	TTCCACAGCTTTCTTGAACCT	21					tctcatgcttTTCCACGGCTTTCTTGAACCtggtgctcttccaaggcaggaggatcagaaaacgttgtggtatttctcatctcctcgtctcgtccttggtctccccttgaaagaaactcaccagtaagagtacgaagttcaagaaagctgtgggaaacaatggccgga	1	smo-MIR396,	smo-MIR396	tctcatgcttTTCCACGGCTTTCTTGAACCtggtgctcttccaaggcaggaggatcagaaaacgttgtggtatttctcatctcctcgtctcgtccttggtctccccttgaaagaaactcaccagtaagagtacgaagttcaagaaagctgtgggaaacaatggccgga	smo-miR396	TTCCACGGCTTTCTTGAACC	5'	Diff	gp3a	..((((..(((((((((((((((((((((...((((((((...(((((((((.((.(((((((......)).))))).))))))).)))).....(((((......((....)).....))))).))))))))...)))))))))))))))))))))..)))).....	161	48.2	-61.5	0.916667	0	0.333333	0.333333	1.29148	0	0.182434	0.238234	low
43	51	csi-miR396c_1ss10TG	TTCAAGAAAGCTGTGGGAAG	20					cctgtcatgtttttccacagctttcttgaacttctttctttcttcttcttcttcttcttcttcttcttcttcttcttcttcttcttcttcttcttcttcctctaataataggctacgatttgatgtggctagctgcagctattagaagTTCAAGAAATCTGTGGGAAGaaatggcaaa	1	csi-MIR396c,	csi-MIR396c	cctgtcatgtttttccacagctttcttgaacttctttctttcttcttcttcttcttcttcttcttcttcttcttcttcttcttcttcttcttcttcttcctctaataataggctacgatttgatgtggctagctgcagctattagaagTTCAAGAAATCTGTGGGAAGaaatggcaaa	csi-miR396c	TTCAAGAAATCTGTGGGAAG	3'	Diff	gp3a	..((((((.(((((((((((.((((((((((((((...........................................................................(((((((......)))))))(((....)))...)))))))))))))).))))))))))).))))))..	174	37.1	-50.3	11.5	20.1667	0.333333	36.5	16.2022	38.3492	0.182434	26.0866	middle
44	52	mdm-miR397a_1ss20AC	TTGAGTGCAGCGTTGATGACA	21					TCATTGAGTGCAGCGTTGATGacatcggcattcgtccttttccttcgtctccgactgtcgtttcattgacgctgcactcaata	27	ssl-MIR397,lus-MIR397b,mtr-MIR397,gma-MIR397a,gma-MIR397b,ptc-MIR397a,ath-MIR397a,stu-MIR397,mdm-MIR397a,mdm-MIR397b,aly-MIR397a,aly-MIR397b,ppe-MIR397,vvi-MIR397a,nta-MIR397,cme-MIR397,bna-MIR397a,bna-MIR397b,tcc-MIR397,rco-MIR397,csi-MIR397,sly-MIR397,osa-MIR397a,bdi-MIR397a,sbi-MIR397,pab-MIR397,	mdm-MIR397b	ccagattgaagaaacatcaTTGAGTGCAGCGTTGATGAAAgttcgtattgcttctgaatcttcattaggacatcgaaacatttcatcaacgctgcacccaattatgtttctatccattttgg	mdm-miR397a	TTGAGTGCAGCGTTGATGAAA	5'	Diff	gp3a	..((((((((((((((..((((...(((((.(((.................))).)))))..))))..)))))))))))))).	80	48.2	-40.5	12	4	7	1	16.9066	7.60645	3.83112	0.714701	middle
45	53	aqc-miR398b_L+2R-2	CATGTGTTCTCAGGTCGCCCC	21					gggggtaacatgagaatacatgaaatagatactatcagagagtcattccattgtagtatcagtttcttccaTGTGTTCTCAGGTCGCCCCTGc	53	aqc-MIR398b,lus-MIR398a,lus-MIR398b,lus-MIR398e,lus-MIR398c,lus-MIR398d,mtr-MIR398c,mtr-MIR398b,mtr-MIR398a,gma-MIR398c,gma-MIR398a,gma-MIR398b,ptc-MIR398b,ptc-MIR398c,ptc-MIR398a,ath-MIR398a,ath-MIR398c,ath-MIR398b,stu-MIR398a,stu-MIR398b,mdm-MIR398b,mdm-MIR398c,mdm-MIR398a,aly-MIR398a,aly-MIR398b,ppe-MIR398a,ppe-MIR398b,vvi-MIR398c,vvi-MIR398b,vvi-MIR398a,nta-MIR398,cme-MIR398a,cme-MIR398b,tcc-…	aqc-MIR398b	gggggtaacatgagaatacatgaaatagatactatcagagagtcattccattgtagtatcagtttcttccaTGTGTTCTCAGGTCGCCCCTGc	aqc-miR398b	TGTGTTCTCAGGTCGCCCCTG	3'	Diff	gp3a	(((((..((.(((((((((((((((..((((((((....(((...)))....))))))))..))))....))))))))))).))..)))))..	91	43	-37.6	21.6667	12.8333	4.33333	2.33333	30.5258	24.404	2.37165	1.66764	middle
46	54	aly-miR398a-3p_L+1R-1	TTGTGTTCTCAGGTCACCCCT	21					taatcagtggaagtaaagtatgaagaaaaagagaagaacaacaggaggtgaaatctcaaaGGAGTGTCATGAGAACACAGAtcctatggtttctttacattttcattgaaaccattgagttTGTGTTCTCAGGTCACCCCTTtgaatctcccctgttcctttattttaccttaccaaaatta	3	aly-MIR398a,bol-MIR398a,bdi-MIR398b,	aly-MIR398a	taatcagtggaagtaaagtatgaagaaaaagagaagaacaacaggaggtgaaatctcaaaGGAGTGTCATGAGAACACAGAtcctatggtttctttacattttcattgaaaccattgagttTGTGTTCTCAGGTCACCCCTTtgaatctcccctgttcctttattttaccttaccaaaatta	aly-miR398a-3p	TGTGTTCTCAGGTCACCCCTT	3'	Diff	gp3a	.......((((((((((((.............((((...((((((.((.((....(((((((.(((...(((((((((((((...((((((((..............))))))))...)))))))))))))...))).))))))).)).)))))))).))))))))))).)).)))......	130	36.3	-58.8	0	0	0	1.33333	0	0	0	0.952934	low
47	55	ptc-miR398b_L+2R-2	CATGTGTTCTCAGGTCGCCCC	21					aggattcctacaGGAGCGACCTGAAATCACATGtgggctgcaccctcctgggttatcttgagcaacaTGTGTTCTCAGGTCGCCCCTGccgggcttt	3	ptc-MIR398c,ppe-MIR398a,hbr-MIR398,	ptc-MIR398c	aggattcctacaGGAGCGACCTGAAATCACATGtgggctgcaccctcctgggttatcttgagcaacaTGTGTTCTCAGGTCGCCCCTGccgggcttt	ptc-miR398b	TGTGTTCTCAGGTCGCCCCTG	3'	Diff	gp3a	..((..((..((((.(((((((((...(((((((..(((.(((((....))))......)))).)))))))...))))))))).))))..))..)).	94	55.7	-44.4	21.6667	12.8333	4.33333	1.33333	30.5258	24.404	2.37165	0.952934	middle
48	56	mtr-miR399k_1ss13TA	TGCCAAAGAAGAATTGCCCTG	21					aatgataggggaaatctcttttggcagagaggagtagctagagagcttgaacatgcttgcttctagttTGCCAAAGAAGATTTGCCCTGccatt	77	mtr-MIR399k,lus-MIR399b,lus-MIR399d,mtr-MIR399l,gma-MIR399b,gma-MIR399c,gma-MIR399h,gma-MIR399a,ptc-MIR399f,ptc-MIR399g,ptc-MIR399i,ptc-MIR399e,ath-MIR399c,ath-MIR399b,stu-MIR399i,mdm-MIR399c,mdm-MIR399j,mdm-MIR399b,mdm-MIR399i,mdm-MIR399a,mdm-MIR399d,aly-MIR399c,aly-MIR399b,ppe-MIR399d,ppe-MIR399e,ppe-MIR399c,ppe-MIR399j,ppe-MIR399h,ppe-MIR399f,ppe-MIR399k,ppe-MIR399b,vvi-MIR399a,vvi-MIR399h,vvi…	mtr-MIR399k	aatgataggggaaatctcttttggcagagaggagtagctagagagcttgaacatgcttgcttctagttTGCCAAAGAAGATTTGCCCTGccatt	mtr-miR399k	TGCCAAAGAAGATTTGCCCTG	3'	Diff	gp3a	((((..((((.((((((..(((((((((.(((((((((................)).)))))))..)))))))))..)))))).))))..))))	94	43.6	-39	41	2	2	1	57.7643	3.80322	1.09461	0.714701	middle
49	57	har-miR403a	TTAGATTCACGCACAAACTCG	21					attctcttcagaacagccatatttcgtgtttgtgcgtgaatctaaggatccttaatcttatcaaatcaccagtaatcatactttttgtttgtttgtttccagacaggatctgttggttcgTTAGATTCACGCACAAACTCGtaatatgtctctt	33	har-MIR403a,gma-MIR403b,gma-MIR403a,ptc-MIR403b,ptc-MIR403a,ptc-MIR403c,ath-MIR403,mdm-MIR403a,mdm-MIR403b,aly-MIR403a,ppe-MIR403,vvi-MIR403d,vvi-MIR403b,vvi-MIR403a,vvi-MIR403c,vvi-MIR403f,vvi-MIR403e,mes-MIR403b,mes-MIR403a,bna-MIR403,tcc-MIR403b,tcc-MIR403a,rco-MIR403b,rco-MIR403a,csi-MIR403,htu-MIR403d,htu-MIR403b,htu-MIR403e,htu-MIR403c,htu-MIR403a,hpe-MIR403a,	har-MIR403a	attctcttcagaacagccatatttcgtgtttgtgcgtgaatctaaggatccttaatcttatcaaatcaccagtaatcatactttttgtttgtttgtttccagacaggatctgttggttcgTTAGATTCACGCACAAACTCGtaatatgtctctt	har-miR403a	TTAGATTCACGCACAAACTCG	3'	Yes	gp3a	..............((.((((((.((.((((((((((((((((((.((.((...................((((....))))(..((((((........))))))..)......)).)).)))))))))))))))))).)).)))))).))...	137	36.4	-49.2	1057	1135	2374	3913	1489.19	2158.33	1299.3	2796.62	middle
50	58	aly-miR408-3p_L-1R+1	TGCACTGCCTCTTCCCTGGCT	21					aaaggttagattggtattgcaatgaaagaagtggtaatgatagagagagaCAGGGAACAAGCAGAGCATGGattgagtttactaaaacattaaacgactctgttttgtctctacccATGCACTGCCTCTTCCCTGGCtccctcttttctctctctctctctctctctccctctctctatttctttctctcctttcatttcaatggattttt	38	aly-MIR408,lus-MIR408a,mtr-MIR408,gma-MIR408c,gma-MIR408a,gma-MIR408b,gma-MIR408d,ptc-MIR408,ath-MIR408,stu-MIR408b,mdm-MIR408a,vvi-MIR408,nta-MIR408,mes-MIR408,cme-MIR408,cpa-MIR408,rco-MIR408,csi-MIR408,cca-MIR408,ahy-MIR408,vun-MIR408,dpr-MIR408,osa-MIR408,bdi-MIR408,sof-MIR408d,sof-MIR408b,sof-MIR408a,sof-MIR408c,sof-MIR408e,zma-MIR408a,zma-MIR408b,tae-MIR408,sbi-MIR408,ssp-MIR408a,ssp-MIR408…	aly-MIR408	aaaggttagattggtattgcaatgaaagaagtggtaatgatagagagagaCAGGGAACAAGCAGAGCATGGattgagtttactaaaacattaaacgactctgttttgtctctacccATGCACTGCCTCTTCCCTGGCtccctcttttctctctctctctctctctctccctctctctatttctttctctcctttcatttcaatggattttt	aly-miR408-3p	ATGCACTGCCTCTTCCCTGGC	3'	Diff	gp3a	.......(((((..(((((.((((((((.((.((....(((((((((((..((((((...((((.((((((...(((...((.((((((...........)))))))))))...)))))).))))...))))))((...))............................)))))))))))....)).)).)))))))).))))))))))..	83	40.8	-59.4	19.7333	41.8167	14.8833	5.55	27.802	79.5191	8.1457	3.96659	middle
51	59	zma-miR408a_L-1R+1	TGCACTGCCTCTTCCCTGGCT	21					gaCAGGGACGAGGCAGAGCATGGgtagggggccatcaacagaattccaaatttgatttctgtttgctcgctcacaaaatggagggactcaccacaaacacactcaggcgttgttgctccctcccCTGCACTGCCTCTTCCCTGGCtc	2	zma-MIR408b,stu-MIR408a,	zma-MIR408b	gaCAGGGACGAGGCAGAGCATGGgtagggggccatcaacagaattccaaatttgatttctgtttgctcgctcacaaaatggagggactcaccacaaacacactcaggcgttgttgctccctcccCTGCACTGCCTCTTCCCTGGCtc	zma-miR408a	CTGCACTGCCTCTTCCCTGGC	3'	Diff	gp3a	..((((((.(((((((.(((.(((.(((((((....(((((((.((.......)).)))))))...((.(((........))).))............................)))))))))).))).))))))).))))))....	141	54.4	-61.6	15.9	25.4	9.8	2.8	22.4013	48.3009	5.36357	2.00116	middle
52	60	mdm-miR408a_L-1R+1	TGCACTGCCTCTTCCCTGGCT	21					ggaaagagagttaataagACAGGGAAGAGGTAGAGCATGgatggagttctcaagagcaaaatagagctcttgtgactctactcATGCACTGCCTCTTCCCTGGCtttgcctccctctccttcc	4	mdm-MIR408a,mdm-MIR408b,	mdm-MIR408a	ggaaagagagttaataagACAGGGAAGAGGTAGAGCATGgatggagttctcaagagcaaaatagagctcttgtgactctactcATGCACTGCCTCTTCCCTGGCtttgcctccctctccttcc	mdm-miR408a	ATGCACTGCCTCTTCCCTGGC	3'	Diff	gp3a	((((.(((((.....(((.((((((((((((((.(((((..(((((((..(((((((........))))))).)))))))..))))).)))))))))))))).))).......))))).))))	123	48.8	-70.1	18.9833	33.8167	9.05	4.05	26.7453	64.3062	4.95309	2.89454	middle
53	61	smo-miR408_R-1	TGCACTGCCTCTTCCCTGGCT	21					atttagtagtagctagggagagacattgcatgatagctacaccaaagagcaacctcggctccttgtgtggctttgaTGCACTGCCTCTTCCCTGGCTGcggccaagtta	2	smo-MIR408,stu-MIR408a,	smo-MIR408	atttagtagtagctagggagagacattgcatgatagctacaccaaagagcaacctcggctccttgtgtggctttgaTGCACTGCCTCTTCCCTGGCTGcggccaagtta	smo-miR408	TGCACTGCCTCTTCCCTGGCTG	3'	Diff	gp3a	((((.(..((((((((((((((.((.(((((...((((((((.((.((((.......)))).))))))))))...))))).)).))).)))))))))))..).))))..	107	50.5	-50.9	16.65	27.65	9.05	3.05	23.4579	52.5796	4.95309	2.17984	middle
54	62	ath-miR447a.2-3p_L-1R-2_1ss12TA	ATGGAAGAAAATGTAGTA	18					cattcttaatatataatactactttttcatccattaaaccccttacaatgtcgagtaaacgaagcatctgtcccctggtattgtcttcgagcttggtgtttttttctagccaactccaagttctcgagttgatcattgtttgtattcttgagacattatTTGGGGACGAGATGTTTTGTTGactcgatataagaaggggcttTATGGAAGAAATTGTAGTATTatatatcgagagtg	2	ath-MIR447a,ath-MIR447b,	ath-MIR447b	cattcttaatatacaatactactttttcatccattaatccccttacaatgtcgagtaaacgaagcatctgtcccctggtattgtcttcgagcttggtgtgtttttctagccagccccaagttctcgagttgatcattgtttgtattctgacacattatTTGGGGACGAGATGTTTTGTTGactcgatataagaaggggcttTATGGAAGAAATTGTAGTATTatatattgagaatg	ath-miR447a.2-3p	TATGGAAGAAATTGTAGTATT	3'	Diff	gp3a	((((((..((((((((((((((..((((.(((((.((.((((((...(((((((((.((((((((((((((((((..(((.((((...((((((((.(((...........))).)))))))).((((.....((.....))....)))).)))).)))..)))))).)))))))))))).)))))))))...)))))).)).))))).))))..))))))))))))))..))))))	237	36.3	-110.3	0	0	1	0	0	0	0.547303	0	low
55	63	nta-miR477a	ACTCTCCCTCAAGGGCTTCTG	21					gtctttgttcACTCTCCCTCAAGGGCTTCTGgcttaaaatgccttactctttggtttgtgttagtgccagaggtctttcgagtgagagtggataaattctg	17	nta-MIR477a,stu-MIR477a,mdm-MIR477b,nta-MIR477b,mes-MIR477b,mes-MIR477a,mes-MIR477c,mes-MIR477e,mes-MIR477i,mes-MIR477d,mes-MIR477h,csi-MIR473,csi-MIR477b,aqc-MIR477e,aqc-MIR477b,aqc-MIR477a,	nta-MIR477a	gtctttgttcACTCTCCCTCAAGGGCTTCTGgcttaaaatgccttactctttggtttgtgttagtgccagaggtctttcgagtgagagtggataaattctg	nta-miR477a	ACTCTCCCTCAAGGGCTTCTG	5'	Yes	gp3a	...(((((((((((((.((((((((((((((((((((...(((.........))).....)))).))))))))))))).))).))))))))))))).....	93	44.6	-46.1	18	16	159.5	98.8333	25.3599	30.4258	87.2949	70.6363	middle
56	64	csi-miR482a-3p_L-2_1ss5CA	TTACCTATGCCTCCCATTCC	20					aggaagttttgggAGTGGGAGCGTGGGGTAAGAAGagaagaaagcgtataatttttcttttctttttcaattgagaaagaaaattacaaattcaattTCTTCCCTATGCCTCCCATTCCtatgatttcc	1	csi-MIR482a,	csi-MIR482a	aggaagttttgggAGTGGGAGCGTGGGGTAAGAAGagaagaaagcgtataatttttcttttctttttcaattgagaaagaaaattacaaattcaattTCTTCCCTATGCCTCCCATTCCtatgatttcc	csi-miR482a-3p	TCTTCCCTATGCCTCCCATTCC	3'	Diff	gp3a	.((((((..(((((((((((((((((((.((((((..(((((((........))))))).((((((((....))))))))...............))))))))))))).))))))))))))..))))))	128	36.4	-55.8	11	2	5	7	15.4977	3.80322	2.73652	5.00291	middle
57	65	mtr-miR482-3p_L+1_1ss10CT	TCTTACCTATACCTCCCATGCC	22					ggggaaggcataGGCATGGGATAGTAGGGAAGAagtgataacagcatatgcttattatggtgcttcttCTTACCTACACCTCCCATGCCtacgttttccctcta	1	mtr-MIR482,	mtr-MIR482	ggggaaggcataGGCATGGGATAGTAGGGAAGAagtgataacagcatatgcttattatggtgcttcttCTTACCTACACCTCCCATGCCtacgttttccctcta	mtr-miR482-3p	CTTACCTACACCTCCCATGCC	3'	Diff	gp3a	((((((..(.(((((((((((..(((((((((((((.((((.(((....)))..))))...))))))))...)))))...))))))))))).)..))))))...	101	46.2	-50.3	1	1	1	2	1.40888	1.90161	0.547303	1.4294	low
58	66	zma-miR482-5p_R-1_1ss1TC	CGGGAGATGAAGGAGCCT	18					agTGGGAGATGAAGGAGCCTTgcatcgatgtcaccgccggaggagcgctcgccttcttcgcgcaccgccgcaatagccgccctcggacccctcgcctcgcTCTTCCTTGTTCCTCCCATTtt	1	zma-MIR482,	zma-MIR482	agTGGGAGATGAAGGAGCCTTgcatcgatgtcaccgccggaggagcgctcgccttcttcgcgcaccgccgcaatagccgccctcggacccctcgcctcgcTCTTCCTTGTTCCTCCCATTtt	zma-miR482-5p	TGGGAGATGAAGGAGCCTT	5'	Diff	gp3a	(((((((((..((((((....((..(((.(((...(((((((((((....).)))))))).))...((.((....)).)).....)))...)))....))..))))))..).))))))))..	120	63.1	-37.4	0	0	1	0	0	0	0.547303	0	low
59	67	bdi-miR528-5p	TGGAAGGGGCATGCAGAGGAG	21					tttggggttgggattgggggctggagcagcagcggTGGAAGGGGCATGCAGAGGAGcagggatgatggggggttgtactctgcttcttcccctctcgttctCCTGTGCCTGCCTCTTCCATTcctgctgctaccgccgtgctcggtgggcagggctgggc	6	bdi-MIR528,osa-MIR528,zma-MIR528a,zma-MIR528b,sbi-MIR528,ssp-MIR528,	bdi-MIR528	tttggggttgggattgggggctggagcagcagcggTGGAAGGGGCATGCAGAGGAGcagggatgatggggggttgtactctgcttcttcccctctcgttctCCTGTGCCTGCCTCTTCCATTcctgctgctaccgccgtgctcggtgggcagggctgggc	bdi-miR528-5p	TGGAAGGGGCATGCAGAGGAG	5'	Yes	gp3a	..................(((.((((((((((..((((((((((((.(((.(((((....(((((..(((((...............)))))..)))))))))).))).))))))))))))..)))))))).)))))..(((((((.......)))))))	119	63.8	-83	2	1	0	0	2.81777	1.90161	0	0	low
60	68	bdi-miR529-5p	AGAAGAGAGAGAGTACAGCCT	21					cgtcaaggttaaagggAGAAGAGAGAGAGTACAGCCTtaattaagctcgatcgatctgtcttgtatcaagGCTGTACCCTCTCTCTTCTTCtcttagcttcttgatg	4	bdi-MIR529,osa-MIR529a,zma-MIR529,sbi-MIR529,	bdi-MIR529	cgtcaaggttaaagggAGAAGAGAGAGAGTACAGCCTtaattaagctcgatcgatctgtcttgtatcaagGCTGTACCCTCTCTCTTCTTCtcttagcttcttgatg	bdi-miR529-5p	AGAAGAGAGAGAGTACAGCCT	5'	Yes	gp3a	((((((((((((..(((((((((((((.((((((((((.((((((...((....))...)))).)).)))))))))).)))))))))))))..)))))..)))))))	107	43.9	-52.7	1	8	2	4	1.40888	15.2129	1.09461	2.8588	middle
60	69	bdi-miR529-3p	GCTGTACCCTCTCTCTTCTTC	21					cgtcaaggttaaagggAGAAGAGAGAGAGTACAGCCTtaattaagctcgatcgatctgtcttgtatcaagGCTGTACCCTCTCTCTTCTTCtcttagcttcttgatg	4	bdi-MIR529,osa-MIR529a,zma-MIR529,sbi-MIR529,	bdi-MIR529	cgtcaaggttaaagggAGAAGAGAGAGAGTACAGCCTtaattaagctcgatcgatctgtcttgtatcaagGCTGTACCCTCTCTCTTCTTCtcttagcttcttgatg	bdi-miR529-3p	GCTGTACCCTCTCTCTTCTTC	3'	Yes	gp3a	((((((((((((..(((((((((((((.((((((((((.((((((...((....))...)))).)).)))))))))).)))))))))))))..)))))..)))))))	107	43.9	-52.7	1	0	0	0	1.40888	0	0	0	low
61	70	ppt-miR529e	AGAAGAGAGAGAGTACAGCCC	21					tcagcaatttactcactcatgctgggatcAGAAGAGAGAGAGTACAGCCCaagagcaaccgcttagttggaatgggctgtgctctctctcttctggttccaacctgagtgcatgtcggttgt	3	ppt-MIR529e,aqc-MIR529,ppt-MIR529f,	ppt-MIR529f	tgcacaattttctcactcatgctgggatcAGAAGAGAGAGAGTACAGCCCaacggccgatgttcagttggaacgggctgtgctctctctcttcttgttccaacctgggtgcatttccgttct	ppt-miR529e	AGAAGAGAGAGAGTACAGCCC	5'	Yes	gp3a	...(((((..((.((((((...(((((((((((((((((((((((((((((....((((......))))...)))))))))))))))))))))))))))))...))))))...))..)))))	119	50	-71.1	0	3	0	0	0	5.70483	0	0	low
62	71	tcc-miR530b_R+1	TGCATTTGCACCTGCACCTTC	21					gctaagatgtagcctttatcTGCATTTGCACCTGCACCTTcttgtttttatttggttcacttcagcacccttctgctttagaaaccaaagcttgggcagatgtgtttgtggtggaggaagataagggccaagcaaagaggtgcaggggcagctgcaggtgaatgccattttggcttct	17	tcc-MIR530b,lus-MIR530b,lus-MIR530a,mtr-MIR530,ptc-MIR530a,ptc-MIR530b,stu-MIR530,ppe-MIR530,mes-MIR530a,mes-MIR530b,cme-MIR530a,cme-MIR530b,tcc-MIR530a,csi-MIR530a,csi-MIR530b,csi-MIR530b,htu-MIR530,osa-MIR530,	tcc-MIR530b	gctaagatgtagcctttatcTGCATTTGCACCTGCACCTTcttgtttttatttggttcacttcagcacccttctgctttagaaaccaaagcttgggcagatgtgtttgtggtggaggaagataagggccaagcaaagaggtgcaggggcagctgcaggtgaatgccattttggcttct	tcc-miR530b	TGCATTTGCACCTGCACCTT	5'	Diff	gp3a	(((((((((..((.((((((((((..(((.(((((((((((((((..((((((..(((((..((((((...((((((..((.........))..)))))).))).)))..)))))...))))))..).))))....)))))))))).)))..)))))))))).)))))))))))....	174	47.2	-76.4	274	309	239	456	386.034	587.598	130.805	325.904	middle
63	72	pab-miR535	TGACAACGAGAGAGAGCACGC	21					aaatatccgttctattccattgcTGACAACGAGAGAGAGCACGCctgtattctcttatatgaattttgcatatgtgggcgtccatgcgtgctctctgcttgtagtcagcaaagcgactgcatctcaact	16	pab-MIR535,mdm-MIR535a,mdm-MIR535d,ppe-MIR535a,ppe-MIR535b,vvi-MIR535a,vvi-MIR535c,cpa-MIR535,rco-MIR535,aqc-MIR535,osa-MIR535,ppt-MIR535c,ppt-MIR535d,ppt-MIR535a,ppt-MIR535b,	pab-MIR535	aaatatccgttctattccattgcTGACAACGAGAGAGAGCACGCctgtattctcttatatgaattttgcatatgtgggcgtccatgcgtgctctctgcttgtagtcagcaaagcgactgcatctcaact	pab-miR535	TGACAACGAGAGAGAGCACGC	5'	Yes	gp3a	.......((((........((((((((.((((((((((((((((.((.(..(((..(((((.......)))))..)))..).)).))))))))))).))))).))))))))))))..............	108	45	-48.1	0	1	5	0	0	1.90161	2.73652	0	low
64	73	osa-miR815a_L+1R+2	GAAGGGGATTGAGGAGATTGGGAA	24					ctaatggttcacctcgttttgcgtatattcccaatcttctctatttccttctcctcaaacacagcctgggagtgtttgagAAGGGGATTGAGGAGATTGGGaagatacgtaaaacgaggtgagccattag	3	osa-MIR815b,osa-MIR815c,	osa-MIR815c	cttctcctctcttctctcctccacctcagcatttagccggcttatagcctatacttcctctaagggtgtgtttgaggagAAGGGGATTGAGGAGATTGGGaag	osa-miR815a	AAGGGGATTGAGGAGATTGGG	3'	Diff	gp3a	((((((((((((((((((((((((((.((((((((((((((.((..(((((((...((((((.........)))))))))))))..)).)))))))))))))).))))))))))))))))))))))))))	130	44.6	-86.7	0	1	0	1	0	1.90161	0	0.714701	low
65	74	csi-miR827_1ss9CT	TTAGATGATCATCAACAAACA	21					gcttgttgattgtcatctaatcattttctttttcatccgggcatttgaatgattatatggTTAGATGACCATCAACAAACAtattcatggtatggcatgc	15	csi-MIR827,ath-MIR827,stu-MIR827,aly-MIR827,ppe-MIR827,nta-MIR827,mes-MIR827,tcc-MIR827,ghr-MIR827c,ghr-MIR827a,ghr-MIR827b,osa-MIR827,bdi-MIR827,zma-MIR827,ssp-MIR827,	csi-MIR827	gcttgttgattgtcatctaatcattttctttttcatccgggcatttgaatgattatatggTTAGATGACCATCAACAAACAtattcatggtatggcatgc	csi-miR827	TTAGATGACCATCAACAAACA	3'	Diff	gp3a	..((((((((.(((((((((((((.......((((..........)))).......))))))))))))).)))))))).(((((.....)))))......	76	35	-31	37	20	8	7	52.1287	38.0322	4.37843	5.00291	middle
66	75	aly-miR858-5p_L-1R+1_1ss5GA	TTCATTGTCTGTTCGACCTTG	21					agagtgattggattcgatgctaggcttgacaaagtgagcaatcttatgtgttctcatctttgTTTCGTTGTCTGTTCGACCTTggtctcgatctctccttaaaaccctaatacgttatcgtttatttcattcatctatccttcttatgatcatcatacatggtatcggtttatgattgatggggtagatagatgatcgaaacttttgatttctgaggctttttttttttttttaaacatttagtataccagatattactagtacacacatacatactgacacgatagtctatttgatgattaagtctttacgttcgtatacatacggatttccctttcttttgcataaaatcttagattatcgtaggcatgcggatttacaataagaaagatgattgtc…	4	aly-MIR858,ath-MIR858b,ath-MIR858a,mdm-MIR858,	aly-MIR858	agagtgattggattcgatgctaggcttgacaaagtgagcaatcttatgtgttctcatctttgTTTCGTTGTCTGTTCGACCTTggtctcgatctctccttaaaaccctaatacgttatcgtttatttcattcatctatccttcttatgatcatcatacatggtatcggtttatgattgatggggtagatagatgatcgaaacttttgatttctgaggctttttttttttttttaaacatttagtataccagatattactagtacacacatacatactgacacgatagtctatttgatgattaagtctttacgttcgtatacatacggatttccctttcttttgcataaaatcttagattatcgtaggcatgcggatttacaataagaaagatgattgtc…	aly-miR858-5p	TTTCGTTGTCTGTTCGACCTT	5'	Diff	gp3a	(((((..((((((((..(((...(((((.(((((.(((...(((..((.((((.((((((..((((((((((((((((((((((((...((....)).........((...((((((.((((((((((..(((((((((..((..((((((((...((.((....))))..)))))).))..))..)))))))))..))))...............(((((((((((((..........((((((((.(((((...(((.(((......)))...((..((((...((((((.(((((((..(((((((((.((((((....))))))..(((......((((((.....(((((((((.(((((((((..((..(((........)))..))..))))…	938	32.9	-237.2	28	36	146	38	39.4488	68.458	79.9063	27.1586	middle
67	76	ppt-miR894_R+1	CGTTTCACGTCGGGTTCACCA	21					cataattcaaataatccaaaaaaaataaaccaaataccttccacctcaagCGTTTCACGTCGGGTTCACCaaatatgttgtattatgtgaagttttgattgagaatgcaccgagcacttggctatggaaggtaaaagaaaattgcaacaaaaagtcctaacaatccaataggattatagaaaatttataattaaacgttaacaatcataatcaaacaata	1	ppt-MIR894,	ppt-MIR894	cataattcaaataatccaaaaaaaataaaccaaataccttccacctcaagCGTTTCACGTCGGGTTCACCaaatatgttgtattatgtgaagttttgattgagaatgcaccgagcacttggctatggaaggtaaaagaaaattgcaacaaaaagtcctaacaatccaataggattatagaaaatttataattaaacgttaacaatcataatcaaacaata	ppt-miR894	CGTTTCACGTCGGGTTCACC	5'	Diff	gp3a	..........(((((((.................(((((((((......((((((((.(((..((((((..(((((...)))))..)))))..)..))))))).)))).((((....))))...)))))))))....................((....)).........)))))))...........................................	59	30.9	-34.3	9464	2717	21298	6921	13333.7	5166.68	11656.5	4946.44	high
68	77	pab-miR951	TGTTCTTGACGTCTGGACCACG	22					aggaagcgaaggTGTTCTTGACGTCTGGACCACGtggtttgctttaagatttgcagtaatatcccatcaactatcgcggtccagtcgtcaagaacacctttgctttca	3	pab-MIR951,pta-MIR951,pde-MIR951,	pab-MIR951	aggaagcgaaggTGTTCTTGACGTCTGGACCACGtggtttgctttaagatttgcagtaatatcccatcaactatcgcggtccagtcgtcaagaacacctttgctttca	pab-miR951	TGTTCTTGACGTCTGGACCACG	5'	Yes	gp3a	.((((((((((((((((((((((.(((((((.((((((((((..........))).............))))).)).))))))).)))))))))))))))))))))).	106	46.3	-60.1	1	0	0	2	1.40888	0	0	1.4294	low
69	78	ppt-miR1028b-5p_R-3_1ss1TC	CCTTAGATCTACAATGCC	18					caaacaagcaaatccattcttggactagtTCTTAGATCTACAATGCCACCtacaacagcaatacttaaggttatgagaagatatctatcatgctctctggagtgtggtcctcttcttacaatcttaaattttaaatttcttgaaaggCGGCATTGTGGACCTAAGACCttggtcaagtgtggaataaggctaaa	2	ppt-MIR1028b,ppt-MIR1028c,	ppt-MIR1028b	caaacaagcaaatccattcttggactagtTCTTAGATCTACAATGCCACCtacaacagcaatacttaaggttatgagaagatatctatcatgctctctggagtgtggtcctcttcttacaatcttaaattttaaatttcttgaaaggCGGCATTGTGGACCTAAGACCttggtcaagtgtggaataaggctaaa	ppt-miR1028b-5p	TCTTAGATCTACAATGCCACC	5'	Diff	gp3a	......(((...((((..(((.((((((.((((((.(((((((((((.(((.............((((((((.((((((((.....((((..(((....)))..))))..)))))))).))))))))..(((((.....)))))))).))))))))))).)))))).)).)))))))..)))).....)))...	185	38.1	-69.1	0	1	0	0	0	1.90161	0	0	low
70	79	ssp-miR1128_1ss3CA	TAATACTCCCTCCGTCCCAAA	21					cTACTACTCCCTCCGTCCCAAAaaacatgtaaatctcgatttccgaggagtcaaagaatctttaaatttgaccaagtttatagatgatattatctacattttaatctctaattaggtttattatgaaactatatttcataactaatccaattatacttattacacatcataagcatcaatatgtttttatttgtatttagtcaaagttaagaatctttgactcctcgggaagcgagggttacattctttttgggacggaggtagtatgtttgtag	2	ssp-MIR1128,tae-MIR1128,	ssp-MIR1128	cTACTACTCCCTCCGTCCCAAAaaacatgtaaatctcgatttccgaggagtcaaagaatctttaaatttgaccaagtttatagatgatattatctacattttaatctctaattaggtttattatgaaactatatttcataactaatccaattatacttattacacatcataagcatcaatatgtttttatttgtatttagtcaaagttaagaatctttgactcctcgggaagcgagggttacattctttttgggacggaggtagtatgtttgtag	ssp-miR1128	TACTACTCCCTCCGTCCCAAA	5'	Diff	gp3a	((((((((.(((((((((((((((..((((((..((((.((((((((((((((((((.((((....((((((.((((...((((((....))))))............(((((.((((..((((((((.....))))))))..)))).))))).))))..((((.((...((((((....))))))..)).))))....))))))...)))).)))))))))))))))))).))))..))))))..))))))))))))))).)))).....))))	275	31.3	-104.5	0	1.5	2.16667	0.25	0	2.85242	1.18582	0.178675	low
71	80	osa-miR1423-5p_L-2R+2	GCAACTACACGTTGGGCGCTCGAT	24					gcacaacactagtatttgggAGGCAACTACACGTTGGGCGCTCGatccaggggtgggaaaatcgggcgcccacgttttccccacccccggatcgAGCGCCCAAGCGGTAGTTGTCtcccaaatacttgtgctgtgc	1	osa-MIR1423,mtr-MIR2673a,	osa-MIR1423	gcacaacactagtatttgggAGGCAACTACACGTTGGGCGCTCGatccaggggtgggaaaatcgggcgcccacgttttccccacccccggatcgAGCGCCCAAGCGGTAGTTGTCtcccaaatacttgtgctgtgc	osa-miR1423-5p	AGGCAACTACACGTTGGGCGCTCG	5'	Diff	gp3a	(((((.(((.((((((((((((((((((((.(((((((((((((((((.(((((((((((((.((....))..))))).)))))))).))))))))))))).)))))))))))))))))))))))).))).)))))	136	58.8	-104.3	0	2	1	2	0	3.80322	0.547303	1.4294	low
72	81	osa-miR1425-5p	TAGGATTCAATCCTTGCTGCT	21					ctgttgactgcatTAGGATTCAATCCTTGCTGCTaaatgtattgcttatattcagcaatataatgttcagCAGCAAGAACTGGATCTTAATatagtcgatag	1	osa-MIR1425,	osa-MIR1425	ctgttgactgcatTAGGATTCAATCCTTGCTGCTaaatgtattgcttatattcagcaatataatgttcagCAGCAAGAACTGGATCTTAATatagtcgatag	osa-miR1425-5p	TAGGATTCAATCCTTGCTGCT	5'	Yes	gp3a	(((((((((..(((((((((((...(((((((((.(((((((((((.......))))))))...))).)))))))))...)))))))))))..)))))))))	102	35.3	-45.5	0	1	0	3	0	1.90161	0	2.1441	low
73	82	osa-miR1436_L-3_1ss13GA	TTATGGGACAGAGGGAGT	18					agtttatgtgctactccctccgtcccataatattaaaacctaggactggataggacgtttcatagtacaatgactcagagtcattgtactatgaaacgtcctatccagtcctaggttttaACATTATGGGACGGAGGGAGTagtctcaacctatataaact	2	osa-MIR1436,hvu-MIR1436,	osa-MIR1436	agtttatgtgctactccctccgtcccataatattaaaacctaggactggataggacgtttcatagtacaatgactcagagtcattgtactatgaaacgtcctatccagtcctaggttttaACATTATGGGACGGAGGGAGTagtctcaacctatataaact	osa-miR1436	ACATTATGGGACGGAGGGAGT	3'	Diff	gp3a	(((((((((((((((((((((((((((((((.((((((((((((((((((((((((((((((((((((((((((.....)))))))))))))))))))))))))))))))))))))))))).))))))))))))))))))))))........)))))))))	161	40.4	-124.2	1.5	0	1	0.666667	2.11333	0	0.547303	0.476467	low
74	83	gma-miR1509a	TTAATCAAGGAAATCACGGTCG	22					ctgcatcttcTTAATCAAGGAAATCACGGTCGcgtgtgtgccggaaagaaagtggcctgtgatctccggtttctctttctcgaccgtgtttccttggttaacgatatgtgc	2	gma-MIR1509a,gso-MIR1509a,	gma-MIR1509a	ctgcatcttcTTAATCAAGGAAATCACGGTCGcgtgtgtgccggaaagaaagtggcctgtgatctccggtttctctttctcgaccgtgtttccttggttaacgatatgtgc	gma-miR1509a	TTAATCAAGGAAATCACGGTCG	5'	Yes	gp3a	..((((..(((((((((((((((.((((((((.......((((((.....((....))......))))))..........))))))))))))))))))))).))...))))	109	48.6	-42	0	0	1	0	0	0	0.547303	0	low
75	84	gma-miR1510b-5p_R-1	AGGGATAGGTAAAACAACTAC	21					tttatggaagtggAGGGATAGGTAAAACAACTACTtctgtaaaagtaattgttatagttagtTGTTGTTTTACCTATTCCACCaattccatcta	3	gma-MIR1510b,gso-MIR1510b,	gma-MIR1510b	tttatggaagtggAGGGATAGGTAAAACAACTACTtctgtaaaagtaattgttatagttagtTGTTGTTTTACCTATTCCACCaattccatcta	gma-miR1510b-5p	AGGGATAGGTAAAACAACTACT	5'	Diff	gp3a	...((((((.(((.(((((((((((((((((.(((.((((((((....)).))))))..))).))))))))))))))))).))).))))))...	88	31.9	-43.5	0	0	1	0	0	0	0.547303	0	low
76	85	gma-miR1511_R-2_1ss5AG	AACCGGGCTCTGATACCA	18					tcagccgtggtatcaggtcctgcttcatcaagtggtcttgtgttcaaatccagcctcaagcacatggttAACCAGGCTCTGATACCATGgtgaatataa	1	gma-MIR1511,	gma-MIR1511	tcagccgtggtatcaggtcctgcttcatcaagtggtcttgtgttcaaatccagcctcaagcacatggttAACCAGGCTCTGATACCATGgtgaatataa	gma-miR1511	AACCAGGCTCTGATACCATG	3'	Diff	gp3a	(((.((((((((((((..((((.((.((((.(((..((((.(((.......)))..))))))).)))).)).))))..)))))))))))))))......	93	46.5	-38.6	0	0.333333	0	0	0	0.63387	0	0	low
77	86	ppe-miR1511-3p_L+1R-4	AACCTGGCTCTGATACCA	18					atCGTGGTATCAGAGTCATGTTAtttgcatgttgccaccacatatgtgttgctcatataaataACCTGGCTCTGATACCATAAC	1	ppe-MIR1511,	ppe-MIR1511	atCGTGGTATCAGAGTCATGTTAtttgcatgttgccaccacatatgtgttgctcatataaataACCTGGCTCTGATACCATAAC	ppe-miR1511-3p	ACCTGGCTCTGATACCATAAC	3'	Diff	gp3a	...(((((((((((((((.(((((((..(((..((...(((....)))..)).)))..))))))).)))))))))))))))...	78	39.3	-37.5	189.167	91	763.667	341	266.514	173.047	417.957	243.713	middle
78	87	cme-miR1863_L-2R-3_1ss21TA	CTCTGATACCATGTTAGAA	19					gaatcgaatctgaacaaagggagttcggggcgtggtgggttacagacaacgtgggtttggggcgtggtattgtgacggacatgcgttttttgggtatttggccgtcaggttgctagggtgttgaacgacggacggcgaacggttttagggacgacaaactgatgagttttatggggttttgtggggttggaatggcagatctgaaagcgtgggtttcgggttggggacatgagttgaagggtttgcagcggacatggaaggagaaaggggcagcgacggtggctgtgggagaaaggtggatgcggcggcgacggtgactgtggagaaaaaggggcagcggcgggtctaaggttggagggagcgacggctgatgcgtgaagcttcgacaggcgtgcgtgg…	3	cme-MIR1863,osa-MIR1863a,pab-MIR1863,	cme-MIR1863	gaatcgaatctgaacaaagggagttcggggcgtggtgggttacagacaacgtgggtttggggcgtggtattgtgacggacatgcgttttttgggtatttggccgtcaggttgctagggtgttgaacgacggacggcgaacggttttagggacgacaaactgatgagttttatggggttttgtggggttggaatggcagatctgaaagcgtgggtttcgggttggggacatgagttgaagggtttgcagcggacatggaaggagaaaggggcagcgacggtggctgtgggagaaaggtggatgcggcggcgacggtgactgtggagaaaaaggggcagcggcgggtctaaggttggagggagcgacggctgatgcgtgaagcttcgacaggcgtgcgtgg…	cme-miR1863	AGCTCTGATACCATGTTAGATTTG	3'	Diff	gp3a	....(((((((((.((..((....(((((((...........((((.(((((..((..(..(((......)))..)..))..))))).)))).....((.((((((..((((.............)))).)))))).)).((((((((.......(((((....)))))......(((((((..((((......((((((((...(((....((..(......)..))....)))...))))))))...((.((((((.(((((.....((((..((.((.(((((..................))))).)).))..)))).(((((......(((((......((((....)))).(((((..((((....)).))..))))).....)).)))....…	595	50.6	-159	0	0	1	0	0	0	0.547303	0	low
79	88	osa-miR1873_L-3R-1_1ss19TA	ACATGGTATCAGAGCAGGAA	20					tagattatgaaccTCAACATGGTATCAGAGCTGGAAGtcctaaagttgacatcatgatagcctgacgatggtggagaccatgataagctgataccatgtattttgccgacattgtgtttctccaagattgtgctacatcacaaacttagaaaaacttagaacttctagctctgataccatgttgagttttatggcct	1	osa-MIR1873,	osa-MIR1873	tagattatgaaccTCAACATGGTATCAGAGCTGGAAGtcctaaagttgacatcatgatagcctgacgatggtggagaccatgataagctgataccatgtattttgccgacattgtgtttctccaagattgtgctacatcacaaacttagaaaaacttagaacttctagctctgataccatgttgagttttatggcct	osa-miR1873	TCAACATGGTATCAGAGCTGGAAG	5'	Diff	gp3a	.((..((((((.((((((((((((((((((((((((((.((((((((......(((.((((...(((((..((((((.((..((..((.(((((...)))))..))....))..))..))))))..))))))))))))....)))).........)))).)))))))))))))))))))))))))).))))))..))	196	39.6	-77.3	1	1	0	0	1.40888	1.90161	0	0	low
80	89	osa-miR1876	ATAAGTGGGTTTGTGGGCTGGCCC	24					ggcacatatgttggtattctattggaatgcaagtgggctggcttttgaacccatttatgggctattcaagtgggtaaaccataggttggtgcacttaaatggcctATAAGTGGGTTTGTGGGCTGGCCCtcttgtatcctgatagtttagtatgatt	1	osa-MIR1876,	osa-MIR1876	ggcacatatgttggtattctattggaatgcaagtgggctggcttttgaacccatttatgggctattcaagtgggtaaaccataggttggtgcacttaaatggcctATAAGTGGGTTTGTGGGCTGGCCCtcttgtatcctgatagtttagtatgatt	osa-miR1876	ATAAGTGGGTTTGTGGGCTGGCCC	3'	Yes	gp3a	....(((((.....((..((((..(.(((((((.((((..(((...((((((((((((((((((((.(((((....((((...))))....))))).))))))))))))))))))))...)))..)))).))))))).)..))))..)))))))...	150	43.3	-74.2	0	0	2	0	0	0	1.09461	0	low
81	90	ppe-miR2111a_1ss21AG	TAATCTGCATCCTGAGGTTTG	21					ttagctcttcataccttggtagaactgtagaagtatactgatcgatcgtattgggtaaggatcgggTAATCTGCATCCTGAGGTTTAgatcagctttgttttgttgtttctagccctcggggtgcagattacctcgtcctcactgccaatgcaagacttgttagctagtactaatatatcaaaccaatgaagctaa	6	ppe-MIR2111b,ptc-MIR2111b,ptc-MIR2111a,	ppe-MIR2111b	ttagctcttcataccttggtagaactgtagaagtatactgatcgatcgtattgggtaaggatcgggTAATCTGCATCCTGAGGTTTAgatcagctttgttttgttgtttctagccctcggggtgcagattacctcgtcctcactgccaatgcaagacttgttagctagtactaatatatcaaaccaatgaagctaa	ppe-miR2111a	TAATCTGCATCCTGAGGTTTA	5'	Diff	gp3a	((((((..((((...(..(((..(((.....))).)))..)......(((((((((.(((((..(((((((((((((((((((..((((.((((........))))..))))..)))))))))))))))))))..))))).))..)))))))..((..((((((......))))))..))......))))))))))	105	41.8	-79.1	2	0	3	0	2.81777	0	1.64191	0	low
82	91	gma-miR2118a-3p_R+1	TTGCCGATTCCACCCATTCCTA	22					aagggaaagggagaagagcttgaggaagtgatgGGAGATGGGAGGGTCGGTAAAGaatatatctgagactcgactcaatctcgatctctctcagtgttgtgttgttttgtttatccttTTGCCGATTCCACCCATTCCTatgatttccttcggttcctctctttccactc	6	gma-MIR2118a,mtr-MIR2118,gma-MIR2118b,vun-MIR2118,gso-MIR2218,pvu-MIR2118,	gma-MIR2118b	tgaggaagtgatgGGAGATGGGAGGGTCGGTAAAGgataacagcgtctctatgattaattgttgtgttgtttattcttTTGCCGATTCCACCCATTCCTatgattttctt	gma-miR2118a-3p	TTGCCGATTCCACCCATTCCT	3'	Diff	gp3a	.((((((((((((..((((..((((((((.((((((.(((((.((((((((((((((((((.((((((.((((.......))))....))))))...)))))).............)))))))))).)).))))))))))).))))))))..)))))))))))))).)).	168	45.3	-71.4	0	1	2	0	0	1.90161	1.09461	0	low
83	92	zma-miR2275b-5p_1ss12CG	AGGATTAGAGGGAACTGAACC	21					ccatctgaagtgAGGATTAGAGGCAACTGAACCatcatctattgcaaaggTTCAGTTTCCTCTAATATCTCAtctcgaatgg	2	zma-MIR2275b,mtr-MIR2673a,	zma-MIR2275b	ccatctgaagtgAGGATTAGAGGCAACTGAACCatcatctattgcaaaggTTCAGTTTCCTCTAATATCTCAtctcgaatgg	zma-miR2275b-5p	AGGATTAGAGGCAACTGAACC	5'	Diff	gp3a	((((..((..(((((((((((((.(((((((((...............))))))))).)))))))).)))))..))..))))	82	41.5	-36.7	0	2	2	0	0	3.80322	1.09461	0	low
84	93	mtr-miR2673a_L-1_1ss21AT	CTCTTCCTCTTCCTCTTCCTC	21					ggtgttgctcttccgcttCCTCTTCCTCTTCCTCTTCCACatcctcgtcaagaatttcagcatcatcgttagtttcgatagcgacttcattttgcatttgtgaagctgaattggtccagatttcattaacgaagtcatcgtcattaaaccctgctgccagattttctatgggatttgtttgtgaatttggccattgaggtgcatagcttgtttggggatagttgacaaagtgtggaggggttggtaggttgaacgaggagtattgtgattggtctg	2	mtr-MIR2673b,mtr-MIR2673a,	mtr-MIR2673a	gtcttCCTCTTCCTCTTCCTCTTCCACatcctcgtcaagaatttcagcatcatcgttagtttccatagcgacttcattttgcatttgtgaagctgaattggtccagatttcattaacgaagtcatcgtcattaaaccctgctgccagattttctatgggatttgtttgtgaatttggccattgaggtgcatagcttgtttggggatagttgacaaagtgtggaggggttggtaggttgaacgaggag	mtr-miR2673a	CCTCTTCCTCTTCCTCTTCCAC	5'	Diff	gp3a	.....(((((((.((.(((.....(((((..((((((((((((((((.((((.......(((((.((.(((((((((...((((.......)))).....)))))))))..(((.(((((((.((..(((((....(((.((((.(((..(((....)))..)))..))))))))))))..))))))))))))..)))))))....))))..))))))............))))))))))..)).)))..))))))))))))..............	257	43.8	-74.6	0	0	1	0	0	0	0.547303	0	low
85	94	peu-miR2916_R-4_1ss6AG	TGGGGGCTCGAAGACGATC	19					TGGGGACTCGAAGACGATCATATaccatcctagtctcaaccataaacgatgccgaccagggattggcggatgttgcttctaggagtccgcca	1	peu-MIR2916,	peu-MIR2916	TGGGGACTCGAAGACGATCATATaccatcctagtctcaaccataaacgatgccgaccagggattggcggatgttgcttctaggagtccgcca	peu-miR2916	TGGGGACTCGAAGACGATCATAT	5'	Diff	gp3a	.((((((((((((.(((.(((...(((((((.(((.....(((.....)))..)))..)))).)))...))))))))))...)))))).)).	90	52.2	-28.1	1298	752	3006	3106	1828.73	1430.01	1645.19	2219.86	middle
86	95	gma-miR3522_L+2	TGAGACCAAATGAGCAGCTGA	21					aggatcgtcctgAGACCAAATGAGCAGCTGAccacatgatgcagctatgtttgctattcagctgctcatctgttctcaggtcgccct	3	gma-MIR3522,gso-MIR3522a,	gma-MIR3522	aggatcgtcctgAGACCAAATGAGCAGCTGAccacatgatgcagctatgtttgctattcagctgctcatctgttctcaggtcgccct	gma-miR3522	AGACCAAATGAGCAGCTGA	5'	Diff	gp3a	(((..((.(((((((.((.((((((((((((.........(((....))).......)))))))))))).)).))))))).)).)))	87	50.6	-40.2	0	0	7	0	0	0	3.83112	0	low
87	96	han-miR3630-3p_L-2_1ss22TC	TGGGAATCTCTCTGATGCTC	20					tactaacaattaGCAAGTGATGATAGACCAGACAgggacatctgtattctttttgaacatgatgatttgtcTGTGGGAATCTCTCTGATGCTTagatttcta	1	han-MIR3630,mtr-MIR2673a,	han-MIR3630	tactaacaattaGCAAGTGATGATAGACCAGACAgggacatctgtattctttttgaacatgatgatttgtcTGTGGGAATCTCTCTGATGCTTagatttcta	han-miR3630-3p	TGTGGGAATCTCTCTGATGCTT	3'	Diff	gp3a	..((((..(((((..((.(((.......(((((((...(((((((..((.....))))).))))..))))))).....))).)))))))..)))).......	93	36.3	-19.5	44	7	15	27	61.9909	13.3113	8.20955	19.2969	middle
88	97	vvi-miR3630-3p_L-2_1ss21AT	TGGGAATCTCTCTGATGCTC	20					cagtatggttgTGCAAGTGACGATATCAGACAgggacatcagcacctccaatggagaatgatgatttgtcTTTGGGAATCTCTCTGATGCACaagcatattg	1	vvi-MIR3630,	vvi-MIR3630	cagtatggttgTGCAAGTGACGATATCAGACAgggacatcagcacctccaatggagaatgatgatttgtcTTTGGGAATCTCTCTGATGCACaagcatattg	vvi-miR3630-3p	TTTGGGAATCTCTCTGATGCAC	3'	Diff	gp3a	(((((((.(((((((((.((.(((..(((((((...(((((....((((...))))..)))))..))))))...)..))))).))..))))))).)))))))	102	44.1	-34.7	26	3	20	31	36.631	5.70483	10.9461	22.1557	middle
89	98	ath-miR4243_L-3_1ss6AG	AAGTTGTAGATTTCGTAC	18					aaagaaccgtgaattacagTTGAAATTGTAGATTTCGTACatgacaataatttgctcgagcatcactttcatgattttgtggtctgtgttgccgtatttgagagcatacatttcatgttcgaaatctacgattttaactctaatttttggatggttctttatttcaattacagagggat	1	ath-MIR4243,	ath-MIR4243	aaagaaccgtgaattacagTTGAAATTGTAGATTTCGTACatgacaataatttgctcgagcatcactttcatgattttgtggtctgtgttgccgtatttgagagcatacatttcatgttcgaaatctacgattttaactctaatttttggatggttctttatttcaattacagagggat	ath-miR4243	TTGAAATTGTAGATTTCGTAC	5'	Diff	gp3a	((((((((((((((((.((((((((((((((((((((.((((((.(((....(((((..(((.(((..((((......))))...))).))).........)))))...))))))))).)))))))))))))))))))).))))))....))))))))))...................	160	33.5	-61.2	0	0	0	1	0	0	0	0.714701	low
90	99	gma-miR4996_R+1	TAGAAGCTCCCCATGTTCTCA	21					tttctcctaactttgagagcatgggtaacttctatttttttggcgctgtccccttctccatcatctttacttcaacctttaaacttcctttttcaactattaaaattcctgactatgttgaggaaattaagaaaatgggtttgttgccgatgccagcagaaTAGAAGCTCCCCATGTTCTCaccgttagc	1	gma-MIR4996,	gma-MIR4996	tttctcctaactttgagagcatgggtaacttctatttttttggcgctgtccccttctccatcatctttacttcaacctttaaacttcctttttcaactattaaaattcctgactatgttgaggaaattaagaaaatgggtttgttgccgatgccagcagaaTAGAAGCTCCCCATGTTCTCaccgttagc	gma-miR4996	TAGAAGCTCCCCATGTTCTC	3'	Diff	gp3a	......(((((..((((((((((((...((((((((((..(((((..(........(((((..((((..(((((((........................................))))))).....))))..)))))........)..)))))..))))))))))...))))))))))))..))))).	183	39.5	-54.19	0	0	4	0	0	0	2.18921	0	low
91	100	bdi-miR5054_L+1_1ss11TA	TTCCCCACGGACGGCGCCA	19					cctccgtggttgatgcgttgtggattgagaacagcatggtcaagaagatcgtagatctgatgcacttctTCCCCACGGTCGGCGCCAatgacgagga	1	bdi-MIR5054,	bdi-MIR5054	cctccgtggttgatgcgttgtggattgagaacagcatggtcaagaagatcgtagatctgatgcacttctTCCCCACGGTCGGCGCCAatgacgagga	bdi-miR5054	TCCCCACGGTCGGCGCCA	3'	Diff	gp3a	(((.(((..(((..(((((((((...(((((..((((((((..(.....)...))))..))))..)))))..)))))....)))))))..)))))).	96	53.6	-27.2	1	0	0	0	1.40888	0	0	0	low
92	101	bdi-miR5059_L-2_1ss15CA	GCCTGGGCAGCAACACCA	18					tactgaacaaCGGCCTGGGCAGCACCACCAgcttctccatcgaagttggtactgccgccatagcctcctcgtcctc	1	bdi-MIR5059,mtr-MIR2673a,	bdi-MIR5059	tactgaacaaCGGCCTGGGCAGCACCACCAgcttctccatcgaagttggtactgccgccatagcctcctcgtcctc	bdi-miR5059	CGGCCTGGGCAGCACCACCA	5'	Diff	gp3a	...........(((...(((.(((..(((((((((......)))))))))..))).)))...)))...........	54	59.2	-28.6	0	0	0	1	0	0	0	0.714701	low
93	102	osa-miR5072_L-4_1ss13GA	TCCCCAGCAGAGTCGCCA	18					gctgaatagatCGATTCCCCAGCGGAGTCGCCAaaaatcgtgttggcaacttttttgacaagtcgacaagcacgat	1	osa-MIR5072,	osa-MIR5072	gctgaatagatCGATTCCCCAGCGGAGTCGCCAaaaatcgtgttggcaacttttttgacaagtcgacaagcacgat	osa-miR5072	CGATTCCCCAGCGGAGTCGCCA	5'	Diff	gp3a	(((.......((((((...(((..((((.(((((........))))).))))..)))...))))))..))).....	71	47.4	-19.4	150	33	475	145	211.333	62.7532	259.969	103.632	middle
94	103	osa-miR5077_1ss5GA	GTTCACGTCGGGTTCACCA	19					tgccttttcgttGTTCGCGTCGGGTTCACCAgctaggtggttcgccatgaagtacaggaagggggtcgccggcgagtccaacgatgacgac	1	osa-MIR5077,	osa-MIR5077	tgccttttcgttGTTCGCGTCGGGTTCACCAgctaggtggttcgccatgaagtacaggaagggggtcgccggcgagtccaacgatgacgac	osa-miR5077	GTTCGCGTCGGGTTCACCA	5'	Diff	gp3a	.........((((((..(((.((..((.((.....(((((..(.((..............)))..))))))).))..)).)))..))))))	82	59.3	-27.5	8	1	3	4	11.2711	1.90161	1.64191	2.8588	middle
95	104	rgl-miR5139_L-1	AACCTGGCTCTGATACCA	18					agttatatcaAAACCTGGCTCTGATACCAagaggaattgatgatctttattcatgaaaagagagaactatatatagatatacaacgatatgtcgaagacgaaatttttatctcaatatggggttattagaccaactttgggtggca	2	rgl-MIR5139,cpa-MIR8155,	rgl-MIR5139	agttatatcaAAACCTGGCTCTGATACCAagaggaattgatgatctttattcatgaaaagagagaactatatatagatatacaacgatatgtcgaagacgaaatttttatctcaatatggggttattagaccaactttgggtggca	rgl-miR5139	AAACCTGGCTCTGATACCA	5'	Diff	gp3a	.(..((....(((..(((.(((((((((........((.((((.......)))).))..((((............((((((......))))))................)))).......)).))))))))))..)))..))..).	144	33.6	-23.6	331.167	188.5	1517.17	907	466.576	358.454	830.35	648.234	middle
96	105	rgl-miR5141_R-3	AGACCCGACGCGACTGACAGA	21					ttgagtaatgcctgagtcgcagcatcaaggtctgagccaaattgagcaaaggcggccacttcgcgatattgtgccaattccagttttgaactaccgcatacttgtttcatagctttcaactgagcggcAGACCCGACGCGACTGACAGATAAgccgacgtta	1	rgl-MIR5141,	rgl-MIR5141	ttgagtaatgcctgagtcgcagcatcaaggtctgagccaaattgagcaaaggcggccacttcgcgatattgtgccaattccagttttgaactaccgcatacttgtttcatagctttcaactgagcggcAGACCCGACGCGACTGACAGATAAgccgacgtta	rgl-miR5141	AGACCCGACGCGACTGACAGATAA	3'	Diff	gp3a	....((...(((((((((((....((..((((((.((..(((((.(((...((((.....)))).......)))))))).(((((..((.(((..(((....)))....))).))..))))).))..)))))).)).))))))..)))....))..))....	154	49.4	-36.4	0	0	0	1	0	0	0	0.714701	low
97	106	osa-miR5144-5p	TTCTTGTGCTGCTGAAGAGAC	21					tccatattattcTTCTTGTGCTGCTGAAGAGACtcaccgacctccggcggcgacgtcttcttcttcccattgaaggtctcggtcttctccttcagctcctgcggcatgggacgacgaggtggagctcgagtcctcgaggaacttgtgccgcatgggacgcccaccaagaaagcccccctcgtcgccccgccaccgccaccgccgccgccgaacaaccaagagtctgaatctgattctgattccgatgacggccaaaagtccgattccagtgacgacgaggcgctgccggtgccgaacccagcgcttcaggccaacaagaatgtgcctccgtccgatgatgatgaggatgacgaccaagagtccgattccggtgatgcccgaggtcggtgagTCTCCTCA…	1	osa-MIR5144,	osa-MIR5144	tccatattattcTTCTTGTGCTGCTGAAGAGACtcaccgacctccggcggcgacgtcttcttcttcccattgaaggtctcggtcttctccttcagctcctgcggcatgggacgacgaggtggagctcgagtcctcgaggaacttgtgccgcatgggacgcccaccaagaaagcccccctcgtcgccccgccaccgccaccgccgccgccgaacaaccaagagtctgaatctgattctgattccgatgacggccaaaagtccgattccagtgacgacgaggcgctgccggtgccgaacccagcgcttcaggccaacaagaatgtgcctccgtccgatgatgatgaggatgacgaccaagagtccgattccggtgatgcccgaggtcggtgagTCTCCTCA…	osa-miR5144-5p	TTCTTGTGCTGCTGAAGAGAC	5'	Yes	gp3a	((((((((.((((((((((((((((((.((((((((((((((((.(((((((.(((((((.((....(((((..((..((((.(((........((....((((..((((.((((((((.((.((.(((((((....)).))))).))....((((...))))...........)))))))))).))))...))))....)).((((.((........((((((.......))))))........)).))))...))).))))..))...((((..(((((((((..(((.....)))))))))))).(((((.......)).)))..)))))))))..)).))))))).)).))......(((....)))....))).)))))))))))))))).)))…	423	58.6	-198.5	1	2	1	0	1.40888	3.80322	0.547303	0	low
98	107	osa-miR5145_L-1R-1_1ss13TC	CCTGTTTGGATCCTTGAGGGCT	22					ccACCTGTTTGGATTCTTGAGGGCTAatttaaaattaaaatgtgagagctaaacattagtccatagaaccaaacagggccgc	1	osa-MIR5145,	osa-MIR5145	ccACCTGTTTGGATTCTTGAGGGCTAatttaaaattaaaatgtgagagctaaacattagtccatagaaccaaacagggccgc	osa-miR5145	ACCTGTTTGGATTCTTGAGGGCTA	5'	Diff	gp3a	...(((((((((.((((...((((((((.............((....)).....))))))))..))))))))))))).....	74	40.2	-26.8	0	1	0	0	0	1.90161	0	0	low
99	108	osa-miR5527	TCTCAGCCAGGGCAGTAACAG	21					tgaagacagtTCTCAGCCAGGGCAGTAACAGgtacccaattcgagtggtgtaggagcatctgatgaaccaacatccgcagttttgtttcgccactgttcctatcaagctcttcgtcatgtttatgcgttatcctgatccagtaccctcctaaatgactatcatccttcctgatgtctatcattctcacagcctagctttctactcccggatgcgtgattcgttggatgacagaaaggcgatctgaatctaggatgatcccgtggaatccttcttcctttgctaagaacagggttaatttggcgcactgccactgcctcagcaacttctggcactctgatccctgagacaagctcattggatacaa	1	osa-MIR5527,	osa-MIR5527	tgaagacagtTCTCAGCCAGGGCAGTAACAGgtacccaattcgagtggtgtaggagcatctgatgaaccaacatccgcagttttgtttcgccactgttcctatcaagctcttcgtcatgtttatgcgttatcctgatccagtaccctcctaaatgactatcatccttcctgatgtctatcattctcacagcctagctttctactcccggatgcgtgattcgttggatgacagaaaggcgatctgaatctaggatgatcccgtggaatccttcttcctttgctaagaacagggttaatttggcgcactgccactgcctcagcaacttctggcactctgatccctgagacaagctcattggatacaa	osa-miR5527	TCTCAGCCAGGGCAGTAACAG	5'	Yes	gp3a	((.(((.((((((.((.(((((((((..((..(((((.....((((...(((((((((..((..(((.(((.((.....)).))).)))..)).)))))))))...)))).......(((((..((.((((((((((.(((..........(((((....((((......))))....)))))......((((..((.((..((..(((((.....)))))..))..)).))..))))...))).))).)))))))......((((......))))...))...)))))))))..)..))....)))))).))).)).)).)))))))..))...((((((.((((.....))))..)))).)).	332	47.4	-94.3	0	0	0	1	0	0	0	0.714701	low
100	109	osa-miR5538_L-1R+1	CTGAACTCAATCACTTGCTGCC	22					atgaggaactACTGAACTCAATCACTTGCTGCcgttactcaacagttttctgttgaggtctatcccgtagaggtagtcaaattagaacgggaggagaggaggtgagtaggggtagttcaatgg	1	osa-MIR5538,	osa-MIR5538	atgaggaactACTGAACTCAATCACTTGCTGCcgttactcaacagttttctgttgaggtctatcccgtagaggtagtcaaattagaacgggaggagaggaggtgagtaggggtagttcaatgg	osa-miR5538	ACTGAACTCAATCACTTGCTGC	5'	Diff	gp3a	.....((((((((..(((((.((.(((.((.(((((.((((((((....))))))))..(((((.......))))).........))))).))..)))))..)))))...)))))))).....	113	46.3	-42.9	0	2	0	0	0	3.80322	0	0	low
101	110	hbr-miR6173_L+1	TAGCCGTAAACGATGGATACT	21					cgctgtgcgtatcgacccgtgcagtatccatcgtttaaagctaggggagcggaatgggattagataccccagtagtcctaAGCCGTAAACGATGGATACTgcacgggtcgatacggcacagcgctgtagctaacgcgtta	1	hbr-MIR6173,	hbr-MIR6173	cgctgtgcgtatcgacccgtgcagtatccatcgtttaaagctaggggagcggaatgggattagataccccagtagtcctaAGCCGTAAACGATGGATACTgcacgggtcgatacggcacagcgctgtagctaacgcgtta	hbr-miR6173	AGCCGTAAACGATGGATACT	3'	Diff	gp3a	(((((((((((((((((((((((((((((((((((((..(((..((((.(....((((.........))))...))))).)))..)))))))))))))))))))))))))))))).))))))).....((....))....	123	53.6	-88.6	24	181	27	174	33.8132	344.192	14.7772	124.358	middle
102	111	gma-miR6300_R+5	GTCGTTGTAGTATAGTGGTAAGT	23					aggtaaaaatacttaccactatattacaacaacttgtttgtgaaattcaatggtaattttaaataataaatgttttaatattaccgatagcatttgattatatttttgttttaaagttacatttgattatatcgctatcggctataatgtaagtcatattcatccaatatcatgcaacttttttgtatagatatattaatattactcgataatcatcaaGTCGTTGTAGTATAGTGGtaagtattcccgcc	1	gma-MIR6300,	gma-MIR6300	aggtaaaaatacttaccactatattacaacaacttgtttgtgaaattcaatggtaattttaaataataaatgttttaatattaccgatagcatttgattatatttttgttttaaagttacatttgattatatcgctatcggctataatgtaagtcatattcatccaatatcatgcaacttttttgtatagatatattaatattactcgataatcatcaaGTCGTTGTAGTATAGTGGtaagtattcccgcc	gma-miR6300	GTCGTTGTAGTATAGTGG	3'	Diff	gp3a	.(((...(((((((((((((((((((((((.(((((...((((...((...((((((.((((.......(((.....((((((((((((((((.((((((......(((.........)))..)))))).)).))))))))...))))))....))).........(((((((((((.....)))))).))))).)))).)))))).))...))))))))).)))))))))))))))))))))))...)))	250	25.9	-72	338	119	606	493	476.203	226.292	331.666	352.347	middle
103	112	ptc-miR6478_R+2_1ss21GA	CCGACCTTAGCTCAGTTGGTAGA	23					aCCGACCTTAGCTCAGTTGGTGgagcggagggctgtaggtcgctggttggattccggcaaggtcggatttcaattttgtaatttcttttctcaccgaccttagttcagaagttgcattgttttgtctgttgaggtggt	1	ptc-MIR6478,	ptc-MIR6478	aCCGACCTTAGCTCAGTTGGTGgagcggagggctgtaggtcgctggttggattccggcaaggtcggatttcaattttgtaatttcttttctcaccgaccttagttcagaagttgcattgttttgtctgttgaggtggt	ptc-miR6478	CCGACCTTAGCTCAGTTGGTG	5'	Diff	gp3a	(((.((((((((.(((.(..((.(((...(..(((.((((((.((((((((.((((((...)))))).)))))).................)).)))))))))..)....))).))..)..)))...)))))))))))	138	47.8	-44.3	500	207	1311	763	704.442	393.634	717.515	545.317	middle
1	1	ahy-miR156a_R+1_1ss1TN	NGACAGAAGAGAGAGAGCACA	21					gaagagattataaatgtTGACAGAAGAGAGAGAGCACaacccgagaaatggtcaaagaatcttttacctttgttgggagtgtgctctctactcttctgtcatcatctttatcttta		ahy-MIR156a,	ahy-MIR156a	gaagagattataaatgtTGACAGAAGAGAGAGAGCACaacccgagaaatggtcaaagaatcttttacctttgttgggagtgtgctctctactcttctgtcatcatctttatcttta	ahy-miR156a	TGACAGAAGAGAGAGAGCAC	5'	Diff	gp3b	..((((((.....(((.(((((((((((((((((((((.(((((.(((.(((.((((...)))).)))))).)))))..)))))))))).))))))))))).)))....)))))).	113	37.9	-56.3	0.05	0	0	0	0.0704442	0	0	0	low
2	1	ahy-miR156a_R+1_1ss1TN	NGACAGAAGAGAGAGAGCACA	21					cctcgaagagattataaatgtTGACAGAAGAGAGAGAGCACaacccgagaaatggtcaaagaatcttttacctttgttgggagtgtgctctctactcttctgtcatcatctttatctttatttgtatggtatagatctt		ahy-MIR156c,	ahy-MIR156c	cctcgaagagattataaatgtTGACAGAAGAGAGAGAGCACaacccgagaaatggtcaaagaatcttttacctttgttgggagtgtgctctctactcttctgtcatcatctttatctttatttgtatggtatagatctt	ahy-miR156a	TGACAGAAGAGAGAGAGCAC	5'	Diff	gp3b	......((((((.....(((.(((((((((((((((((((((.(((((.(((.(((.((((...)))).)))))).)))))..)))))))))).))))))))))).)))....))))))....................	113	37.4	-56.3	0.05	0	0	0	0.0704442	0	0	0	low
3	2	aly-miR156a-5p_L+3	ATCTGACAGAAGAGAGTGAGCAC	23					gggttggttgtgagtgaaagagttgggacaagagaaacgcaaagaaacTGACAGAAGAGAGTGAGCACacaaaggcaatttgcatatcattgcatttgcttctcttgcgtGCTCACTGCTCTTTCTGTCAGAttccggtgctgatctctttggcctgtcctcgatctctttgtctcaatctctc		aly-MIR156a,	aly-MIR156a	gggttggttgtgagtgaaagagttgggacaagagaaacgcaaagaaacTGACAGAAGAGAGTGAGCACacaaaggcaatttgcatatcattgcatttgcttctcttgcgtGCTCACTGCTCTTTCTGTCAGAttccggtgctgatctctttggcctgtcctcgatctctttgtctcaatctctc	aly-miR156a-5p	TGACAGAAGAGAGTGAGCAC	5'	Diff	gp3b	(((..(((((.((...(((((((((((((((((((...(((..(((.(((((((((((((((((((((.(((((((((..((((......)))).))))))...))).))))))))).))).))))))))).)))...)))...)))))......))))).))).)))))).)).))))).)))	184	46.2	-77.8	0	0	0	0.0526316	0	0	0	0.0376158	low
4	2	aly-miR156a-5p_L+3	ATCTGACAGAAGAGAGTGAGCAC	23					aacagagaaaacTGACAGAAGAGAGTGAGCACatgcaggctctgttatgtgtctataactttgcgtgtgcgtGCTCACCTCTCTTTCTGTCAGTtgcttatctcttgtt		aly-MIR156b,	aly-MIR156b	aacagagaaaacTGACAGAAGAGAGTGAGCACatgcaggctctgttatgtgtctataactttgcgtgtgcgtGCTCACCTCTCTTTCTGTCAGTtgcttatctcttgtt	aly-miR156a-5p	TGACAGAAGAGAGTGAGCAC	5'	Diff	gp3b	((((((((.(((((((((((((((((((((((..(((.((...((((((....))))))...)).)))..))))))).))))).))))))))))).....))))).)))	109	44	-52.7	0	0	0	0.0526316	0	0	0	0.0376158	low
5	2	aly-miR156a-5p_L+3	ATCTGACAGAAGAGAGTGAGCAC	23					gcatagaaacTGACAGAAGAGAGTGAGCACacaaaggcactttgcatgttcgatgcatttgcttctcttgcgtGCTCACTGCTCTATCTGTCAGAtttcggc		aly-MIR156c,	aly-MIR156c	gcatagaaacTGACAGAAGAGAGTGAGCACacaaaggcactttgcatgttcgatgcatttgcttctcttgcgtGCTCACTGCTCTATCTGTCAGAtttcggc	aly-miR156a-5p	TGACAGAAGAGAGTGAGCAC	5'	Diff	gp3b	.....(((((((((((((((((((((((((.((((((((...(((((.....)))))..)))))...))).))))))))).)))).)))))))).))))...	94	47.1	-48.8	0	0	0	0.0526316	0	0	0	0.0376158	low
6	3	aly-miR156a-5p_L+3_1ss22AC	AGTTGACAGAAGAGAGTGAGCCC	23					atgggggaaaagaagtTGACAGAAGAGAGTGAGCACacaaaggggaagttgtatagaatttttgtatatggttgcttttgcgtGCTCACTCTCTTTCTGTCATAacttctcctttcat		aly-MIR156d,	aly-MIR156d	atgggggaaaagaagtTGACAGAAGAGAGTGAGCACacaaaggggaagttgtatagaatttttgtatatggttgcttttgcgtGCTCACTCTCTTTCTGTCATAacttctcctttcat	aly-miR156a-5p	TGACAGAAGAGAGTGAGCAC	5'	Diff	gp3b	(((..((...((((((((((((((((((((((((((.((((((..(...((((((((...))))))))...)..)))))).)))))))))))))).))))))..)))))).))..)))	118	39.8	-56	0.125	2.125	0.25	2.875	0.176111	4.04092	0.136826	2.05476	low
7	4	aly-miR156g-5p_1ss16AG	CGACAGAAGAGAGTGGGCAC	20					ggaggtaagtgatgaataacaataaggaaggCGACAGAAGAGAGTGAGCACacatggctcctttttctagcatgctcatgctcgaaagctctgcgtGCTTACTCTCTTCTTGTCTCCtcctgctttctctctttctct		aly-MIR156g,	aly-MIR156g	ggaggtaagtgatgaataacaataaggaaggCGACAGAAGAGAGTGAGCACacatggctcctttttctagcatgctcatgctcgaaagctctgcgtGCTTACTCTCTTCTTGTCTCCtcctgctttctctctttctct	aly-miR156g-5p	CGACAGAAGAGAGTGAGCAC	5'	Diff	gp3b	(((((.(((.((.(((........(((.(((.(((((((((((((((((((.((..(((.....(((.(((((....))))).))))))..)).)))))))))))))))).))).))))))...))))).))))))))	138	46.4	-60.3	0.333333	0	0	0	0.469628	0	0	0	low
8	5	ath-miR156a_L+3	ATCTGACAGAAGAGAGTGAGCAC	23					caagagaaacgcaaagaaacTGACAGAAGAGAGTGAGCACacaaaggcaatttgcatatcattgcacttgcttctcttgcgtgctcactgctctttctgtcagattccggtgctgatctcttt		ath-MIR156a,	ath-MIR156a	caagagaaacgcaaagaaacTGACAGAAGAGAGTGAGCACacaaaggcaatttgcatatcattgcacttgcttctcttgcgtgctcactgctctttctgtcagattccggtgctgatctcttt	ath-miR156a	TGACAGAAGAGAGTGAGCAC	5'	Diff	gp3b	.((((((...(((..(((.(((((((((((((((((((((.(((((((((..((((......)))).))))))...))).))))))))).))).))))))))).)))...)))...)))))).	121	44.7	-57.3	0	0	0	0.0526316	0	0	0	0.0376158	low
9	5	ath-miR156a_L+3	ATCTGACAGAAGAGAGTGAGCAC	23					gctagaagagggagagatggtgattgaggaatgcaacagagaaaacTGACAGAAGAGAGTGAGCACatgcaggcactgttatgtgtctataactttgcgtgtgcgtgctcacctctctttctgtcagttgcctatctctgcctgcttgacctctctctctctctctctctctcaaatttggct		ath-MIR156b,	ath-MIR156b	gctagaagagggagagatggtgattgaggaatgcaacagagaaaacTGACAGAAGAGAGTGAGCACatgcaggcactgttatgtgtctataactttgcgtgtgcgtgctcacctctctttctgtcagttgcctatctctgcctgcttgacctctctctctctctctctctctcaaatttggct	ath-miR156a	TGACAGAAGAGAGTGAGCAC	5'	Diff	gp3b	(((((((((((((((((..(.((..((((...(((.((((((.(((((((((((((((((((((((..(((.(((..((((((....))))))..))).)))..))))))).))))).))))))))))).....))))))..)))....))))..)).)..)))))))))))....)))))).	182	47.5	-92.9	0	0	0	0.0526316	0	0	0	0.0376158	low
10	5	ath-miR156a_L+3	ATCTGACAGAAGAGAGTGAGCAC	23					cgcatagaaacTGACAGAAGAGAGTGAGCACacaaaggcactttgcatgttcgatgcatttgcttctcttgcgtgctcactgctctatctgtcagattccggct		ath-MIR156c,	ath-MIR156c	cgcatagaaacTGACAGAAGAGAGTGAGCACacaaaggcactttgcatgttcgatgcatttgcttctcttgcgtgctcactgctctatctgtcagattccggct	ath-miR156a	TGACAGAAGAGAGTGAGCAC	5'	Diff	gp3b	.((...(((.(((((((((((((((((((((.((((((((...(((((.....)))))..)))))...))).))))))))).)))).)))))))).)))..)).	102	48.1	-50.3	0	0	0	0.0526316	0	0	0	0.0376158	low
11	6	ath-miR156a_L+3_1ss22AC	AGTTGACAGAAGAGAGTGAGCCC	23					gatgggggaaaagaagtTGACAGAAGAGAGTGAGCACacaaaggggaagttgtataaaagttttgtatatggttgcttttgcgtgctcactctctttttgtcataacttctccttcat		ath-MIR156d,	ath-MIR156d	gatgggggaaaagaagtTGACAGAAGAGAGTGAGCACacaaaggggaagttgtataaaagttttgtatatggttgcttttgcgtgctcactctctttttgtcataacttctccttcat	ath-miR156a	TGACAGAAGAGAGTGAGCAC	5'	Diff	gp3b	.(((..(((...(((((((((((((((((((((((((.((((((..(...((((((((...))))))))...)..)))))).)))))))))))))))).))))..))))))))..)))	117	39.8	-55.5	0.125	2.125	0.25	2.875	0.176111	4.04092	0.136826	2.05476	low
12	7	ath-miR156g_1ss16AG	CGACAGAAGAGAGTGGGCAC	20					ataacgaaggCGACAGAAGAGAGTGAGCACacatggctctttttctagcatgctcatgctcgaaagctctgcgtgcttactctcttcttgtctcctgctctct		ath-MIR156g,	ath-MIR156g	ataacgaaggCGACAGAAGAGAGTGAGCACacatggctctttttctagcatgctcatgctcgaaagctctgcgtgcttactctcttcttgtctcctgctctct	ath-miR156g	CGACAGAAGAGAGTGAGCAC	5'	Diff	gp3b	.......(((.(((((((((((((((((((.((..(((....(((.(((((....))))).))))))..)).)))))))))))))))).))).))).......	89	48.5	-49.6	0.333333	0	0	0	0.469628	0	0	0	low
13	8	ath-miR156j_R+1_1ss1TN	NGACAGAAGAGAGAGAGCACA	21					ttTGACAGAAGAGAGAGAGCACagtttgagtcgccaattcccttgtagctctctagtttagtgtccat		ath-MIR156j,	ath-MIR156j	ttTGACAGAAGAGAGAGAGCACagtttgagtcgccaattcccttgtagctctctagtttagtgtccat	ath-miR156j	TGACAGAAGAGAGAGAGCAC	5'	Diff	gp3b	...((((.(((..(((((((((((...((((.....))))..)))).)))))))..)))..))))...	62	44.1	-19.9	0.383333	0	0	0	0.540073	0	0	0	low
14	9	bdi-miR156a_1ss1TN	NGACAGAAGAGAGAGAGCACA	21					cggatggcgccaccgggctgacctggaaggcgctggccgtcgacattgccgggggccggttgtggctggcgctgtgggcactatgatcccatggctgagtTGACAGAAGAGAGAGAGCACAgctggagtcggcggccgtgactcctg		bdi-MIR156a,	bdi-MIR156a	cggatggcgccaccgggctgacctggaaggcgctggccgtcgacattgccgggggccggttgtggctggcgctgtgggcactatgatcccatggctgagtTGACAGAAGAGAGAGAGCACAgctggagtcggcggccgtgactcctg	bdi-miR156a	TGACAGAAGAGAGAGAGCACA	3'	Diff	gp3b	.(((.((((((.(((((....)))))..))))))((((((((((..((((.((.((((((....)))))).))...))))......(((...(((((.(((..............))).)))))))))))))))))).....)))..	41	66.7	-67.5	0.05	0	0	0	0.0704442	0	0	0	low
15	10	bdi-miR156b-3p_L+1_1ss22CT	TGCTCACTTCTCTCTCTGTCATC	23					gtgttgtggcaggtgtggcaaggctatgggTGACAGAAGAGAGTGAGCACacagcggccagactgcatctattccttcggcggcggacacggccgggcatggccggccatggcatggcatacacgaaaacgaatgatgctgctgctgctgcgtGCTCACTTCTCTCTCTGTCACCtctcgcacacacggctagcccgccagcctc		bdi-MIR156b,	bdi-MIR156b	gtgttgtggcaggtgtggcaaggctatgggTGACAGAAGAGAGTGAGCACacagcggccagactgcatctattccttcggcggcggacacggccgggcatggccggccatggcatggcatacacgaaaacgaatgatgctgctgctgctgcgtGCTCACTTCTCTCTCTGTCACCtctcgcacacacggctagcccgccagcctc	bdi-miR156b-3p	GCTCACTTCTCTCTCTGTCACC	3'	Diff	gp3b	.......(((.((((.(((..(((..((((((((((((((((((((((((.(((((((.((...(((((.((((.((((...((...((.((((((......)))))).)).....)).....))))...)))))))))..))))))))).)))))))).))))).))))))))).........))..))).))))))).)))..	196	61	-102	0.5	0.6	0.1	0.3	0.704442	1.14097	0.0547303	0.21441	low
16	11	bdi-miR156e-3p_1ss21GT	GCTCACTTCTCTCTCTGTCATC	22					gagatggaggcTGACAGAAGAGAGTGAGCACacatggtgcctttcttgcatggtgaatcagagagagggagaaagagcgttcatgcttgaagctatgtgtGCTCACTTCTCTCTCTGTCAGCcattacttaca		bdi-MIR156e,	bdi-MIR156e	gagatggaggcTGACAGAAGAGAGTGAGCACacatggtgcctttcttgcatggtgaatcagagagagggagaaagagcgttcatgcttgaagctatgtgtGCTCACTTCTCTCTCTGTCAGCcattacttaca	bdi-miR156e-3p	GCTCACTTCTCTCTCTGTCAGC	3'	Diff	gp3b	........((((((((((((((((((((((((((((((.((((((((..((.....))..))))))))......(((((....)))))...)))))))))))))))).)))).))))))))))..........	115	48.1	-65.1	0.1	0.6	0.1	0.3	0.140888	1.14097	0.0547303	0.21441	low
17	12	bdi-miR156b-5p_L+3	ATCTGACAGAAGAGAGTGAGCAC	23					tgagtggaagcTGACAGAAGAGAGTGAGCACccatggtgtttcgtttgcatcaaggacatgccagggagctatgcgtGCTCACTGCTCTATCTGTCAGCcagccactgat		bdi-MIR156f,	bdi-MIR156f	tgagtggaagcTGACAGAAGAGAGTGAGCACccatggtgtttcgtttgcatcaaggacatgccagggagctatgcgtGCTCACTGCTCTATCTGTCAGCcagccactgat	bdi-miR156b-5p	TGACAGAAGAGAGTGAGCAC	5'	Diff	gp3b	..(((((..((((((((((((((((((((((.((((((.(..(....((((.......))))..)..))))))).))))))))).)))).)))))))))...)))))...	105	52.7	-56.4	0	0	0	0.0526316	0	0	0	0.0376158	low
18	13	bna-miR156a_L+3R-1	ATCTGACAGAAGAGAGTGAGCAC	23					cgcaaagaaacTGACAGAAGAGAGTGAGCACAcaaaggcactttgcatgttcgatgcatttgcttctcttgcgtgctcactgctctatctgtcaggttccggcaccgatt		bna-MIR156d,	bna-MIR156d	cgcaaagaaacTGACAGAAGAGAGTGAGCACAcaaaggcactttgcatgttcgatgcatttgcttctcttgcgtgctcactgctctatctgtcaggttccggcaccgatt	bna-miR156a	TGACAGAAGAGAGTGAGCACA	5'	Diff	gp3b	.((...(((.(((((((((((((((((((((.((((((((...(((((.....)))))..)))))...))).))))))))).)))).)))))))).)))..)).......	102	49.1	-50.6	0	0	0	0.0526316	0	0	0	0.0376158	low
19	14	bna-miR156d_L+3	ATCTGACAGAAGAGAGTGAGCAC	23					gaaatgcaacagagaaaacTGACAGAAGAGAGTGAGCACttgcaaggcactgttatgtgtcaataactttgcgtgtgcgtgctcacctctctttctgtcagttgcctgacttctcgctt		bna-MIR156e,	bna-MIR156e	gaaatgcaacagagaaaacTGACAGAAGAGAGTGAGCACttgcaaggcactgttatgtgtcaataactttgcgtgtgcgtgctcacctctctttctgtcagttgcctgacttctcgctt	bna-miR156d	TGACAGAAGAGAGTGAGCAC	5'	Diff	gp3b	...........((((((((((((((((((((((((((((..(((..(((..(((((......)))))..))).)))..))))))).))))).))))))))))).......)))))....	104	46.2	-50.9	0	0	0	0.0526316	0	0	0	0.0376158	low
20	15	cca-miR156c_L+3	ATCTTGACAGAAGATAGAGAGCAC	24					ggatgTTGACAGAAGATAGAGAGCACtgagaggacatgaagtgcatatatataatgcacctcgcttctttgtgctctttatacttctgtcattaccct		cca-MIR156c,	cca-MIR156c	ggatgTTGACAGAAGATAGAGAGCACtgagaggacatgaagtgcatatatataatgcacctcgcttctttgtgctctttatacttctgtcattaccct	cca-miR156c	TTGACAGAAGATAGAGAGCAC	5'	Diff	gp3b	((....((((((((((((((((((((..(((((...(((.((((((.......)))))).))))))))..))))))))))).)))))))))....)).	97	40.8	-47.2	0.5	0	0	0	0.704442	0	0	0	low
21	16	cme-miR156a_L+2	AGTGACAGAAGAGAGTGAGCAC	22					gggcaggagagTGACAGAAGAGAGTGAGCACacgctgcagccaaatgtatgaaaggcatacctttgcgggtgcgtgctcacttctctttctgtcagcttccccgt		cme-MIR156c,	cme-MIR156c	gggcaggagagTGACAGAAGAGAGTGAGCACacgctgcagccaaatgtatgaaaggcatacctttgcgggtgcgtgctcacttctctttctgtcagcttccccgt	cme-miR156a	TGACAGAAGAGAGTGAGCAC	5'	Diff	gp3b	(((..((((..((((((((((((((((((((.((((...((.(((.(((((.....))))).))))).)))).))))))))).))))).)))))).)))))))..	103	54.3	-50.8	0	0	0.75	0	0	0	0.410477	0	low
22	17	cme-miR156a_L+3	ATCTGACAGAAGAGAGTGAGCAC	23					tggataattTGACAGAAGAGAGTGAGCACccagaggcagttgctataaagtgtataccaatacttttgcgtgctcacttctctctctgtcagattcgttaa		cme-MIR156d,	cme-MIR156d	tggataattTGACAGAAGAGAGTGAGCACccagaggcagttgctataaagtgtataccaatacttttgcgtgctcacttctctctctgtcagattcgttaa	cme-miR156a	TGACAGAAGAGAGTGAGCAC	5'	Diff	gp3b	..(((((((((((((((((((((((((((.((((((..((((.((((.....)))).)))).)))))).)))))))).))))).))))))))))).)))..	97	41.6	-43.6	0	0	0	0.0526316	0	0	0	0.0376158	low
23	17	cme-miR156a_L+3	ATCTGACAGAAGAGAGTGAGCAC	23					tatgaaaaaagtgggaattgagaaaagcagaaaagacccagagagaattgaaagagcTGACAGAAGAGAGTGAGCACacactaaacctaattgtatgagaaaattaaaaaaaagttgaaagttcatacctttacttagtatgtgctcatttctctttctgtcaggcccttctc		cme-MIR156i,	cme-MIR156i	tatgaaaaaagtgggaattgagaaaagcagaaaagacccagagagaattgaaagagcTGACAGAAGAGAGTGAGCACacactaaacctaattgtatgagaaaattaaaaaaaagttgaaagttcatacctttacttagtatgtgctcatttctctttctgtcaggcccttctc	cme-miR156a	TGACAGAAGAGAGTGAGCAC	5'	Diff	gp3b	...........((((..((.............))..))))..((((......((.(((((((((((((((((((((((.(((((...(((..(((((((..((((.......)))).....)))))))..))).))))).)))))))))).))))).))))))).).))))))	131	35.8	-49	0	0	0	0.0526316	0	0	0	0.0376158	low
24	18	far-miR156a_1ss1TN	NGACAGAAGAGAGAGAGCACA	21					gcagaccgatggtcgtggctggcaccgtgggtggtggtatcccatggctgagtTGACAGAAGAGAGAGAGCACAgctggagtcggtggcgacccctgtgagacacccgcctggagggagctctggaccggggaagccgtggctgccatatgcatgtgggccataacccgtgtgaggacgc		far-MIR156a,	far-MIR156a	gcagaccgatggtcgtggctggcaccgtgggtggtggtatcccatggctgagtTGACAGAAGAGAGAGAGCACAgctggagtcggtggcgacccctgtgagacacccgcctggagggagctctggaccggggaagccgtggctgccatatgcatgtgggccataacccgtgtgaggacgc	far-miR156a	TGACAGAAGAGAGAGAGCACA	5'	Diff	gp3b	((..(((.(((((.((.....))))))).))).((((((..((((((((.....................(((((..((.((((....))))))))))).....((((.(..(((....)))..)..))))..)))))))).))))))...((..((((......))))..)).....))	29	63.9	-68.1	0.05	0	0	0	0.0704442	0	0	0	low
25	18	far-miR156a_1ss1TN	NGACAGAAGAGAGAGAGCACA	21					tggtcgtggctggcaccgtgggtggtggtatcccatggctgagtactTGACAGAAGAGAGAGAGCACAgcttgagtcggcggcgacccctgtgagacacccgcctggagggagctctgga		far-MIR529,	far-MIR529	tggtcgtggctggcaccgtgggtggtggtatcccatggctgagtactTGACAGAAGAGAGAGAGCACAgcttgagtcggcggcgacccctgtgagacacccgcctggagggagctctgga	far-miR156a	TGACAGAAGAGAGAGAGCACA	5'	Diff	gp3b	.(((((..((((((..((((((.........))))))((((.(..(((...........)))..).))))....))))))..)))))................(..(((....)))..).	33	62.5	-41.2	0.05	0	0	0	0.0704442	0	0	0	low
26	19	gma-miR156b_1ss1TN	NGACAGAAGAGAGAGAGCACA	21					tgatgtgagatatctcatgtTGACAGAAGAGAGAGAGCACAacccgggaatggctaaaggagtctttgcctttgttgggagtgtgccctctcttcctctgtcatcatcacattcacatgc		gma-MIR156b,	gma-MIR156b	tgatgtgagatatctcatgtTGACAGAAGAGAGAGAGCACAacccgggaatggctaaaggagtctttgcctttgttgggagtgtgccctctcttcctctgtcatcatcacattcacatgc	gma-miR156b	TGACAGAAGAGAGAGAGCACA	5'	Diff	gp3b	..(((((((.......(((.(((((((.(((((((.(((((.((((..((.(((.((((....))))))).))..))))..))))).)))))))..))))))).)))....)))))))..	116	47.5	-48.1	0.05	0	0.5	0	0.0704442	0	0.273652	0	low
27	19	gma-miR156b_1ss1TN	NGACAGAAGAGAGAGAGCACA	21					atatctcatgtTGACAGAAGAGAGAGAGCACAacccgggaatggttaaaggagtctttgcctttgttgggagtgtgctctctcttcctctgtcatcatcacattca		gma-MIR156f,	gma-MIR156f	atatctcatgtTGACAGAAGAGAGAGAGCACAacccgggaatggttaaaggagtctttgcctttgttgggagtgtgctctctcttcctctgtcatcatcacattca	gma-miR156b	TGACAGAAGAGAGAGAGCACA	5'	Diff	gp3b	.......(((.(((((((.(((((((((((((.((((..((.(((.((((....))))))).))..))))..)))))))))))))..))))))).)))........	91	45.3	-45.3	0.05	0	0.5	0	0.0704442	0	0.273652	0	low
28	20	gma-miR156p	TTGACAGAAGAAAGGGAGCAC	21					ctttgggagaTTGACAGAAGAAAGGGAGCACatgctgcaattatatcaacacatacctttgccgtgcgtgctctcttttcttcctgtcaatctcgaatca		gma-MIR156p,	gma-MIR156p	ctttgggagaTTGACAGAAGAAAGGGAGCACatgctgcaattatatcaacacatacctttgccgtgcgtgctctcttttcttcctgtcaatctcgaatca	gma-miR156p	TTGACAGAAGAAAGGGAGCAC	5'	Yes	gp3b	......(((((((((((((((((((((((((..((.((((...(((......)))...)))).))..)))))).)))))))).)))))))))))......	88	44	-43.8	0	0	0.5	0	0	0	0.273652	0	low
29	20	gma-miR156p	TTGACAGAAGAAAGGGAGCAC	21					cttttagagaTTGACAGAAGAAAGGGAGCACatactgcaattatatgaacacatacctttgccgtgcgtgctctcttttcttgctgtcaatctcgtatta		gma-MIR156t,	gma-MIR156t	cttttagagaTTGACAGAAGAAAGGGAGCACatactgcaattatatgaacacatacctttgccgtgcgtgctctcttttcttgctgtcaatctcgtatta	gma-miR156p	TTGACAGAAGAAAGGGAGCAC	5'	Yes	gp3b	......(((((((((((((((((((((((((..((.((((...((((....))))...)))).))..)))))).)))))))).)))))))))))......	88	40	-46.4	0	0	0.5	0	0	0	0.273652	0	low
30	21	han-miR156a_L+3	ATCTGACAGAAGAGAGTGAGCAC	23					aaagagaagtttggttgagaacTGACAGAAGAGAGTGAGCACaggccggcaactgtatacggagattatactcttgttggaattatgcgtgtgctcacttctctttctgtcagggtcctattctttctttcgtgttgattttttt		han-MIR156b,	han-MIR156b	aaagagaagtttggttgagaacTGACAGAAGAGAGTGAGCACaggccggcaactgtatacggagattatactcttgttggaattatgcgtgtgctcacttctctttctgtcagggtcctattctttctttcgtgttgattttttt	han-miR156a	TGACAGAAGAGAGTGAGCAC	5'	Diff	gp3b	..(((((((((....(((((.((((((((((((((((((((((.(((..(((..(((((.......)))))..)))..).......)).)))))))))).))))).)))))))((......))....)))))....)))))))))	92	41.4	-51.2	0	0	0	0.0526316	0	0	0	0.0376158	low
31	22	han-miR156c_L+3	ATCTTGACAGAAGATAGAGAGCAC	24					atgTTGACAGAAGATAGAGAGCACagagaagcatgaattgcacatagatattgcaattcactccttcgtgctctctatgcttctgtcattacc		han-MIR156c,	han-MIR156c	atgTTGACAGAAGATAGAGAGCACagagaagcatgaattgcacatagatattgcaattcactccttcgtgctctctatgcttctgtcattacc	han-miR156c	TTGACAGAAGATAGAGAGCAC	5'	Diff	gp3b	....((((((((((((((((((((..((.((..(((((((((.........))))))))))).))..))))))))))).))))))))).....	84	40.9	-45.4	0.5	0	0	0	0.704442	0	0	0	low
32	23	har-miR156a_L+3	ATCTGACAGAAGAGAGTGAGCAC	23					aaagagaagtttggttgagaacTGACAGAAGAGAGTGAGCACtcgccggcaaccgtatatagagattatactcttgttggaattatgcgtgtgctcacttctctttctgtcagggtcctattctttctttcgt		har-MIR156a,	har-MIR156a	aaagagaagtttggttgagaacTGACAGAAGAGAGTGAGCACtcgccggcaaccgtatatagagattatactcttgttggaattatgcgtgtgctcacttctctttctgtcagggtcctattctttctttcgt	har-miR156a	TGACAGAAGAGAGTGAGCAC	5'	Diff	gp3b	((((((.((..(((..((...(((((((((((((((((((((.(((......(((.(((.((((......))))))))))......))).)))))))).)))).)))))))))..)))))..))))))))...	130	42.9	-50.6	0	0	0	0.0526316	0	0	0	0.0376158	low
33	24	hpa-miR156a_R+1_1ss1TN	NGACAGAAGAGAGAGAGCACA	21					atgatgtttgcgacggtgatgaTGACAGAAGAGAGAGAGCACagtcagatggcaccaccggctgcaccacccgagccggtggcggatacccgtcacagaacagcttgtcataattgctgctattattattattagcctcaaaactaagaagttgctgatgacagacttttggtggtgatgtttcgtggttgagtttaaggtgtgaacccgaacagttgttatgaaacaggctgaattgctgctttccgtgtacttttttggtgcccgaagatgattctggatatgggttctgttttagggcccgggtcgagtatgtgggttcttcttcacacttgaccattcccgtccatagtgggttcgtgagagttggtgtttggtacacgtgtggacttgcgaatt…		hpa-MIR156a,	hpa-MIR156a	atgatgtttgcgacggtgatgaTGACAGAAGAGAGAGAGCACagtcagatggcaccaccggctgcaccacccgagccggtggcggatacccgtcacagaacagcttgtcataattgctgctattattattattagcctcaaaactaagaagttgctgatgacagacttttggtggtgatgtttcgtggttgagtttaaggtgtgaacccgaacagttgttatgaaacaggctgaattgctgctttccgtgtacttttttggtgcccgaagatgattctggatatgggttctgttttagggcccgggtcgagtatgtgggttcttcttcacacttgaccattcccgtccatagtgggttcgtgagagttggtgtttggtacacgtgtggacttgcgaatt…	hpa-miR156a	TGACAGAAGAGAGAGAGCAC	5'	Diff	gp3b	((((.(.((((((((.((((((((((....((((((((((.((..(........(((((((((..........)))))))))..((((((..((((....((((((((((((((..(((............(((((((((..(((((((.((..(((....))))))))))))..)))........))))))......(((....)))....)))..)))))))..)))))))...((((((((((((..((((.....(((((((((..(..((((.(((...(((..(((...)))..))).((((((((.((..((....))..)).))))))))..))).(((((((.....(((....)))...((((.....)))).)))))))....)))).…	510	49.2	-177.2	0.383333	0	0	0	0.540073	0	0	0	low
34	25	lus-miR156a_L+3	ATCTGACAGAAGAGAGTGAGCAC	23					ggatctttgtttctgggtaaggggtgaaagtaaggagaaacTGACAGAAGAGAGTGAGCACttagagaccattatgttatatgaatctataccattgtttttaggtgctcacttctctttctgtcggcttctcatccttcttcttcttcttcttcttcttgttttagattt		lus-MIR156g,	lus-MIR156g	ggatctttgtttctgggtaaggggtgaaagtaaggagaaacTGACAGAAGAGAGTGAGCACttagagaccattatgttatatgaatctataccattgtttttaggtgctcacttctctttctgtcggcttctcatccttcttcttcttcttcttcttcttgttttagattt	lus-miR156a	TGACAGAAGAGAGTGAGCAC	5'	Diff	gp3b	.(((((........(((.(((..(...(((.((((((((.(((((((((((((((((((((((((((((....(((.((((......)))).))).))))))))))))))))).))))).))))))).)))...))))))))...)..)))..))).........))))).	142	38	-60.9	0	0	0	0.0526316	0	0	0	0.0376158	low
35	26	mdm-miR156a_L+3_1ss22AC	AGTTGACAGAAGAGAGTGAGCCC	23					agtTGACAGAAGAGAGTGAGCACacacaggcggyaattgtataaaatcatacytttgggcggtgcgtgctcacttctctctccgtcagct		mdm-MIR156a,	mdm-MIR156a	agtTGACAGAAGAGAGTGAGCACacacaggcggyaattgtataaaatcatacytttgggcggtgcgtgctcacttctctctccgtcagct	mdm-miR156a	TGACAGAAGAGAGTGAGCAC	5'	Diff	gp3b	(((((((.(((((((((((((((.(((..((...((..((((......))))..))..)).))).))))))))).)))).)).)))))))	90	47.8	-40.85	0.125	2.125	0.25	2.875	0.176111	4.04092	0.136826	2.05476	low
36	26	mdm-miR156a_L+3_1ss22AC	AGTTGACAGAAGAGAGTGAGCCC	23					gtagtTGACAGAAGAGAGTGAGCACacacaggcagcaattgtataaaatcatacccttgggcggtgcgtgctcacctctctctctgtcagctgc		mdm-MIR156c,	mdm-MIR156c	gtagtTGACAGAAGAGAGTGAGCACacacaggcagcaattgtataaaatcatacccttgggcggtgcgtgctcacctctctctctgtcagctgc	mdm-miR156a	TGACAGAAGAGAGTGAGCAC	5'	Diff	gp3b	(((((((((((((((((((((((((.(((..((..(((..((((......))))..))).)).))).))))))).)))))).))))))))))))	94	51.1	-50.1	0.125	2.125	0.25	2.875	0.176111	4.04092	0.136826	2.05476	low
37	26	mdm-miR156a_L+3_1ss22AC	AGTTGACAGAAGAGAGTGAGCCC	23					agtTGACAGAAGAGAGTGAGCACacacaggcggcaattgtataaaatcatacctttgggcggtgcgtgctcacttctctctccgtcagct		mdm-MIR156e,	mdm-MIR156e	agtTGACAGAAGAGAGTGAGCACacacaggcggcaattgtataaaatcatacctttgggcggtgcgtgctcacttctctctccgtcagct	mdm-miR156a	TGACAGAAGAGAGTGAGCAC	5'	Diff	gp3b	(((((((.(((((((((((((((.(((..((..(((..((((......))))..))).)).))).))))))))).)))).)).)))))))	90	50	-40.9	0.125	2.125	0.25	2.875	0.176111	4.04092	0.136826	2.05476	low
38	27	mdm-miR156t_L-1R+1_1ss2TN	NGACAGAAGAGAGAGAGCACA	21					atgTTGACAGAAGAGAGAGAGCACaacccgccatcggctaaggagagtctttaccgttgctgggagtgtgctttctcytcytctgtcatcat		mdm-MIR156t,	mdm-MIR156t	atgTTGACAGAAGAGAGAGAGCACaacccgccatcggctaaggagagtctttaccgttgctgggagtgtgctttctcytcytctgtcatcat	mdm-miR156t	TTGACAGAAGAGAGAGAGCAC	5'	Diff	gp3b	(((.(((((((.(((((((((((((.(((((...(((.(((((.....))))))))..)).)))..))))))))))).)).))))))).)))	92	48.9	-46.5	0.05	0	0	0	0.0704442	0	0	0	low
39	27	mdm-miR156t_L-1R+1_1ss2TN	NGACAGAAGAGAGAGAGCACA	21					atgTTGACAGAAGAGAGAGAGCACaacccgccatcggctaaggagagtctttacgttgctgggagtgtgctttctcttcttctgtcatcat		mdm-MIR156u,	mdm-MIR156u	atgTTGACAGAAGAGAGAGAGCACaacccgccatcggctaaggagagtctttacgttgctgggagtgtgctttctcttcttctgtcatcat	mdm-miR156t	TTGACAGAAGAGAGAGAGCAC	5'	Diff	gp3b	(((.(((((((((((((((((((((.(((((...((..(((((.....)))))))..)).)))..)))))))))))).))))))))).)))	91	48.4	-44.5	0.05	0	0	0	0.0704442	0	0	0	low
40	27	mdm-miR156t_L-1R+1_1ss2TN	NGACAGAAGAGAGAGAGCACA	21					tgTTGACAGAAGAGAGAGAGCACaacccrccatcggctaaagagagtcttttccgttgttgggagtgtgctctcttttcttctgtcatca		mdm-MIR156w,	mdm-MIR156w	tgTTGACAGAAGAGAGAGAGCACaacccrccatcggctaaagagagtcttttccgttgttgggagtgtgctctcttttcttctgtcatca	mdm-miR156t	TTGACAGAAGAGAGAGAGCAC	5'	Diff	gp3b	.(.(((((((((((((((((((((.(((..((.(((..((((.....)))).))).))..)))..))))))))).)))))))))))).).	88	46.7	-47.7	0.05	0	0	0	0.0704442	0	0	0	low
41	28	mes-miR156k_1ss1TN	NGACAGAAGAGAGAGAGCACA	21					tgtTGACAGAAGAGAGAGAGCACAacccgccattggctgaagagagtctttacttttgttgggagtgtgctctcccgtcttctgtcatca		mes-MIR156k,	mes-MIR156k	tgtTGACAGAAGAGAGAGAGCACAacccgccattggctgaagagagtctttacttttgttgggagtgtgctctcccgtcttctgtcatca	mes-miR156k	TGACAGAAGAGAGAGAGCACA	5'	Diff	gp3b	.(.((((((((((..(((((((((.(((..((..((.(((((.....)))))))..))..)))..)))))))))...)))))))))).).	88	48.9	-43	0.05	0	0	0	0.0704442	0	0	0	low
42	29	mtr-miR156a_1ss1TN	NGACAGAAGAGAGAGAGCACA	21					agccatgaatcagtccgagaTGACAGAAGAGAGAGAGCACAcccacctgattacaagtaacaaaaaactaccaactatcaacattttgtctactatgaagaaaatcacatgtctagactatagttacgaatggaagatacattcaatgatgtttatgaaaatttgagacggtcgaggactatagttactctatcgcatacatttaatgacaaaaaaaattgtgtactcttatttattttcaatacatcttcattcaatttctatgcaagaatcaaaatgcagtataaaaaattgcattcaatatcatggtaaaaaaattgttcaaaaaaagtaaatatcatggtaaaaaaatcattagattttgcaataagtaagagtcaagttttaccttgtgaggaa…		mtr-MIR156a,	mtr-MIR156a	agccatgaatcagtccgagaTGACAGAAGAGAGAGAGCACAcccacctgattacaagtaacaaaaaactaccaactatcaacattttgtctactatgaagaaaatcacatgtctagactatagttacgaatggaagatacattcaatgatgtttatgaaaatttgagacggtcgaggactatagttactctatcgcatacatttaatgacaaaaaaaattgtgtactcttatttattttcaatacatcttcattcaatttctatgcaagaatcaaaatgcagtataaaaaattgcattcaatatcatggtaaaaaaattgttcaaaaaaagtaaatatcatggtaaaaaaatcattagattttgcaataagtaagagtcaagttttaccttgtgaggaa…	mtr-miR156a	TGACAGAAGAGAGAGAGCACA	5'	Diff	gp3b	......((..(((..((..((((.((((((((((((((...((((..(((((...........((((((..............(((((((.....(((......))).((((.((((((((((((..(((((.......)))))...(((((((((....))...)))).)))...))))))))....))))..)))).........))))))).......((.(((((((((((((.........(((((((.........))).)))).....((((((((.......))))))))...((((((((((........................))))))))))..((((((....))))))..)))))))))))))))))))))...(((.((((..…	451	32.8	-101	0.05	0	0	0	0.0704442	0	0	0	low
43	30	mtr-miR156i-3p_1ss14TC	TGCTCACTTCTCTCTCTGTCATC	23					gatatTGACAGAAGAGAGTGAGCACatgctgcagtgattgtatgatagcatacaattcttggtgcgTGCTCACTTCTCTTTCTGTCATCttat		mtr-MIR156i,	mtr-MIR156i	gatatTGACAGAAGAGAGTGAGCACatgctgcagtgattgtatgatagcatacaattcttggtgcgTGCTCACTTCTCTTTCTGTCATCttat	mtr-miR156i-3p	TGCTCACTTCTCTTTCTGTCATC	3'	Diff	gp3b	.....((((((((((((((((((((..((..(((..((((((((....))))))))..)))..))))))))))).))))).))))))......	82	40.9	-42.4	0.5	0.6	0.1	0.3	0.704442	1.14097	0.0547303	0.21441	low
44	31	osa-miR156a_L+3	ATCTGACAGAAGAGAGTGAGCAC	23					ttgtcttgagaggggaagagatctctatgggttttggaggtcTGACAGAAGAGAGTGAGCACacacggtgctttcttagcatgcaagagccatgctgggagctgtgcgtGCTCACTCTCTATCTGTCAGCcgttcaccatgcccaatatgattaatctccttctctcagttgacag		osa-MIR156b,	osa-MIR156b	ttgtcttgagaggggaagagatctctatgggttttggaggtcTGACAGAAGAGAGTGAGCACacacggtgctttcttagcatgcaagagccatgctgggagctgtgcgtGCTCACTCTCTATCTGTCAGCcgttcaccatgcccaatatgattaatctccttctctcagttgacag	osa-miR156a	TGACAGAAGAGAGTGAGCAC	5'	Diff	gp3b	.(((((((((((..(.(((((((....(((((..((((((.(((((((((((((((((((((.((((((....((..(((((((....).))))))..)))))))).))))))))))))).)))))))))).))))....)))))....))))..))).)..)))))))..)))).	174	49.4	-92.3	0	0	0	0.0526316	0	0	0	0.0376158	low
45	32	osa-miR156c-3p_L+1_1ss22GT	TGCTCACTTCTCTCTCTGTCATC	23					ggaggaagagaggggtgagaggtgaggcTGACAGAAGAGAGTGAGCACacatggtgactttcttgcatgctgaatggactcatgcttgaagctatgtgtGCTCACTTCTCTCTCTGTCAGCcatttgatctctctttctctctttctcc		osa-MIR156c,	osa-MIR156c	ggaggaagagaggggtgagaggtgaggcTGACAGAAGAGAGTGAGCACacatggtgactttcttgcatgctgaatggactcatgcttgaagctatgtgtGCTCACTTCTCTCTCTGTCAGCcatttgatctctctttctctctttctcc	osa-miR156c-3p	GCTCACTTCTCTCTCTGTCAGC	3'	Diff	gp3b	((((((((((((..(.(((((((.(((((((((((((((((((((((((((((((....(((..(((((((....))...)))))..))))))))))))))))))).)))).))))))))))...).))))))))..))))))))))))	149	49	-90.9	0.1	0.6	0.1	0.3	0.140888	1.14097	0.0547303	0.21441	low
46	32	osa-miR156c-3p_L+1_1ss22GT	TGCTCACTTCTCTCTCTGTCATC	23					ggcTGACAGAAGAGAGTGAGCACacagcgggcagactgcatctgaattacctgttgcgacgaagaagacgacggacgcagcttgccgttgcgtGCTCACTTCTCTCTCTGTCAGCt		osa-MIR156g,	osa-MIR156g	ggcTGACAGAAGAGAGTGAGCACacagcgggcagactgcatctgaattacctgttgcgacgaagaagacgacggacgcagcttgccgttgcgtGCTCACTTCTCTCTCTGTCAGCt	osa-miR156c-3p	GCTCACTTCTCTCTCTGTCAGC	3'	Diff	gp3b	(((((((((((((((((((((((.((((((.((..((((.((((.........(((...))).........)))).))))..)))))))).)))))))).))))).))))))))))	116	56	-60.6	0.1	0.6	0.1	0.3	0.140888	1.14097	0.0547303	0.21441	low
47	33	osa-miR156a_L+3_1ss22AC	AGTTGACAGAAGAGAGTGAGCCC	23					agtTGACAGAAGAGAGTGAGCACacagcggccagactgcatcgatctatcaatcttcccttcgacaggatagctagatagaaagaaagagaggccgtcggcggccatggaagagagagagagagagagatgaaatgatgatgatgatacagctgccgctgcgtGCTCACTTCTCTTTCTGTCAGCt		osa-MIR156f,	osa-MIR156f	agtTGACAGAAGAGAGTGAGCACacagcggccagactgcatcgatctatcaatcttcccttcgacaggatagctagatagaaagaaagagaggccgtcggcggccatggaagagagagagagagagagatgaaatgatgatgatgatacagctgccgctgcgtGCTCACTTCTCTTTCTGTCAGCt	osa-miR156a	TGACAGAAGAGAGTGAGCAC	5'	Diff	gp3b	(((((((((((((((((((((((.(((((((.((.(((((((..(((.((..((((..((((....((....)).................(((((....)))))...)))).))))..)).)))..))))..((.((....)).)).)))))))))))).)))))))).)))).)))))))))))	186	50	-79.9	0.125	2.125	0.25	2.875	0.176111	4.04092	0.136826	2.05476	low
48	34	osa-miR156k_1ss1TN	NGACAGAAGAGAGAGAGCACA	21					ttgagagtgaTGACAGAAGAGAGAGAGCACAacccggcagcagcgacgacggcggtcgcttctgccagggccgtgtgctctctgatctatctgtcattgccgtcca		osa-MIR156k,	osa-MIR156k	ttgagagtgaTGACAGAAGAGAGAGAGCACAacccggcagcagcgacgacggcggtcgcttctgccagggccgtgtgctctctgatctatctgtcattgccgtcca	osa-miR156k	TGACAGAAGAGAGAGAGCACA	5'	Diff	gp3b	..((..(..(((((((((((.((((((((((.((((((((.((((((.......)))))).))))).)))...))))))))))..))).))))))))..)..))..	102	58.5	-60.3	0.05	0	0	0	0.0704442	0	0	0	low
49	35	ppt-miR156a_L+2	AGTGACAGAAGAGAGTGAGCAC	22					ggcggtggaggatgtgggagTGACAGAAGAGAGTGAGCACagctgagcatgtacatgaggaagtacttgcccatgtgtgctcactctcttcctgtcgcacctctcctttgacgct		ppt-MIR156a,	ppt-MIR156a	ggcggtggaggatgtgggagTGACAGAAGAGAGTGAGCACagctgagcatgtacatgaggaagtacttgcccatgtgtgctcactctcttcctgtcgcacctctcctttgacgct	ppt-miR156a	TGACAGAAGAGAGTGAGCAC	5'	Diff	gp3b	((((...(((((...(((.((((((((((((((((((((((..((.(((.((((........)))).))).))..)))))))))))))))).)))))).))).)))))...))))	115	54.8	-63.1	0	0	0.75	0	0	0	0.410477	0	low
50	35	ppt-miR156a_L+2	AGTGACAGAAGAGAGTGAGCAC	22					gtgaggctcgagtgcagacactattcaagtgtgggcggggggagcgggagTGACAGAAGAGAGTGAGCACggttgcgcctgtacgaggataacgtacttgctcaagtgtgctcactctcttcatgtcgcgcctctccctcgtcgttgtgacgtcatttgtgatgagagggtggggaggggggtgtgtgagggaggaggaggggaggtgaagggtgtggtg		ppt-MIR156b,	ppt-MIR156b	gtgaggctcgagtgcagacactattcaagtgtgggcggggggagcgggagTGACAGAAGAGAGTGAGCACggttgcgcctgtacgaggataacgtacttgctcaagtgtgctcactctcttcatgtcgcgcctctccctcgtcgttgtgacgtcatttgtgatgagagggtggggaggggggtgtgtgagggaggaggaggggaggtgaagggtgtggtg	ppt-miR156a	TGACAGAAGAGAGTGAGCAC	5'	Diff	gp3b	.....((((...(((..(((((.....)))))..)))....))))....(((((((((((((((((((((..(((.((..(((((.......)))))..)).)))..))))))))))))))).)))))).((((((((((.((.(..(.(((.....))).)..))).)..)))))))))........................................	80	59.1	-85.5	0	0	0.75	0	0	0	0.410477	0	low
51	35	ppt-miR156a_L+2	AGTGACAGAAGAGAGTGAGCAC	22					gagtgggagTGACAGAAGAGAGTGAGCACagttgagcatgtacgagggtgacgtacttgctgaagtgtgctcactctcttcatgtcacgcctctc		ppt-MIR156c,	ppt-MIR156c	gagtgggagTGACAGAAGAGAGTGAGCACagttgagcatgtacgagggtgacgtacttgctgaagtgtgctcactctcttcatgtcacgcctctc	ppt-miR156a	TGACAGAAGAGAGTGAGCAC	5'	Diff	gp3b	(((.(((.((((((((((((((((((((((.((.((((.(((((.......))))).)))).)).)))))))))))))))).)))))).))))))	95	52.6	-61.5	0	0	0.75	0	0	0	0.410477	0	low
52	36	ptc-miR156a_L+3	ATCTGACAGAAGAGAGTGAGCAC	23					cattagaaacTGACAGAAGAGAGTGAGCACacagaggcatatttgtataaatctataccattgcttttgcgtgctcacttctcattctgtcagcttccag		ptc-MIR156c,	ptc-MIR156c	cattagaaacTGACAGAAGAGAGTGAGCACacagaggcatatttgtataaatctataccattgcttttgcgtgctcacttctcattctgtcagcttccag	ptc-miR156a	TGACAGAAGAGAGTGAGCAC	5'	Diff	gp3b	.....(((.(((((((((((((((((((((.((((((((.....(((((....)))))...)))))))).)))))))).)))).))))))))).)))...	92	41	-49.6	0	0	0	0.0526316	0	0	0	0.0376158	low
53	37	rco-miR156e_1ss1TN	NGACAGAAGAGAGAGAGCACA	21					aatgtTGACAGAAGAGAGAGAGCACAacccggcattaggctaaagagtctttgcctttgttgggagtgtgctctctcctcttctgtcatcatcac		rco-MIR156e,	rco-MIR156e	aatgtTGACAGAAGAGAGAGAGCACAacccggcattaggctaaagagtctttgcctttgttgggagtgtgctctctcctcttctgtcatcatcac	rco-miR156e	TGACAGAAGAGAGAGAGCACA	5'	Diff	gp3b	.(((.(((((((((((((((((((((.(((..((..((((.((((...)))))))).))..)))..)))))))))).))))))))))).)))...	91	47.4	-54.6	0.05	0	0	0	0.0704442	0	0	0	low
54	38	sbi-miR156d_1ss1TN	NGACAGAAGAGAGAGAGCACA	21					tggacctctggagtgagtgaTGACAGAAGAGAGAGAGCACAacccagcaccagcgaggagaagcctcgcttctgcgagggccgtgtgctctctgctctcactgtcatcgccgacaggccacccaa		sbi-MIR156d,	sbi-MIR156d	tggacctctggagtgagtgaTGACAGAAGAGAGAGAGCACAacccagcaccagcgaggagaagcctcgcttctgcgagggccgtgtgctctctgctctcactgtcatcgccgacaggccacccaa	sbi-miR156d	TGACAGAAGAGAGAGAGCACA	5'	Diff	gp3b	(((.(((.....((..((((((((((.((((((((((((((.(((.(((..(((((((.....)))))))..)))..)))...)))))))))).))))..))))))))))..)))))))).....	120	60	-64.9	0.05	0	0	0	0.0704442	0	0	0	low
55	39	smo-miR156a_1ss16AG	CGACAGAAGAGAGTGGGCAC	20					ttgtcactggCGACAGAAGAGAGTGAGCACacggggccccgtccatggatcgcatggattgagcttcgcgtgctcactctctgtctgtcagctgtgcctgtt		smo-MIR156a,	smo-MIR156a	ttgtcactggCGACAGAAGAGAGTGAGCACacggggccccgtccatggatcgcatggattgagcttcgcgtgctcactctctgtctgtcagctgtgcctgtt	smo-miR156a	CGACAGAAGAGAGTGAGCAC	5'	Diff	gp3b	....(((.((((((((((((((((((((((.((..((...(((((((.....)))))))...))..)).))))))))))))).)))))).))))))......	92	57.8	-58.2	0.333333	0	0	0	0.469628	0	0	0	low
56	40	smo-miR156c_L-1R+3_1ss12AG	TGACAGAAGAGAGAGAGCACATT	23					ggagactgatTTGACAGAAGAAAGAGAGCACatttggctgcacgctcttggttctagtgtgtcactcatgcgtgctcttcttcttctgtcatatcgcaac		smo-MIR156c,	smo-MIR156c	ggagactgatTTGACAGAAGAAAGAGAGCACatttggctgcacgctcttggttctagtgtgtcactcatgcgtgctcttcttcttctgtcatatcgcaac	smo-miR156c	TTGACAGAAGAAAGAGAGCAC	5'	Diff	gp3b	.......(((.(((((((((((..(((((((...((..((((((((.........)))))).))..))...)))))))..))))))))))).))).....	88	47	-43.4	0.333333	0	0	0	0.469628	0	0	0	low
57	41	stu-miR156h-3p	GCTCACTGCTCTATCTGTCACC	22					TGACAGAAGAGAGTGAGCACacatggtgtattcaagcatgatgtttacatgcttgaagctatgcgtGCTCACTGCTCTATCTGTCACC		stu-MIR156h,	stu-MIR156h	TGACAGAAGAGAGTGAGCACacatggtgtattcaagcatgatgtttacatgcttgaagctatgcgtGCTCACTGCTCTATCTGTCACC	stu-miR156h-3p	GCTCACTGCTCTATCTGTCACC	3'	Yes	gp3b	((((((((((((((((((((.((((((...((((((((((.......)))))))))))))))).))))))))).)))).)))))))..	86	45.5	-51.5	0	0	0.142857	0	0	0	0.0781862	0	low
58	41	stu-miR156h-3p	GCTCACTGCTCTATCTGTCACC	22					TGACAGAAGAGAGTGAGCACacatgatgttttctcgcatgatgtttatatgcttgaaactatgtgtGCTCACTGCTCTATCTGTCACC		stu-MIR156i,	stu-MIR156i	TGACAGAAGAGAGTGAGCACacatgatgttttctcgcatgatgtttatatgcttgaaactatgtgtGCTCACTGCTCTATCTGTCACC	stu-miR156h-3p	GCTCACTGCTCTATCTGTCACC	3'	Yes	gp3b	(((((((((((((((((((((((((..(((((...(((((.......)))))..))))))))))))))))))).)))).)))))))..	86	42	-43.2	0	0	0.142857	0	0	0	0.0781862	0	low
59	41	stu-miR156h-3p	GCTCACTGCTCTATCTGTCACC	22					TGACAGAAGAGAGTGAGCACacatggtgttttctggcatgatgtttatatttatgcttgaaactatgtgtGCTCACTGCTCTATCTGTCACC		stu-MIR156j,	stu-MIR156j	TGACAGAAGAGAGTGAGCACacatggtgttttctggcatgatgtttatatttatgcttgaaactatgtgtGCTCACTGCTCTATCTGTCACC	stu-miR156h-3p	GCTCACTGCTCTATCTGTCACC	3'	Yes	gp3b	(((((((((((((((((((((((((((...(((..((((((.........))))))..))))))))))))))))))).)))).)))))))..	90	41.3	-50.2	0	0	0.142857	0	0	0	0.0781862	0	low
60	41	stu-miR156h-3p	GCTCACTGCTCTATCTGTCACC	22					TGACAGAAGAGAGTGAGCACacatggtgttttctagcatgatgtttacatgcttgaaactatgtgtGCTCACTGCTCTATCTGTCACC		stu-MIR156k,	stu-MIR156k	TGACAGAAGAGAGTGAGCACacatggtgttttctagcatgatgtttacatgcttgaaactatgtgtGCTCACTGCTCTATCTGTCACC	stu-miR156h-3p	GCTCACTGCTCTATCTGTCACC	3'	Yes	gp3b	(((((((((((((((((((((((((((...(((.((((((.......)))))).))))))))))))))))))).)))).)))))))..	86	43.2	-51	0	0	0.142857	0	0	0	0.0781862	0	low
61	42	tcc-miR156a_1ss1TN	NGACAGAAGAGAGAGAGCACA	21					ggggaagatcatgaccatgtTGACAGAAGAGAGAGAGCACAacccggcatcagctaaagaaagtctttgcttttgttgggagtgtgctttctcttcttctgtcaccatcatcttttcaccccct		tcc-MIR156a,	tcc-MIR156a	ggggaagatcatgaccatgtTGACAGAAGAGAGAGAGCACAacccggcatcagctaaagaaagtctttgcttttgttgggagtgtgctttctcttcttctgtcaccatcatcttttcaccccct	tcc-miR156a	TGACAGAAGAGAGAGAGCACA	5'	Diff	gp3b	((((..((....((..(((.(((((((((((((((((((((.(((..((..(((.((((.....)))))))..))..)))..)))))))))))).))))))))).)))..))...))..)))).	123	46.8	-61.9	0.05	0	0	0	0.0704442	0	0	0	low
62	43	vvi-miR156b_L+3	ATCTGACAGAAGAGAGTGAGCAC	23					cattgaaaacTGACAGAAGAGAGTGAGCACacagaggcaattgtataagtttatgcttttgcttttgcgtgctcatttctctttctgtcagcttccagtgcc		vvi-MIR156b,	vvi-MIR156b	cattgaaaacTGACAGAAGAGAGTGAGCACacagaggcaattgtataagtttatgcttttgcttttgcgtgctcatttctctttctgtcagcttccagtgcc	vvi-miR156b	TGACAGAAGAGAGTGAGCAC	5'	Diff	gp3b	(((((.((.(((((((((((((((((((((.(((((((((..(((((....)))))..))))))))).))))))).))))).))))))))).)).)))))..	100	42.2	-53.3	0	0	0	0.0526316	0	0	0	0.0376158	low
63	44	zma-miR156a-5p_L+3	ATCTGACAGAAGAGAGTGAGCAC	23					ttcgttccgtggctaacTGACAGAAGAGAGTGAGCACacagcgggcagactgcatcgatcgatctgcatccgagacggcgcacgtacgaatgatgatgcagctgctgctgcgtGCTCACTTCTCTCTCTGTCAGTcctctagctgctacggc		zma-MIR156a,	zma-MIR156a	ttcgttccgtggctaacTGACAGAAGAGAGTGAGCACacagcgggcagactgcatcgatcgatctgcatccgagacggcgcacgtacgaatgatgatgcagctgctgctgcgtGCTCACTTCTCTCTCTGTCAGTcctctagctgctacggc	zma-miR156a-5p	TGACAGAAGAGAGTGAGCAC	5'	Diff	gp3b	.((((...(..((((((((((((((((((((((((((.((((((.(((.((((((((.((((..(((..(((...))).)))..).)))....))))))))))))))))).)))))))).))))).)))))))))....))))..).)))).	150	56.6	-78.5	0	0	0	0.0526316	0	0	0	0.0376158	low
64	44	zma-miR156a-5p_L+3	ATCTGACAGAAGAGAGTGAGCAC	23					ggtggaggagaggtgaaagcTGACAGAAGAGAGTGAGCACacatggtgcctttcttgcatgatgtatgatcgagagagttcatgctcgaagctatgcgtgctcacttctctctttgtcagccattagaactcctctatc		zma-MIR156c,	zma-MIR156c	ggtggaggagaggtgaaagcTGACAGAAGAGAGTGAGCACacatggtgcctttcttgcatgatgtatgatcgagagagttcatgctcgaagctatgcgtgctcacttctctctttgtcagccattagaactcctctatc	zma-miR156a-5p	TGACAGAAGAGAGTGAGCAC	5'	Diff	gp3b	((((((((((...(((..((((((((((((((((((((((.((((((....(((..((((((.......((....))..))))))..))))))))).)))))))).))))).)))))))))..)))...))))))))))	139	48.2	-68.1	0	0	0	0.0526316	0	0	0	0.0376158	low
65	45	zma-miR156e-3p_L+1_1ss9GT	TGCTCACTTCTCTCTCTGTCATC	23					ccggcgggcgcgcgcgcggTGACAGAAGAGAGTGAGCACacggccggtgtgacggcaccggcgcggatgtgccgtcgcggccgcgtGCTCACTGCTCTCTCTGTCATCcgctggcacaccctcacg		zma-MIR156e,	zma-MIR156e	ccggcgggcgcgcgcgcggTGACAGAAGAGAGTGAGCACacggccggtgtgacggcaccggcgcggatgtgccgtcgcggccgcgtGCTCACTGCTCTCTCTGTCATCcgctggcacaccctcacg	zma-miR156e-3p	GCTCACTGCTCTCTCTGTCATC	3'	Diff	gp3b	((((((((((....))).(((((((((((((((((((((.(((((...((((((((((..........))))))))))))))).))))))))).)))).)))))))))))))))............	89	72.2	-76.9	0.1	0.6	0.1	0.3	0.140888	1.14097	0.0547303	0.21441	low
66	46	zma-miR156j-5p_1ss1TN	NGACAGAAGAGAGAGAGCACA	21					cgagtggacctcgggagcgaTGACAGAAGAGAGAGAGCACAacccagcaccagcgaggaaaagcctcgcttctgcgagggccgtgTGCTCTCTGCTCTCACTGTCATCgcccacaggccaccgaa		zma-MIR156j,	zma-MIR156j	cgagtggacctcgggagcgaTGACAGAAGAGAGAGAGCACAacccagcaccagcgaggaaaagcctcgcttctgcgagggccgtgTGCTCTCTGCTCTCACTGTCATCgcccacaggccaccgaa	zma-miR156j-5p	TGACAGAAGAGAGAGAGCACA	5'	Diff	gp3b	((.((((.(((..((.((((((((((.((((((((((((((.(((.(((..(((((((.....)))))))..)))..)))...)))))))))).))))..))))))))))))..)))))))))..	123	61.6	-76.4	0.05	0	0	0	0.0704442	0	0	0	low
67	47	zma-miR156l-3p	GCTCACTGCTCTATCTGTCACC	22					gTGACAGAAGAGAGTGAGCACacggccgggcggaacggcaccggcggatgtgccgtcgcggccgcgtGCTCACTGCTCTATCTGTCACCc		zma-MIR156l,	zma-MIR156l	gTGACAGAAGAGAGTGAGCACacggccgggcggaacggcaccggcggatgtgccgtcgcggccgcgtGCTCACTGCTCTATCTGTCACCc	zma-miR156l-3p	GCTCACTGCTCTATCTGTCACC	3'	Yes	gp3b	(((((((((((((((((((((.(((((..(((..(((((((........))))))))))))))).))))))))).)))).))))))))..	88	67.8	-60.5	0	0	0.142857	0	0	0	0.0781862	0	low
68	48	aly-miR159a-3p_R+2	TTTGGATTGAAGGGAGCTCTACA	23					gagaaaaaaaaagatggaagtaGAGCTCCTTGAAGTTCAAACGagagttgagcagggtaaagaaaagctgctaagctatggatcccataagccctaatccttataaagaaaaaaaaggatttggttatatggcttgcatatctcaggagctttaacttgccctttaatggcttttactcttcTTTGGATTGAAGGGAGCTCTAcatcttctttcaccttctc		aly-MIR159a,	aly-MIR159a	gagaaaaaaaaagatggaagtaGAGCTCCTTGAAGTTCAAACGagagttgagcagggtaaagaaaagctgctaagctatggatcccataagccctaatccttataaagaaaaaaaaggatttggttatatggcttgcatatctcaggagctttaacttgccctttaatggcttttactcttcTTTGGATTGAAGGGAGCTCTAcatcttctttcaccttctc	aly-miR159a-3p	TTTGGATTGAAGGGAGCTCTA	3'	Diff	gp3b	(((((....(((((.(((.((((((((((((..((((((((..(((((.(((((((((((...((((((.((.((.((((....(((((((((..(((((((............))))))).)))).)))))....)))).)).)).))))))...)))))))......))))..)))))..))))))))..)))))))))))).))))))))....)))))	222	38.7	-87.3	1.89332	1.35209	2.76064	1.97337	2.66748	2.57115	1.51091	1.41037	low
69	49	ath-miR159b_R+2	TTTGGATTGAAGGGAGCTCTTCT	23					ggaagagctccttgaagttcaatggagggtttagcagggtgaagtaaagctgctaagctatggatcccataagccttatcaaattcaatataattgatgataaggttttttttatggatgccatatctcaggagctttcacttacccctttaatggcttcactcttcTTTGGATTGAAGGGAGCTCTTcatctctc		ath-MIR159b,	ath-MIR159b	ggaagagctccttgaagttcaatggagggtttagcagggtgaagtaaagctgctaagctatggatcccataagccttatcaaattcaatataattgatgataaggttttttttatggatgccatatctcaggagctttcacttacccctttaatggcttcactcttcTTTGGATTGAAGGGAGCTCTTcatctctc	ath-miR159b	TTTGGATTGAAGGGAGCTCTT	3'	Diff	gp3b	.((((((((((((..(((((((.(((((((..(((((((..((((((((((.((.((.(((((...(((((((((((((((...(((((...)))))))))))))).....))))))...))))).)).)).)))))).))))..))))......)))..))))))).)))))))..)))))))))))).......	188	40.3	-85.6	0	0.666667	0	0.333333	0	1.26774	0	0.238234	low
70	50	ath-miR159c_R+2_1ss20CT	TTTGGATTGAAGGGAGCTCTTTT	23					gtgtaacagaaggagctcccttcctccaaaacgaagaggacaagatttgaggaactaaaatgcagaatctaagagttcatgtcttcctcatagagagtgcgcggtgttaaaagcttgaagaaagcacactttaaggggattgcacgacctcttagattctccctctttctctacatatcattctcttctcttcgTTTGGATTGAAGGGAGCTCCTtttcttcttc		ath-MIR159c,	ath-MIR159c	gtgtaacagaaggagctcccttcctccaaaacgaagaggacaagatttgaggaactaaaatgcagaatctaagagttcatgtcttcctcatagagagtgcgcggtgttaaaagcttgaagaaagcacactttaaggggattgcacgacctcttagattctccctctttctctacatatcattctcttctcttcgTTTGGATTGAAGGGAGCTCCTtttcttcttc	ath-miR159c	TTTGGATTGAAGGGAGCTCCT	3'	Diff	gp3b	.......((((((((((((((((.((((((.(((((((((...(((..((((((.........((((((((((((.((.(((..(((((.(((((.((((......((((....)))).....)))).))))).)))))..))).)).)))))))))))).....)))))).....)))......)))))))))))))))..)))))))))))))))).......	211	42.7	-91.1	1.33333	8.66667	7.16667	19	1.87851	16.4806	3.92234	13.5793	middle
71	51	bna-miR159_R+2	TTTGGATTGAAGGGAGCTCTACA	23					gtagggctccttatagttcaaacgagagtttagcagggtaaagaaaagctgctaagctatgaatcccataagccctaatccttatatataaaaaggatttggttatatggcttacatatctcaggagctttaacttgccctttaattgcttttactcttcTTTGGATTGAAGGGAGCTCTAca		bna-MIR159,	bna-MIR159	gtagggctccttatagttcaaacgagagtttagcagggtaaagaaaagctgctaagctatgaatcccataagccctaatccttatatataaaaaggatttggttatatggcttacatatctcaggagctttaacttgccctttaattgcttttactcttcTTTGGATTGAAGGGAGCTCTAca	bna-miR159	TTTGGATTGAAGGGAGCTCTA	3'	Diff	gp3b	((((((((((((..((((((((..(((((..((((((((((...((((((.((.((.((((....(((((((((..(((((((.........))))))).)))).)))))....)))).)).)).))))))...))))))......))))...)))))..))))))))..)))))))))))).	182	37.7	-75.4	1.71078	1.20923	2.3781	1.75114	2.4103	2.29949	1.30154	1.25154	low
72	52	bra-miR159a_R+2	TTTGGATTGAAGGGAGCTCTACA	23					aagtagggctccttatagttcaaacgagagtttagcagggtaaagaaaagctgctaagctatgaatcccataagccctaatccttatatataaaaaggatttggttatatggcttacatatctcaggagctttaacttgccctttaattgcttttactcttcTTTGGATTGAAGGGAGCTCTAca		bra-MIR159a,	bra-MIR159a	aagtagggctccttatagttcaaacgagagtttagcagggtaaagaaaagctgctaagctatgaatcccataagccctaatccttatatataaaaaggatttggttatatggcttacatatctcaggagctttaacttgccctttaattgcttttactcttcTTTGGATTGAAGGGAGCTCTAca	bra-miR159a	TTTGGATTGAAGGGAGCTCTA	3'	Diff	gp3b	..((((((((((((..((((((((..(((((..((((((((((...((((((.((.((.((((....(((((((((..(((((((.........))))))).)))).)))))....)))).)).)).))))))...))))))......))))...)))))..))))))))..)))))))))))).	182	37.3	-75.4	1.71078	1.20923	2.3781	1.75114	2.4103	2.29949	1.30154	1.25154	low
73	53	cme-miR159a_R+2	TTTGGATTGAAGGGAGCTCTACA	23					gaggcagagctccttgaagtccaatagaggtttatgccaggttgattgagctgctaagctatggatcccacagcccctattgctatatccatcatgttgttgtataatatctttaaagctgataggcctgtggcttgcatatctcaggagcttcatcacctgtttctgttagatccttgTTTGGATTGAAGGGAGCTCTAcatcttctct		cme-MIR159a,	cme-MIR159a	gaggcagagctccttgaagtccaatagaggtttatgccaggttgattgagctgctaagctatggatcccacagcccctattgctatatccatcatgttgttgtataatatctttaaagctgataggcctgtggcttgcatatctcaggagcttcatcacctgtttctgttagatccttgTTTGGATTGAAGGGAGCTCTAcatcttctct	cme-miR159a	TTTGGATTGAAGGGAGCTCTA	3'	Diff	gp3b	((((.((((((((((..(((((((..((((((((...(((((.(((..((((.((.((.((((....((((((..(((((((((.((......(((((((...)))))))...)).))).)))))).))))))....)))).)).)).))))..)))))))).......)))).))))..)))))))..))))))))))....))))...	207	43.8	-74	1.89332	1.35209	2.76064	1.97337	2.66748	2.57115	1.51091	1.41037	low
74	54	csi-miR159_L+3R-1	GTTTTTGGATTGAAGGGAGCTCT	23					gggttaaggagtggagctccttgaagtccaaaagaggttctagcaagggtaaattgagctgctgagctatggatcccacagtcctatgtatcagattttagggtttgtttctgatgatggtgatgataggcttgtggcttgcatatttctggaccttcattaccccttaagtttttaccccttttTTTGGATTGAAGGGAGCTCTAcctctctacc		csi-MIR159,	csi-MIR159	gggttaaggagtggagctccttgaagtccaaaagaggttctagcaagggtaaattgagctgctgagctatggatcccacagtcctatgtatcagattttagggtttgtttctgatgatggtgatgataggcttgtggcttgcatatttctggaccttcattaccccttaagtttttaccccttttTTTGGATTGAAGGGAGCTCTAcctctctacc	csi-miR159	TTTGGATTGAAGGGAGCTCTA	3'	Diff	gp3b	.(((..((..((((((((((((..(((((((((((((.........(((((((........((((((...((((......))))...)).))))..(((((((......((....)).((((((((.(((((((((.....)))).....)).))))))))))))))))))..))))))))))))))))))))..))))))))))))..))..)))	215	44	-76.1	1.83333	5.98333	5.45556	5.48889	2.58296	11.378	2.98584	3.92291	middle
75	55	gma-miR159a-3p_R+2	TTTGGATTGAAGGGAGCTCTACA	23					aattaaaggggattatgaagtgGAGCTCCTTGAAGTCCAATTGaggatcttactgggtgaattgagctgcttagctatggatcccacagttctacccatcaataagtgcttttgtggtagtcttgtggcttccatatttggggagcttcatttgcctttatagtattaaccttcTTTGGATTGAAGGGAGCTCTAcacccttctcttcttttct		gma-MIR159a,	gma-MIR159a	aattaaaggggattatgaagtgGAGCTCCTTGAAGTCCAATTGaggatcttactgggtgaattgagctgcttagctatggatcccacagttctacccatcaataagtgcttttgtggtagtcttgtggcttccatatttggggagcttcatttgcctttatagtattaaccttcTTTGGATTGAAGGGAGCTCTAcacccttctcttcttttct	gma-miR159a-3p	TTTGGATTGAAGGGAGCTCTA	3'	Diff	gp3b	....((((..((.......((((((((((((..(((((((..((((....(((((((..(((..((((.(..(..((((((..((((((..(((((((..............)).)))))..))))))..))))))..)..).))))..)))..)))....))))....))))..)))))))..)))))))))))).......))..))))...	177	41.6	-87.2	1.78221	1.49495	2.59239	2.03686	2.51093	2.84281	1.41882	1.45574	low
76	55	gma-miR159a-3p_R+2	TTTGGATTGAAGGGAGCTCTACA	23					caaagggggttatggagtgGAGCTCCTTGAAGTCCAATTGaggatcttactgggtggattgagctgcttagctatggatcccacagttctacccatcattaagtgcttttgtggtagtcttgtggcttccatatctggggagcttcatttgcctttatagtattatccttcTTTGGATTGAAGGGAGCTCTAcacccttctccccttttgt		gma-MIR159e,	gma-MIR159e	caaagggggttatggagtgGAGCTCCTTGAAGTCCAATTGaggatcttactgggtggattgagctgcttagctatggatcccacagttctacccatcattaagtgcttttgtggtagtcttgtggcttccatatctggggagcttcatttgcctttatagtattatccttcTTTGGATTGAAGGGAGCTCTAcacccttctccccttttgt	gma-miR159a-3p	TTTGGATTGAAGGGAGCTCTA	3'	Diff	gp3b	(((((((((....((.((((((((((((..(((((((..((((((..(((((((..(((..((((.(..((.((((((..((((((..(((((((..............)).)))))..))))))..)))))).))..).))))..)))..)))....))))..))))))..)))))))..)))))))))))).)).....))))))))).	210	45.5	-106	1.78221	1.49495	2.59239	2.03686	2.51093	2.84281	1.41882	1.45574	low
77	56	hbr-miR159a_R+2	TTTGGATTGAAGGGAGCTCTACA	23					ttgaatactgatttagggttaagaagtggagctccttgaagtccaatagaggttcttgctgggtagattgagctgctgagctatggatccctcagccctatcccatcataaagagtagtcctcttggataggcttgtggcTTGCATATCTCAGGAGCTTCAttaccacatatgttagatccttgTTTGGATTGAAGGGAGCTCTAcatctaaatctttcac		hbr-MIR159a,	hbr-MIR159a	ttgaatactgatttagggttaagaagtggagctccttgaagtccaatagaggttcttgctgggtagattgagctgctgagctatggatccctcagccctatcccatcataaagagtagtcctcttggataggcttgtggcTTGCATATCTCAGGAGCTTCAttaccacatatgttagatccttgTTTGGATTGAAGGGAGCTCTAcatctaaatctttcac	hbr-miR159a	TTTGGATTGAAGGGAGCTCTA	3'	Diff	gp3b	........(((...((((((.(((.((((((((((((..(((((((..((((.(((..((((((((...(((((.(((((.((((....((.((..(((((((.......(((((.....))))))))))))..)).))....)))).))))).)))))..))))).))...)..))).))))..)))))))..)))))))))))).))).))))))))).	212	43.4	-87.2	1.89332	1.35209	2.76064	1.97337	2.66748	2.57115	1.51091	1.41037	low
78	56	hbr-miR159a_R+2	TTTGGATTGAAGGGAGCTCTACA	23					ctgattagggttaagaagtggagctccttgaagtccaatagaggttcttgcgtgggtagattgagctgctgagctatggatccctcagccctatcccatcataaagagtagtcctcttggataggcttgtggcTTGCATATCTCAGGAGCTTCAttaccacatatgttagatccttgTTTGGATTGAAGGGAGCTCTAcatctaaatctttcac		hbr-MIR159b,	hbr-MIR159b	ctgattagggttaagaagtggagctccttgaagtccaatagaggttcttgcgtgggtagattgagctgctgagctatggatccctcagccctatcccatcataaagagtagtcctcttggataggcttgtggcTTGCATATCTCAGGAGCTTCAttaccacatatgttagatccttgTTTGGATTGAAGGGAGCTCTAcatctaaatctttcac	hbr-miR159a	TTTGGATTGAAGGGAGCTCTA	3'	Diff	gp3b	.(((..((((((.(((.((((((((((((..(((((((..((((.(((..(((((((((...(((((.(((((.((((....((.((..(((((((.......(((((.....))))))))))))..)).))....)))).))))).)))))..)))))...))))..))).))))..)))))))..)))))))))))).))).))))))))).	212	44.9	-89.8	1.89332	1.35209	2.76064	1.97337	2.66748	2.57115	1.51091	1.41037	low
79	57	htu-miR159a_L+3R-1	GTTTTTGGATTGAAGGGAGCTCT	23					gtagagctccttaaagtccaatagaagatctgagtgagaacatagagctgctagtttatggatccctcaagtcctatctttgttgatgtataggctttgtggcttgcatacacttggagctttattaccctccttatgatcctttTTTGGATTGAAGGGAGCTCTAcaccatcat		htu-MIR159a,	htu-MIR159a	gtagagctccttaaagtccaatagaagatctgagtgagaacatagagctgctagtttatggatccctcaagtcctatctttgttgatgtataggctttgtggcttgcatacacttggagctttattaccctccttatgatcctttTTTGGATTGAAGGGAGCTCTAcaccatcat	htu-miR159a	TTTGGATTGAAGGGAGCTCTA	3'	Diff	gp3b	((((((((((((..(((((((.(((.((((((((.(((...((((((((.(((((.((((....((.(((..(((((............)))))..))).))....)))).)).)))))))))))....))))))).)))).))).)))))))..))))))))))))........	167	41.1	-64	1.78221	1.66161	2.59239	2.03686	2.51093	3.15974	1.41882	1.45574	low
80	58	lus-miR159b_R+1_1ss19CT	TTTGGATTGAAGGGAGCTTTCT	22					aagagagctcctttgggtccaaacagagggtgtggatagggtgagatggaagctgctgagctatggattccacaaccccacccttttgattattgatccggtgggttgtggctcgttttgcatatctcaggagcctccgttccctgttttcttctcttccctccTTTGGATTGAAGGGAGCTCTCtt		lus-MIR159b,	lus-MIR159b	aagagagctcctttgggtccaaacagagggtgtggatagggtgagatggaagctgctgagctatggattccacaaccccacccttttgattattgatccggtgggttgtggctcgttttgcatatctcaggagcctccgttccctgttttcttctcttccctccTTTGGATTGAAGGGAGCTCTCtt	lus-miR159b	TTTGGATTGAAGGGAGCTCTC	3'	Diff	gp3b	((((((((((((((..(((((((..(((((...((((((((...((((((.(((.(((((.(((((((.(((((((((.(((...(..(...)..)...))))))))))))...)))...)))).))))).))).)))))))))))......)))...))))).)))))))..))))))))))))))	187	50.3	-89	7.33333	34.6667	22.6667	31	10.3318	65.9225	12.4055	22.1557	middle
81	59	lus-miR159c_R+2	TTTGGATTGAAGGGAGCTCTTCT	23					gagagataaaaagagggagagctcctttgggtccaaacagagggtgtggatagggtgaaacggaagctgctgagctatggattccacagccacccccgtatcttaaataattggggtggttgtggctcgttttgcatatctcaggagcctccgttccctgttttcttttcttccctccTTTGGATTGAAGGGAGCTCTTcatttctt		lus-MIR159c,	lus-MIR159c	gagagataaaaagagggagagctcctttgggtccaaacagagggtgtggatagggtgaaacggaagctgctgagctatggattccacagccacccccgtatcttaaataattggggtggttgtggctcgttttgcatatctcaggagcctccgttccctgttttcttttcttccctccTTTGGATTGAAGGGAGCTCTTcatttctt	lus-miR159c	TTTGGATTGAAGGGAGCTCTT	3'	Diff	gp3b	(((((((........(((((((((((((..(((((((..(((((...((((((((...((((((.(((.(((((.(((((((.(((((((((((((..(((.....)))...)))))))))))))...)))...)))).))))).))).)))))))))))...)))......))))).)))))))..))))))))))))))))))))	207	48.3	-98.9	0	0.666667	0	0.333333	0	1.26774	0	0.238234	low
82	60	mes-miR159a_R+2	TTTGGATTGAAGGGAGCTCTACA	23					agggttaagaagtggagctccttaaagtccaatagaggatcttgcagggtagattgagctgctgagctatggataccacagccctatcccataataaaagggagttctttttttcaagtcttcttggataggcttgtggcttgcatatctctggagcttcattaccttattatgttagatccttgTTTGGATTGAAGGGAGCTCTAcatctaaatctt		mes-MIR159b,	mes-MIR159b	agggttaagaagtggagctccttaaagtccaatagaggatcttgcagggtagattgagctgctgagctatggataccacagccctatcccataataaaagggagttctttttttcaagtcttcttggataggcttgtggcttgcatatctctggagcttcattaccttattatgttagatccttgTTTGGATTGAAGGGAGCTCTAcatctaaatctt	mes-miR159a	TTTGGATTGAAGGGAGCTCTA	3'	Diff	gp3b	((((((.(((.((((((((((((..(((((((..((((((((..((((((((...(((((.(((((.((((....(((((..(((((((.........((((((..(((......))).)))))))))))))..)))))....)))).))).)))))))..)))))).....))..))))))))..)))))))..)))))))))))).))).))))))	218	41.3	-89.1	1.89332	1.35209	2.76064	1.97337	2.66748	2.57115	1.51091	1.41037	low
83	61	mtr-miR159a_R+2	TTTGGATTGAAGGGAGCTCTACA	23					ggggtggagcttcctttagtccaaatatggatcttgctatgttgatagagctgcttagctatgggtccctcaactctacccatcttgttctttgtggtagttttgtggcttccatatctagggagccttatcacctttagtttaatctttcTTTGGATTGAAGGGAGCTCTAcatcttgctct		mtr-MIR159a,	mtr-MIR159a	ggggtggagcttcctttagtccaaatatggatcttgctatgttgatagagctgcttagctatgggtccctcaactctacccatcttgttctttgtggtagttttgtggcttccatatctagggagccttatcacctttagtttaatctttcTTTGGATTGAAGGGAGCTCTAcatcttgctct	mtr-miR159a	TTTGGATTGAAGGGAGCTCTA	3'	Diff	gp3b	(..((((((((((((((((((((((...((((...((((...(((((..(((.(((((.((((((..((.(((..(((((((..........)).)))))..))).))..)))))).))))).)))..)))))....))))...))))...))))))))))))))))))))))..).......	176	43.2	-80.1	1.89332	1.35209	2.76064	1.97337	2.66748	2.57115	1.51091	1.41037	low
84	62	osa-miR159f_1ss5GT	CTTGTATTGAAGGGAGCTCTA	21					gaagaagaagacgagctcccttcgatccaatccaggagaggaagtggtaggatgcagctgccggttcatggatacctctgcagtgcatgtcgtaggcttgcacttgcatgggtttgcatgacccgggagatgaacccaccattgtcttcctcttatgCTTGGATTGAAGGGAGCTCTAcacctctctc		osa-MIR159f,	osa-MIR159f	gaagaagaagacgagctcccttcgatccaatccaggagaggaagtggtaggatgcagctgccggttcatggatacctctgcagtgcatgtcgtaggcttgcacttgcatgggtttgcatgacccgggagatgaacccaccattgtcttcctcttatgCTTGGATTGAAGGGAGCTCTAcacctctctc	osa-miR159f	CTTGGATTGAAGGGAGCTCTA	3'	Diff	gp3b	..(((((.....((((((((((((((((((..((..((((((((((((.((...((.((.((((.(((((...(((..(((((((((.((.....)).))))).))))..)))...))))).)))).)).))..)).))))....))))))))..)).)))))))))))))))))).....)).))).	185	52.7	-93.4	1.34967	2.09118	1.90588	1.57059	1.90153	3.97661	1.0431	1.1225	low
85	63	pde-miR159_R+2_1ss6TA	TTTGGATTGAAGGGAGCTCTACT	23					taagcggtagagctccttttgtaccaatcaaggactgtgcaaaaatgatccgactgccgatttatgcatccttctgccctgcgagtgttcgttgtttcaagtccgaatagattgcaggttagtggtttgcagaagaccgatttcattgcaggttagtggtgtgcataaggcgggagttgtattgattttgtgttgtcctcgTTTGGTTTGAAGGGAGCTCTActgggc		pde-MIR159,	pde-MIR159	taagcggtagagctccttttgtaccaatcaaggactgtgcaaaaatgatccgactgccgatttatgcatccttctgccctgcgagtgttcgttgtttcaagtccgaatagattgcaggttagtggtttgcagaagaccgatttcattgcaggttagtggtgtgcataaggcgggagttgtattgattttgtgttgtcctcgTTTGGTTTGAAGGGAGCTCTActgggc	pde-miR159	TTTGGTTTGAAGGGAGCTCTA	3'	Diff	gp3b	....((((((((((((((((..(((((...(((((...((((((..(((.(((((.(((..((((((...((((((((((((((.((((((............))))))..)))))))..........)))))))........(((..(......)..))).))))))..))).))))).)))..))))))...)))))...)))))..))))))))))))))))...	221	46.5	-95.1	0.111111	0.15	0.255556	0.155556	0.156543	0.285242	0.139866	0.111176	low
86	64	ppe-miR159_R+2	TTTGGATTGAAGGGAGCTCTACA	23					ggagcagagctccttgaagtccaatagaaggtcttgctgggtggattgagctgctgagctatggatcccacagccctatctcagatcatcagaggaataggcttgtggcttgcatatctcaggagctgcattacctgtgttagatctttgTTTGGATTGAAGGGAGCTCTAcacc		ppe-MIR159,	ppe-MIR159	ggagcagagctccttgaagtccaatagaaggtcttgctgggtggattgagctgctgagctatggatcccacagccctatctcagatcatcagaggaataggcttgtggcttgcatatctcaggagctgcattacctgtgttagatctttgTTTGGATTGAAGGGAGCTCTAcacc	ppe-miR159	TTTGGATTGAAGGGAGCTCTA	3'	Diff	gp3b	((...((((((((((..(((((((..((((((((..(..((((...((((((.(((((.((((....((((((((...((((.(.....).))))....))).)))))....)))).))))).)))).)).))))...)..))))))))..)))))))..))))))))))...))	175	49.1	-73.1	1.78221	1.49495	2.59239	2.03686	2.51093	2.84281	1.41882	1.45574	low
87	65	pta-miR159a_R+2_1ss19CT	TTGGATTGAAGGGAGCTCTACT	22					gatgtgttggagctcccttcagtccaaccaaagcttgtgcagcggtggttcagctgctgattcatgcattctacttccctgtccgtgactctccagcagcctgaacaaatcaatcaatcgacctgcatgacaggatagtggtgtgcatgacgcaggagatgtactgtcactaaacacgcatttcTTGGATTGAAGGGAGCTCCActtatc		pta-MIR159a,	pta-MIR159a	gatgtgttggagctcccttcagtccaaccaaagcttgtgcagcggtggttcagctgctgattcatgcattctacttccctgtccgtgactctccagcagcctgaacaaatcaatcaatcgacctgcatgacaggatagtggtgtgcatgacgcaggagatgtactgtcactaaacacgcatttcTTGGATTGAAGGGAGCTCCActtatc	pta-miR159a	TTGGATTGAAGGGAGCTCCA	3'	Diff	gp3b	((((...((((((((((((((((((((..((.((.(((..((.((..((.((.((.(((..(((((((..(((((..((((((..((......))((((..(((.............)))..))))..))))))..)))))..)))))))..))).)).)).))..)).))..))).)).))..))))))))))))))))))))..))))	210	49.5	-91.6	0	0.15	0.2	0.1	0	0.285242	0.109461	0.0714701	low
88	66	pta-miR159c	CTTGGATTGAAGGGAGCTCCC	21					gatgtgtgaatgatgcgggagctgattttgtccaggaaatgtcttttcCTTGGATTGAAGGGAGCTCCCttatgtagcatacatt		pta-MIR159c,	pta-MIR159c	gatgtgtgaatgatgcgggagctgattttgtccaggaaatgtcttttcCTTGGATTGAAGGGAGCTCCCttatgtagcatacatt	pta-miR159c	CTTGGATTGAAGGGAGCTCCC	3'	Yes	gp3b	((((((((........(((((((..((..((((((((((.....))))).)))))..))...)))))))........))))))))	53	43.5	-33.3	0	0	2	1	0	0	1.09461	0.714701	low
89	67	ptc-miR159a_L+3R-1	GTTTTTGGATTGAAGGGAGCTCT	23					gattagggagtggagctccttgaagtccaatagaggttcttgctgggtagattaagctgctaagctatggatccacagtcctatctatcaaccgaaggataggtttgcggcttgcatatctcaggagctttattgcctaatgttagatcccttTTTGGATTGAAGGGAGCTCTAaacccataa		ptc-MIR159a,	ptc-MIR159a	gattagggagtggagctccttgaagtccaatagaggttcttgctgggtagattaagctgctaagctatggatccacagtcctatctatcaaccgaaggataggtttgcggcttgcatatctcaggagctttattgcctaatgttagatcccttTTTGGATTGAAGGGAGCTCTAaacccataa	ptc-miR159a	TTTGGATTGAAGGGAGCTCTA	3'	Diff	gp3b	.....(((..(((((((((((..(((((((.(((((.(((..((((((((...(((((.((.((.((((((.((.((..((((((..((....))..))))))..)).)).)).)))).)).)).)))))..)))))))..)..)))..))))))))))))..)))))))))))..)))....	174	44.3	-75.4	1.66667	2.03175	2.80952	1.11905	2.34814	3.86359	1.53766	0.799784	low
90	67	ptc-miR159a_L+3R-1	GTTTTTGGATTGAAGGGAGCTCT	23					gattatggagtggagctccttgaagtccaatagaagctcctgctgggtagatcgagctgctgagctatgaatcccacagccctatcaccatcagtcattttgatgggcctgcggcttgcatatctcaggagctttattacctaatgttagatcttttTTTGGATTGAAGGGAGCTCTAaacctttga		ptc-MIR159b,	ptc-MIR159b	gattatggagtggagctccttgaagtccaatagaagctcctgctgggtagatcgagctgctgagctatgaatcccacagccctatcaccatcagtcattttgatgggcctgcggcttgcatatctcaggagctttattacctaatgttagatcttttTTTGGATTGAAGGGAGCTCTAaacctttga	ptc-miR159a	TTTGGATTGAAGGGAGCTCTA	3'	Diff	gp3b	......((..(((((((((((..(((((((.(((((.((..(((((((((...(((((.(((((.((((....((.(((.(((((((.............))))))).))).))....)))).))))).)))))..)))))))..))..)).))))).)))))))..)))))))))))..)).....	176	45.5	-78.4	1.66667	2.03175	2.80952	1.11905	2.34814	3.86359	1.53766	0.799784	low
91	68	rco-miR159_R+2	TTTGGATTGAAGGGAGCTCTACA	23					gagtggagctccttgaagtccaatagaggatcttgatgggtagattgagctgctgagctatggatcccacagccctataagcagagattataattttggataggcttgtggcttgcatatctcaggagcttcattaccttgtattagatccttgTTTGGATTGAAGGGAGCTCTAcatct		rco-MIR159,	rco-MIR159	gagtggagctccttgaagtccaatagaggatcttgatgggtagattgagctgctgagctatggatcccacagccctataagcagagattataattttggataggcttgtggcttgcatatctcaggagcttcattaccttgtattagatccttgTTTGGATTGAAGGGAGCTCTAcatct	rco-miR159	TTTGGATTGAAGGGAGCTCTA	3'	Diff	gp3b	((((((((((((((..(((((((..((((((((....((((((...(((((.(((((.((((....(((((..(((((.....(((((....)))))..)))))..)))))....)))).))))).)))))..))))))......))))))))..)))))))..)))))))))))).)).	179	43.9	-82.1	1.89332	1.35209	2.76064	1.97337	2.66748	2.57115	1.51091	1.41037	low
92	69	smo-miR159	CTTGGATTGAAGGGAGCTCCC	21					ttgcagggggagctcccttcaattcaactgaggtcggtgcgtcgctgttactcgctgctgactcatgcattcgcctgacatgcccgcaaccatcatcagatcgtgatcaggacacgccgaaaacatgcccgtgatcacctccgcaactctctgatctcggcgaggttgatcacagaatcccccgagtttgaggcatggcagccgtgtgcatgatgcaggagcaggtgcggcttcggctctgaacttccCTTGGATTGAAGGGAGCTCCCttccagattc		smo-MIR159,	smo-MIR159	ttgcagggggagctcccttcaattcaactgaggtcggtgcgtcgctgttactcgctgctgactcatgcattcgcctgacatgcccgcaaccatcatcagatcgtgatcaggacacgccgaaaacatgcccgtgatcacctccgcaactctctgatctcggcgaggttgatcacagaatcccccgagtttgaggcatggcagccgtgtgcatgatgcaggagcaggtgcggcttcggctctgaacttccCTTGGATTGAAGGGAGCTCCCttccagattc	smo-miR159	CTTGGATTGAAGGGAGCTCCC	3'	Yes	gp3b	......(((((((((((((((((((((..((((((((.(((..(((((.((..(((.(((..(((((((..((.(((.((((((..(((...((....(((((((((((..((.((((((............(((((..............)))))))))))..))))))))).).)))....))..))).)))))).))).))..)))))))..))).)))..)))))))..).)).))).)))))..))))))))))))))))))))).........	264	56.6	-121.6	0	0	2	1	0	0	1.09461	0.714701	low
93	70	sof-miR159e_R-1_1ss4GA	TTTAGATTGAAAGGAGCTCT	20					ctgatgcttggatttgaagcggagctcctatcattccaatgaagggccgttctgaagggtggttccgctgctcgttcatggttcccactatcctatctcatcatgtatgtgtgtatgtattttcgagagggaggagaggagctagactctcacggtggtcgtctttgagataggcttgtggtttgcatgaccgaagagctgcaccgtccccttgctggccgctcTTTGGATTGAAAGGAGCTCTTgcatctgatccatccatcc		sof-MIR159e,	sof-MIR159e	ctgatgcttggatttgaagcggagctcctatcattccaatgaagggccgttctgaagggtggttccgctgctcgttcatggttcccactatcctatctcatcatgtatgtgtgtatgtattttcgagagggaggagaggagctagactctcacggtggtcgtctttgagataggcttgtggtttgcatgaccgaagagctgcaccgtccccttgctggccgctcTTTGGATTGAAAGGAGCTCTTgcatctgatccatccatcc	sof-miR159e	TTTGGATTGAAAGGAGCTCTT	3'	Diff	gp3b	..((((..(((((..((.(((((((((((.(((.(((((.((..((((((....(((((((((...(((..(((.(((((....((((...(((((((((..(..(((....)))..)......((((.((..(((((........))))).......)).)))))))))))))...))))....))))).)))..)))...))))..))))))).))))..)).))))).))).))))))))).)).))..)))))..)))).	261	51.1	-105.4	1	0	0	0	1.40888	0	0	0	low
94	71	vvi-miR159c_R+2	TTTGGATTGAAGGGAGCTCTACA	23					ttttggagtggagctccttgaagtccaatagagggtcttactgggtagattgagctgctgacttatggatcccacagccctatcccgtcaatggggggcattggataggcttgtggcttgcatatctcaggagctgcattatccaagtttagatccttgTTTGGATTGAAGGGAGCTCTAcacctctctc		vvi-MIR159c,	vvi-MIR159c	ttttggagtggagctccttgaagtccaatagagggtcttactgggtagattgagctgctgacttatggatcccacagccctatcccgtcaatggggggcattggataggcttgtggcttgcatatctcaggagctgcattatccaagtttagatccttgTTTGGATTGAAGGGAGCTCTAcacctctctc	vvi-miR159c	TTTGGATTGAAGGGAGCTCTA	3'	Diff	gp3b	....((.((((((((((((..(((((((..((((((((.(((((((((..((((((.((((..((((....(((((..(((((((.(((.......)))...)))))))..)))))....))))..)))).)))).)))))))).)))..))))))))..)))))))..)))))))))))).))......	180	48.9	-89	1.78221	1.49495	2.59239	2.03686	2.51093	2.84281	1.41882	1.45574	low
95	72	aly-miR164b-3p	CATGTGCCCATCTTCACCATC	21					gaTGGAGAAGCAGGGCACGTGCAttactagctcatctcgtatgcatatatatatacatcctcaccacaaatgcgtgtatatgtgcggagatatagatatatatgtgtgtggagtgtgatgatataaatgagttagttcttCATGTGCCCATCTTCACCATC		aly-MIR164b,	aly-MIR164b	gaTGGAGAAGCAGGGCACGTGCAttactagctcatctcgtatgcatatatatatacatcctcaccacaaatgcgtgtatatgtgcggagatatagatatatatgtgtgtggagtgtgatgatataaatgagttagttcttCATGTGCCCATCTTCACCATC	aly-miR164b-3p	CATGTGCCCATCTTCACCATC	3'	Yes	gp3b	(((((.((((..(((((((((....(((((((((((((.((..(((((((((((.....(((..((((.(((....))).))))..)))......)))))))))))..))))).............))))))))))....)))))))))..)))).)))))	161	40.4	-64.9	8.5	0.5	0	5	11.9755	0.950806	0	3.5735	middle
96	73	gma-miR164a_L+3	TACTGGAGAAGCAGGGCACGTGCA	24					aggtcttgcTGGAGAAGCAGGGCACGTGCAacttccctctcactcagagactctatgcttgttcaagctgattttgcacgtgctctccttttccagcttgatt		gma-MIR164f,	gma-MIR164f	aggtcttgcTGGAGAAGCAGGGCACGTGCAacttccctctcactcagagactctatgcttgttcaagctgattttgcacgtgctctccttttccagcttgatt	gma-miR164a	TGGAGAAGCAGGGCACGTGCA	5'	Diff	gp3b	..(((..((((((((((.(((((((((((((..((..((((.....))))......((((....)))).))..))))))))))))).))))))))))..))).	100	49.5	-51.8	0	0	0.1	0	0	0	0.0547303	0	low
97	73	gma-miR164a_L+3	TACTGGAGAAGCAGGGCACGTGCA	24					aggtcttgcTGGAGAAGCAGGGCACGTGCAacattcctgatgcttgctccagcttattttgcacgtgctctccttttccagcttgatt		gma-MIR164j,	gma-MIR164j	aggtcttgcTGGAGAAGCAGGGCACGTGCAacattcctgatgcttgctccagcttattttgcacgtgctctccttttccagcttgatt	gma-miR164a	TGGAGAAGCAGGGCACGTGCA	5'	Diff	gp3b	..(((..((((((((((.(((((((((((((.((..(((..........)))...)).))))))))))))).))))))))))..))).	85	50	-44.7	0	0	0.1	0	0	0	0.0547303	0	low
98	74	lus-miR164a_L+3	TACTGGAGAAGCAGGGCACGTGCA	24					gggcgggcagctccttgcTGGAGAAGCAGGGCACGTGCAagaaaggtgcaacattttgcttgcacgtgctccccttctccaacatgggctcctcacct		lus-MIR164d,	lus-MIR164d	gggcgggcagctccttgcTGGAGAAGCAGGGCACGTGCAagaaaggtgcaacattttgcttgcacgtgctccccttctccaacatgggctcctcacct	lus-miR164a	TGGAGAAGCAGGGCACGTGCA	5'	Diff	gp3b	(((.(((.(((.((.((.((((((((..(((((((((((((.((..((...))..)).)))))))))))))..)))))))).)).))))).))).)))	98	59.2	-54.1	0	0	0.1	0	0	0	0.0547303	0	low
99	74	lus-miR164a_L+3	TACTGGAGAAGCAGGGCACGTGCA	24					gggagagaagctccttgcTGGAGAAGCAGGGCACGTGCAaaagatcaatactttggccgtggctgatcattggttgcacgtgctccccttctccaacatgggtttctcatccc		lus-MIR164e,	lus-MIR164e	gggagagaagctccttgcTGGAGAAGCAGGGCACGTGCAaaagatcaatactttggccgtggctgatcattggttgcacgtgctccccttctccaacatgggtttctcatccc	lus-miR164a	TGGAGAAGCAGGGCACGTGCA	5'	Diff	gp3b	(((((((((((.((.((.((((((((..(((((((((((....((((((...(..((....))..)..)))))))))))))))))..)))))))).)).))))))))).))))	113	54	-62.3	0	0	0.1	0	0	0	0.0547303	0	low
100	75	mdm-miR164a_1ss4AC	TGGCGAAGCAGGGCACATGCC	21					agggagaatgagccatgcTGGAGAAGCAGGGCACATGCCagatatatcagcattgtctgagaattttgcatgtgctctacctctccagcttggactctctccct		mdm-MIR164a,	mdm-MIR164a	agggagaatgagccatgcTGGAGAAGCAGGGCACATGCCagatatatcagcattgtctgagaattttgcatgtgctctacctctccagcttggactctctccct	mdm-miR164a	TGGAGAAGCAGGGCACATGCC	5'	Diff	gp3b	(((((((..((((((.((((((((...(((((((((((.((((...((((......))))..)))).)))))))))))...)))))))).))).))))))))))	104	50	-57.7	0	0	2	0	0	0	1.09461	0	low
101	76	mes-miR164a_L+3	TACTGGAGAAGCAGGGCACGTGCA	24					ggggagtagctcttgcTGGAGAAGCAGGGCACGTGCAatttctctcgaaattgcacgtgctccccttctccaacatgggtttctcaccc		mes-MIR164a,	mes-MIR164a	ggggagtagctcttgcTGGAGAAGCAGGGCACGTGCAatttctctcgaaattgcacgtgctccccttctccaacatgggtttctcaccc	mes-miR164a	TGGAGAAGCAGGGCACGTGCA	5'	Diff	gp3b	((((((.(((((.((.((((((((..((((((((((((((((....))))))))))))))))..)))))))).)).))))).))).)))	89	55.1	-55.9	0	0	0.1	0	0	0	0.0547303	0	low
102	76	mes-miR164a_L+3	TACTGGAGAAGCAGGGCACGTGCA	24					gggtgggaagctcctgcTGGAGAAGCAGGGCACGTGCAaactccatggcttctcaaatgccattcatctcttttgcacgtgctccccttctccaacatggtctcctcaccc		mes-MIR164c,	mes-MIR164c	gggtgggaagctcctgcTGGAGAAGCAGGGCACGTGCAaactccatggcttctcaaatgccattcatctcttttgcacgtgctccccttctccaacatggtctcctcaccc	mes-miR164a	TGGAGAAGCAGGGCACGTGCA	5'	Diff	gp3b	(((((((.((..((((.((((((((..(((((((((((((....(((((.........)))))........)))))))))))))..)))))))).)).)).)).)))))))	111	55.9	-55.8	0	0	0.1	0	0	0	0.0547303	0	low
103	77	ptc-miR164a_L+3	TACTGGAGAAGCAGGGCACGTGCA	24					ggttccttgcTGGAGAAGCAGGGCACGTGCAaaatcctgatgaagtgcttacactttgcacgcgctcttcttctccaacacgggc		ptc-MIR164a,	ptc-MIR164a	ggttccttgcTGGAGAAGCAGGGCACGTGCAaaatcctgatgaagtgcttacactttgcacgcgctcttcttctccaacacgggc	ptc-miR164a	TGGAGAAGCAGGGCACGTGCA	5'	Diff	gp3b	...(((.((.((((((((.(((((.(((((((...........((((....))))))))))).))))).)))))))).)).))).	81	54.1	-37.6	0	0	0.1	0	0	0	0.0547303	0	low
104	77	ptc-miR164a_L+3	TACTGGAGAAGCAGGGCACGTGCA	24					tagctcttgcTGGAGAAGCAGGGCACGTGCAagctctctcctcaggctttccttgcacgtgctccccttctccaacatgggt		ptc-MIR164c,	ptc-MIR164c	tagctcttgcTGGAGAAGCAGGGCACGTGCAagctctctcctcaggctttccttgcacgtgctccccttctccaacatgggt	ptc-miR164a	TGGAGAAGCAGGGCACGTGCA	5'	Diff	gp3b	..((((.((.((((((((..(((((((((((((......((...)).....)))))))))))))..)))))))).)).))))	80	57.3	-41.1	0	0	0.1	0	0	0	0.0547303	0	low
105	78	rco-miR164a_L+3	TACTGGAGAAGCAGGGCACGTGCA	24					cttgcTGGAGAAGCAGGGCACGTGCAattcctttctttccctctccgaattgcacgtgctccacttctccaacatggg		rco-MIR164a,	rco-MIR164a	cttgcTGGAGAAGCAGGGCACGTGCAattcctttctttccctctccgaattgcacgtgctccacttctccaacatggg	rco-miR164a	TGGAGAAGCAGGGCACGTGCA	5'	Diff	gp3b	..((.((((((((..(((((((((((((((................)))))))))))))))..)))))))).))....	72	53.8	-38.3	0	0	0.1	0	0	0	0.0547303	0	low
106	78	rco-miR164a_L+3	TACTGGAGAAGCAGGGCACGTGCA	24					cctgcTGGAGAAGCAGGGCACGTGCAaaccccaacactccttggtttcttgaatgccaatggaaactatactcttttgcacgtgctccccttctccaacatggt		rco-MIR164b,	rco-MIR164b	cctgcTGGAGAAGCAGGGCACGTGCAaaccccaacactccttggtttcttgaatgccaatggaaactatactcttttgcacgtgctccccttctccaacatggt	rco-miR164a	TGGAGAAGCAGGGCACGTGCA	5'	Diff	gp3b	((((.((((((((..(((((((((((((.........((((((((.........))))).)))...........)))))))))))))..)))))))).)).)).	103	51	-44.3	0	0	0.1	0	0	0	0.0547303	0	low
107	79	zma-miR164a-3p_1ss20TA	CACGTGTTCTCCTTCTCCAAC	21					cagtgacaaggaccacgcTGGAGAAGCAGGGCACGTGCAtgcgcataccatatagctagacgatgttctctctcgctccgctcgaccaagcttcatgtatggatgggtacgcacgCACGTGTTCTCCTTCTCCATCgaggtctttctcactt		zma-MIR164a,	zma-MIR164a	cagtgacaaggaccacgcTGGAGAAGCAGGGCACGTGCAtgcgcataccatatagctagacgatgttctctctcgctccgctcgaccaagcttcatgtatggatgggtacgcacgCACGTGTTCTCCTTCTCCATCgaggtctttctcactt	zma-miR164a-3p	CACGTGTTCTCCTTCTCCATC	3'	Diff	gp3b	.(((((.(((((((.((.((((((((.((..(((((((.(((((((.(((((((((.(((.((.....))))).))...(((......)))....))))))))))....)))).)))))))..)).)))))))).)).))))))).))))).	150	53.9	-70.3	1	0	3	4	1.40888	0	1.64191	2.8588	low
108	80	ath-miR165a_L-1_1ss16TC	CGGACCAGGCTTCACCCCCC	20					gttgaggggaatgttgtctggatcgaggatattatagatatatacatgtgtatgttaatgattcaagtgatcatagagagtatccTCGGACCAGGCTTCATCCCCCccaac		ath-MIR165a,	ath-MIR165a	gttgaggggaatgttgtctggatcgaggatattatagatatatacatgtgtatgttaatgattcaagtgatcatagagagtatccTCGGACCAGGCTTCATCCCCCccaac	ath-miR165a	TCGGACCAGGCTTCATCCCCC	3'	Diff	gp3b	((((.((((.(((..((((((..((((((((((...((((((((....)))))))).((((((.....))))))....))))))))))..))))))..))).)))).))))	111	42.3	-48.6	0.166667	0	0	0	0.234814	0	0	0	low
109	80	ath-miR165a_L-1_1ss16TC	CGGACCAGGCTTCACCCCCC	20					tgaagaggctatttctgttgtggggaatgttgtttggatcgaggatatcataaacgcatacacatgtttatatgttatgatgcattatatgactgatgtaatgtacatatatatacatacatgccacatggtatcgTCGGACCAGGCTTCATCCCCCtcaacatgttaattgccttcaatca		ath-MIR165b,	ath-MIR165b	tgaagaggctatttctgttgtggggaatgttgtttggatcgaggatatcataaacgcatacacatgtttatatgttatgatgcattatatgactgatgtaatgtacatatatatacatacatgccacatggtatcgTCGGACCAGGCTTCATCCCCCtcaacatgttaattgccttcaatca	ath-miR165a	TCGGACCAGGCTTCATCCCCC	3'	Diff	gp3b	....(((((.(((..(((((.((((.(((..(..(((..(((.((((((((....((((....((((..(((((.((((.((((((((((.....)))))))))))))))))))))))..))))...)))))))).)))..)))..)..))).)))).)))))....))).)))))......	172	37.9	-64.3	0.166667	0	0	0	0.234814	0	0	0	low
110	81	csi-miR166e-5p_L-1R+3	GAATGTTGTCTGGCTCGAGGAAA	23					ggggagctttttgttttgaggGGAATGTTGTCTGGCTCGAGGacactacttgttgatccattaattttacgtattctctcatagatctagcatctgaatggtggataacaatatacggattcagcttatttggcgtcgTCGGACCAGGCTTCATTCCCCCcaatatattgcttctat		csi-MIR166e,	csi-MIR166e	ggggagctttttgttttgaggGGAATGTTGTCTGGCTCGAGGacactacttgttgatccattaattttacgtattctctcatagatctagcatctgaatggtggataacaatatacggattcagcttatttggcgtcgTCGGACCAGGCTTCATTCCCCCcaatatattgcttctat	csi-miR166e-5p	GGAATGTTGTCTGGCTCGAGG	5'	Diff	gp3b	.((((((....(((.(((.((((((((..((((((..(((.(((.(((...((((((((............(((((.((..(((((.....)))))...)).))))).........))).))))).....))).))).)))..))))))..)))))))).))).)))..))))))..	174	42.4	-62.9	0	0	0.222222	0	0	0	0.121623	0	low
110	82	csi-miR166a_L+4R-1	GTGGTCGGACCAGGCTTCATTCCCC	25					ggggagctttttgttttgaggGGAATGTTGTCTGGCTCGAGGacactacttgttgatccattaattttacgtattctctcatagatctagcatctgaatggtggataacaatatacggattcagcttatttggcgtcgTCGGACCAGGCTTCATTCCCCCcaatatattgcttctat		csi-MIR166e,	csi-MIR166e	ggggagctttttgttttgaggGGAATGTTGTCTGGCTCGAGGacactacttgttgatccattaattttacgtattctctcatagatctagcatctgaatggtggataacaatatacggattcagcttatttggcgtcgTCGGACCAGGCTTCATTCCCCCcaatatattgcttctat	csi-miR166a	TCGGACCAGGCTTCATTCCCCC	3'	Diff	gp3b	.((((((....(((.(((.((((((((..((((((..(((.(((.(((...((((((((............(((((.((..(((((.....)))))...)).))))).........))).))))).....))).))).)))..))))))..)))))))).))).)))..))))))..	174	42.4	-62.9	0.077214	0.0677871	0.123509	0.0763736	0.108786	0.128905	0.0675968	0.0545843	low
111	82	csi-miR166a_L+4R-1	GAATTCGGACCAGGCTTCATTCCCC	25					ttcctcctcgatcatacatgaacggttgaggggaatgttgtctggttcgagatcactcgtggacgaattaattaataacttattgtcttttgaatgattTCGGACCAGGCTTCATTCCCCCcaactcagtttaattgc		csi-MIR166c,	csi-MIR166c	ttcctcctcgatcatacatgaacggttgaggggaatgttgtctggttcgagatcactcgtggacgaattaattaataacttattgtcttttgaatgattTCGGACCAGGCTTCATTCCCCCcaactcagtttaattgc	csi-miR166a	TCGGACCAGGCTTCATTCCCCC	3'	Diff	gp3b	..................((((((((((.((((((((..((((((((((((((((.(((.((((((................))))))..))).))))))))))))))))..)))))))).)))))..))))).....	115	42	-56.1	0.077214	0.0677871	0.123509	0.0763736	0.108786	0.128905	0.0675968	0.0545843	low
112	83	mtr-miR166e-5p_R-3_1ss7TA	GGAATGATGGCTGGCTCG	18					tttgaggGGAATGTTGGCTGGCTCGAGGcttttcagtttcacaaaggaagttcagtcttaattgtatgaactataaggctTCGGACCAGGCTTCATTCCCCtcaaa		mtr-MIR166e,	mtr-MIR166e	tttgaggGGAATGTTGGCTGGCTCGAGGcttttcagtttcacaaaggaagttcagtcttaattgtatgaactataaggctTCGGACCAGGCTTCATTCCCCtcaaa	mtr-miR166e-5p	GGAATGTTGGCTGGCTCGAGG	5'	Diff	gp3b	(((((((((((((..((((((..(((((((((..(((((.((((...(((......)))..))))..)))))..)))))))))..))).))).)))))))))))))	106	44.3	-50.1	0.0909091	0	0	0	0.12808	0	0	0	low
112	84	mtr-miR166a_L+3R-2	GATTCGGACCAGGCTTCATTCC	22					tttgaggGGAATGTTGGCTGGCTCGAGGcttttcagtttcacaaaggaagttcagtcttaattgtatgaactataaggctTCGGACCAGGCTTCATTCCCCtcaaa		mtr-MIR166e,	mtr-MIR166e	tttgaggGGAATGTTGGCTGGCTCGAGGcttttcagtttcacaaaggaagttcagtcttaattgtatgaactataaggctTCGGACCAGGCTTCATTCCCCtcaaa	mtr-miR166a	TCGGACCAGGCTTCATTCCCC	3'	Diff	gp3b	(((((((((((((..((((((..(((((((((..(((((.((((...(((......)))..))))..)))))..)))))))))..))).))).)))))))))))))	106	44.3	-50.1	0.869231	0.139216	0.0780543	0.109231	1.22465	0.264734	0.0427194	0.0780673	low
113	85	osa-miR166c-5p_R+1	GGAATGTTGTCTGGTCCGAGG	21					ggcagttgaggGGAATGTTGTCTGGTCCGAGacctaacaccgggcggaatggcggattcagctgcagctaagcaagctaggtggggggttTCGGACCAGGCTTCATTCCCCccaactcaactgtt		osa-MIR166c,	osa-MIR166c	ggcagttgaggGGAATGTTGTCTGGTCCGAGacctaacaccgggcggaatggcggattcagctgcagctaagcaagctaggtggggggttTCGGACCAGGCTTCATTCCCCccaactcaactgtt	osa-miR166c-5p	GGAATGTTGTCTGGTCCGAG	5'	Diff	gp3b	.((((((((((((((((..((((((((((((((((..((((..((.((((.....)))).(((.......)))..))..))))..))))))))))))))))..)))))))).....)))))))).	123	57.6	-73.4	0.666667	0	0	0	0.939257	0	0	0	low
113	86	osa-miR166a-3p_L+3R-2	GATTCGGACCAGGCTTCATTCC	22					ggcagttgaggGGAATGTTGTCTGGTCCGAGacctaacaccgggcggaatggcggattcagctgcagctaagcaagctaggtggggggttTCGGACCAGGCTTCATTCCCCccaactcaactgtt		osa-MIR166c,	osa-MIR166c	ggcagttgaggGGAATGTTGTCTGGTCCGAGacctaacaccgggcggaatggcggattcagctgcagctaagcaagctaggtggggggttTCGGACCAGGCTTCATTCCCCccaactcaactgtt	osa-miR166a-3p	TCGGACCAGGCTTCATTCCCC	3'	Diff	gp3b	.((((((((((((((((..((((((((((((((((..((((..((.((((.....)))).(((.......)))..))..))))..))))))))))))))))..)))))))).....)))))))).	123	57.6	-73.4	0.077214	0.0677871	0.0780543	0.116374	0.108786	0.128905	0.0427194	0.0831723	low
114	86	osa-miR166a-3p_L+3R-2	GATTCGGACCAGGCTTCATTCC	22					tgatccatggctgttgagagGAATGACGTCCGGTCTGAAGAtcgccgtccccaggcggtggctTCGGACCAGGCTTCATTCCCCatgactcatggaaccc		osa-MIR166j,	osa-MIR166j	tgatccatggctgttgagagGAATGACGTCCGGTCTGAAGAtcgccgtccccaggcggtggctTCGGACCAGGCTTCATTCCCCatgactcatggaaccc	osa-miR166a-3p	TCGGACCAGGCTTCATTCCCC	3'	Diff	gp3b	...(((((((..(((....(((((((.(((.(((((((((.((((((((....))))))))))))))))).))).)))))))....))))))))))....	93	59	-50.7	0.077214	0.0677871	0.0780543	0.116374	0.108786	0.128905	0.0427194	0.0831723	low
115	87	osa-miR166h-5p_R-3_1ss7TA	GGAATGATGGCTGGCTCG	18					ggtggcttgtggGGAATGTTGGCTGGCTCGAGGtatccacatcttaattcctctccggcgatcgagccggctcgggcgtgtggaagcgTCGGACCAGGCTTCATTCCTCgcaagccgat		osa-MIR166h,	osa-MIR166h	ggtggcttgtggGGAATGTTGGCTGGCTCGAGGtatccacatcttaattcctctccggcgatcgagccggctcgggcgtgtggaagcgTCGGACCAGGCTTCATTCCTCgcaagccgat	osa-miR166h-5p	GGAATGTTGGCTGGCTCGAGG	5'	Diff	gp3b	..((((((((((((((((..((((((..(((.(..(((((((......(((...(((((......)))))...))).)))))))..).)))..))).))).))))))))))))))))..	115	60.5	-64.7	0.0909091	0	0	0	0.12808	0	0	0	low
115	88	osa-miR166g-3p_L+2R-2	CGTCGGACCAGGCTTCATTCC	21					ggtggcttgtggGGAATGTTGGCTGGCTCGAGGtatccacatcttaattcctctccggcgatcgagccggctcgggcgtgtggaagcgTCGGACCAGGCTTCATTCCTCgcaagccgat		osa-MIR166h,	osa-MIR166h	ggtggcttgtggGGAATGTTGGCTGGCTCGAGGtatccacatcttaattcctctccggcgatcgagccggctcgggcgtgtggaagcgTCGGACCAGGCTTCATTCCTCgcaagccgat	osa-miR166g-3p	TCGGACCAGGCTTCATTCCTC	3'	Diff	gp3b	..((((((((((((((((..((((((..(((.(..(((((((......(((...(((((......)))))...))).)))))))..).)))..))).))).))))))))))))))))..	115	60.5	-64.7	0	0	0.0444444	0.355556	0	0	0.0243246	0.254116	low
116	89	stu-miR166a-5p_L-1R+3	GAATGTTGTCTGGCTCGAGGAAA	23					GGAATGTTGTCTGGCTCGAGGaatcaaattctttattactcatagatctgtatattgtttatagatctataatgtttttgacgtcgTCGGACCAGGCTTCATTCCCC		stu-MIR166a,	stu-MIR166a	GGAATGTTGTCTGGCTCGAGGaatcaaattctttattactcatagatctgtatattgtttatagatctataatgtttttgacgtcgTCGGACCAGGCTTCATTCCCC	stu-miR166a-5p	GGAATGTTGTCTGGCTCGAGG	5'	Diff	gp3b	((((((..((((((..(((.((.(((((.....(((((....((((((((((.......)))))))))))))))..)))))..)).)))..))))))..))))))..	105	38.3	-40.7	0	0	0.222222	0	0	0	0.121623	0	low
116	90	stu-miR166a-3p_L+4	GTGGTCGGACCAGGCTTCATTCCCC	25					GGAATGTTGTCTGGCTCGAGGaatcaaattctttattactcatagatctgtatattgtttatagatctataatgtttttgacgtcgTCGGACCAGGCTTCATTCCCC		stu-MIR166a,	stu-MIR166a	GGAATGTTGTCTGGCTCGAGGaatcaaattctttattactcatagatctgtatattgtttatagatctataatgtttttgacgtcgTCGGACCAGGCTTCATTCCCC	stu-miR166a-3p	TCGGACCAGGCTTCATTCCCC	3'	Diff	gp3b	((((((..((((((..(((.((.(((((.....(((((....((((((((((.......)))))))))))))))..)))))..)).)))..))))))..))))))..	105	38.3	-40.7	0.0384615	0	0.160243	0.0867384	0.0541879	0	0.0877013	0.061992	low
117	91	stu-miR166c-5p_R+2	GGAATGTTGTTTGGCTCGAGGCC	23					GGAATGTTGTTTGGCTCGAGGccaccaacttcatctaatgtaagcaactcttgttagtgtcgTCGGACCAGGCTTCATTCCCC		stu-MIR166c,	stu-MIR166c	GGAATGTTGTTTGGCTCGAGGccaccaacttcatctaatgtaagcaactcttgttagtgtcgTCGGACCAGGCTTCATTCCCC	stu-miR166c-5p	GGAATGTTGTTTGGCTCGAGG	5'	Diff	gp3b	((((((..(..(((..((((((.((.(((.......................))).))))).)))..)))..)..))))))..	81	49.4	-23.6	0.5	0	2	0	0.704442	0	1.09461	0	low
117	90	stu-miR166a-3p_L+4	GTGGTCGGACCAGGCTTCATTCCCC	25					GGAATGTTGTTTGGCTCGAGGccaccaacttcatctaatgtaagcaactcttgttagtgtcgTCGGACCAGGCTTCATTCCCC		stu-MIR166c,	stu-MIR166c	GGAATGTTGTTTGGCTCGAGGccaccaacttcatctaatgtaagcaactcttgttagtgtcgTCGGACCAGGCTTCATTCCCC	stu-miR166a-3p	TCGGACCAGGCTTCATTCCCC	3'	Diff	gp3b	((((((..(..(((..((((((.((.(((.......................))).))))).)))..)))..)..))))))..	81	49.4	-23.6	0.0384615	0	0.160243	0.0867384	0.0541879	0	0.0877013	0.061992	low
118	90	stu-miR166a-3p_L+4	GAATTCGGACCAGGCTTCATTCCCC	25					AGAATGTCGTCTGGTTCGAGAtctttcataagaaggtaacatgcaatgagatgattTCGGACCAGGCTTCATTCCCC		stu-MIR166d,	stu-MIR166d	AGAATGTCGTCTGGTTCGAGAtctttcataagaaggtaacatgcaatgagatgattTCGGACCAGGCTTCATTCCCC	stu-miR166a-3p	TCGGACCAGGCTTCATTCCCC	3'	Diff	gp3b	.(((((..(((((((((((((((((((((................)))))).)))))))))))))))..)))))...	73	44.2	-33.1	0.0384615	0	0.160243	0.0867384	0.0541879	0	0.0877013	0.061992	low
119	92	zma-miR166m-5p_R-3_1ss7TA	GGAATGATGGCTGGCTCG	18					tccttggtctgggggtttgtggGGAATGTTGGCTGGCTCGAGGcatccgcgtcctggctcgcagtcgcagcgcagatcgtgttttgcctgctaccggccggacagatcgagaggcgTCGGACCAGGCTTCATTCCTCgcaaaccggtgcatcccca		zma-MIR166m,	zma-MIR166m	tccttggtctgggggtttgtggGGAATGTTGGCTGGCTCGAGGcatccgcgtcctggctcgcagtcgcagcgcagatcgtgttttgcctgctaccggccggacagatcgagaggcgTCGGACCAGGCTTCATTCCTCgcaaaccggtgcatcccca	zma-miR166m-5p	GGAATGTTGGCTGGCTCGAGG	5'	Diff	gp3b	.........(((((((((((((((((((..((((((..(((.((.((((.((((.(((.((..((.((((.(((((......))))))))).)))))))))))....)).)).)).)))..))).))).)))))))))))))))........))))	147	62.8	-71.7	0.0909091	0	0	0	0.12808	0	0	0	low
119	93	zma-miR166l-3p_L+5R-2	AGGCGTCGGACCAGGCTTCATTCC	24					tccttggtctgggggtttgtggGGAATGTTGGCTGGCTCGAGGcatccgcgtcctggctcgcagtcgcagcgcagatcgtgttttgcctgctaccggccggacagatcgagaggcgTCGGACCAGGCTTCATTCCTCgcaaaccggtgcatcccca		zma-MIR166m,	zma-MIR166m	tccttggtctgggggtttgtggGGAATGTTGGCTGGCTCGAGGcatccgcgtcctggctcgcagtcgcagcgcagatcgtgttttgcctgctaccggccggacagatcgagaggcgTCGGACCAGGCTTCATTCCTCgcaaaccggtgcatcccca	zma-miR166l-3p	TCGGACCAGGCTTCATTCCTC	3'	Diff	gp3b	.........(((((((((((((((((((..((((((..(((.((.((((.((((.(((.((..((.((((.(((((......))))))))).)))))))))))....)).)).)).)))..))).))).)))))))))))))))........))))	147	62.8	-71.7	0	0	0.0444444	1.35556	0	0	0.0243246	0.968817	low
120	94	aly-miR166a-3p_L+4	GTGGTCGGACCAGGCTTCATTCCCC	25					ggggttttctcttttgaggGGAATGTTGTCTGGCTCGAGGactctggctcgctctattcatgttggatctttttcgatctaataatcgaattgaacctccagatttcagatctgactagggttttagcgtcgTCGGACCAGGCTTCATTCCCCccaattgttgctcc		aly-MIR166a,	aly-MIR166a	ggggttttctcttttgaggGGAATGTTGTCTGGCTCGAGGactctggctcgctctattcatgttggatctttttcgatctaataatcgaattgaacctccagatttcagatctgactagggttttagcgtcgTCGGACCAGGCTTCATTCCCCccaattgttgctcc	aly-miR166a-3p	TCGGACCAGGCTTCATTCCCC	3'	Diff	gp3b	(((((........(((.((((((((..((((((..(((.(((.(((((((..((.((((.(((((((((......)))))))))...)))).)).....((((((...))))))....))))..))).))).)))..))))))..)))))))).))).....)))))	144	47.3	-64.9	0.0384615	0	0.160243	0.0867384	0.0541879	0	0.0877013	0.061992	low
121	95	aly-miR166a-3p_L+4R-2	ATTCTCGGACCAGGCTTCATTCC	23					ggttgagaGGAATGTTGTCTGGCTCGAGGtcatgaaggagaggatatcactccaattaatttggaagaacgaattaagaaaccctaaatgattcTCGGACCAGGCTTCATTCCCCctaacc		aly-MIR166c,	aly-MIR166c	ggttgagaGGAATGTTGTCTGGCTCGAGGtcatgaaggagaggatatcactccaattaatttggaagaacgaattaagaaaccctaaatgattcTCGGACCAGGCTTCATTCCCCctaacc	aly-miR166a-3p	TCGGACCAGGCTTCATTCCCC	3'	Diff	gp3b	(((((...((((((..((((((..(((((((((..(((...(((......)))..((((((((......)))))))).....)))..))))).))))..))))))..))))))...)))))	121	44.6	-46.5	0	0	0	0.125	0	0	0	0.0893376	low
122	95	aly-miR166a-3p_L+4R-2	ATTCTCGGACCAGGCTTCATTCC	23					ggttgagaGGAATGTTGTCTGGCTCGAGGtcatgaagaagatcattagattgattcatcttaaagaatgaaaaccctaaatgattcTCGGACCAGGCTTCATTCCCCccaacc		aly-MIR166d,	aly-MIR166d	ggttgagaGGAATGTTGTCTGGCTCGAGGtcatgaagaagatcattagattgattcatcttaaagaatgaaaaccctaaatgattcTCGGACCAGGCTTCATTCCCCccaacc	aly-miR166a-3p	TCGGACCAGGCTTCATTCCCC	3'	Diff	gp3b	(((((...((((((..((((((..(((((((((..((..((((....))))..((((((.....).)))))....))..)))).)))))..))))))..))))))...)))))	113	43.4	-40	0	0	0	0.125	0	0	0	0.0893376	low
123	95	aly-miR166a-3p_L+4R-2	ATTCTCGGACCAGGCTTCATTCC	23					ggaagcgatttagggtttagaGGAATGTTGTTTGGCTCGAGGtcatggagagtaattcgttaccaaaacacaaaactctaaatgattcTCGGACCAGGCTTCATTCCCCtcaacctattttatcgcatttt		aly-MIR166g,	aly-MIR166g	ggaagcgatttagggtttagaGGAATGTTGTTTGGCTCGAGGtcatggagagtaattcgttaccaaaacacaaaactctaaatgattcTCGGACCAGGCTTCATTCCCCtcaacctattttatcgcatttt	aly-miR166a-3p	TCGGACCAGGCTTCATTCCCC	3'	Diff	gp3b	....(((((...(((((.((.((((((..(..(((..(((((((((..(((((.....(((.....))).....)))))..)))).)))))..)))..)..)))))).)).))))).....))))).....	122	41.2	-48.7	0	0	0	0.125	0	0	0	0.0893376	low
124	96	aly-miR166a-3p_L+2	GGTCGGACCAGGCTTCATTCCCC	23					gagtccatgttcttcagtgaagctttttcttttgaggGGAATGTTGTCTGGCACGAGGcccttaacttagatctatatttgattttatgtctcttctttatttattagtctatatatacatgaatgatcgattttaacggttaatgacgTCGGACCAGGCTTCATTCCCCtcaattatatcgcttcttcgatcttggctt		aly-MIR166e,	aly-MIR166e	gagtccatgttcttcagtgaagctttttcttttgaggGGAATGTTGTCTGGCACGAGGcccttaacttagatctatatttgattttatgtctcttctttatttattagtctatatatacatgaatgatcgattttaacggttaatgacgTCGGACCAGGCTTCATTCCCCtcaattatatcgcttcttcgatcttggctt	aly-miR166a-3p	TCGGACCAGGCTTCATTCCCC	3'	Diff	gp3b	(((.(((......((...(((((........((((((((((((..((((((..(((...........(((((..(((..(((...............)))..)))..)))))............((((((.......))))))......)))..))))))..)))))))))))).......)))))...))...))))))	143	37.5	-53.9	0.0384615	0	0.0957265	0.0222222	0.0541879	0	0.0523914	0.0158822	low
125	96	aly-miR166a-3p_L+2	GGTCGGACCAGGCTTCATTCCCC	23					aagttcaggTGAATGATGCCTGGCTCGAGAccattccatctcatgatcatgatgatgatataatgatgatgatgatgTCGGACCAGGCTTCATTCCCCtcaactt		aly-MIR166f,	aly-MIR166f	aagttcaggTGAATGATGCCTGGCTCGAGAccattccatctcatgatcatgatgatgatataatgatgatgatgatgTCGGACCAGGCTTCATTCCCCtcaactt	aly-miR166a-3p	TCGGACCAGGCTTCATTCCCC	3'	Diff	gp3b	(((((.(((.((((((.((((((..(((........((((((((.(((((............))))).)))).)))))))..)))))).)))))).))).)))))	105	43.8	-43.2	0.0384615	0	0.0957265	0.0222222	0.0541879	0	0.0523914	0.0158822	low
126	97	aqc-miR166b_L+4	GAATTCGGACCAGGCTTCATTCCCC	25					ttgtggggagtgttgtctggttcgagaccattcatttgatacatatttagctgtcaactgtatgattTCGGACCAGGCTTCATTCCCCccaatt		aqc-MIR166b,	aqc-MIR166b	ttgtggggagtgttgtctggttcgagaccattcatttgatacatatttagctgtcaactgtatgattTCGGACCAGGCTTCATTCCCCccaatt	aqc-miR166b	TCGGACCAGGCTTCATTCCCC	3'	Diff	gp3b	(((.((((((((..(((((((((((((.(((.((.((((((..........)))))).)).))).)))))))))))))..)))))))).)))..	92	43.6	-44.5	0.077214	0.0677871	0.123509	0.0763736	0.108786	0.128905	0.0675968	0.0545843	low
127	97	aqc-miR166b_L+4	GTGGTCGGACCAGGCTTCATTCCCC	25					ttgagaggaatgttgtctggttcgaggccactaacttaacaactcttaattgaaactcaatctataaccggttagcaagtgaaagcgcttgcgctcgctggtgtttgtttgtttgtgtcgTCGGACCAGGCTTCATTCCCCtcaatt		aqc-MIR166e,	aqc-MIR166e	ttgagaggaatgttgtctggttcgaggccactaacttaacaactcttaattgaaactcaatctataaccggttagcaagtgaaagcgcttgcgctcgctggtgtttgtttgtttgtgtcgTCGGACCAGGCTTCATTCCCCtcaatt	aqc-miR166b	TCGGACCAGGCTTCATTCCCC	3'	Diff	gp3b	(((((.((((((..((((((((((((((.((.(((..(((((......((((.....)))).....((((((..(((((((....)))))))....))))))..))))).))).))))).)))))))))))..)))))).)))))..	145	44.9	-60.7	0.077214	0.0677871	0.123509	0.0763736	0.108786	0.128905	0.0675968	0.0545843	low
128	98	aqc-miR166c_L+2R+1_1ss21CT	TCTCGGACCAGGCTTCATTCTTT	23					ggtgtttggaatgaggtttgagccaagatccttccagtcatccaaaatgtttaatttctttcattgtatgtagttccatggatggatcTCGGACCAGGCTTCATTCCTtacaccag		aqc-MIR166c,	aqc-MIR166c	ggtgtttggaatgaggtttgagccaagatccttccagtcatccaaaatgtttaatttctttcattgtatgtagttccatggatggatcTCGGACCAGGCTTCATTCCTtacaccag	aqc-miR166c	TCGGACCAGGCTTCATTCCT	3'	Diff	gp3b	(((((..(((((((((..((..((.((((((.((((..(((....((((............))))..)))........)))).)))))).))..))..)))))))))..)))))..	114	42.2	-45.5	0.333333	0	0.166667	0	0.469628	0	0.0912172	0	low
129	99	aqc-miR166a_L+1_1ss9AG	ATCGGACCGGGCTTCATTCCTC	22					gagtggaatggagttggtgtgtgtggctagctacctgctggtagagatgttaggaggaatgttgtttggctcgaagctttagaaccttttgtgttcaatgcataTCGGACCAGGCTTCATTCCTCtcaa		aqc-MIR166d,	aqc-MIR166d	gagtggaatggagttggtgtgtgtggctagctacctgctggtagagatgttaggaggaatgttgtttggctcgaagctttagaaccttttgtgttcaatgcataTCGGACCAGGCTTCATTCCTCtcaa	aqc-miR166a	TCGGACCAGGCTTCATTCCTC	3'	Diff	gp3b	(((.((((((((((((((((((((.((((((.....))))))...((...((..(((..((..((((......))))..))...)))..))...))...))))))...)))).)))))))))).)))..	127	46.5	-43.9	0	0.5	0	0	0	0.950806	0	0	low
130	100	ath-miR166a_L+4	GTGGTCGGACCAGGCTTCATTCCCC	25					ttgaggggactgttgtctggctcgaggactcttattctaatacaatctcatttgaatacattcagatctgatgattgattagggttttagtgtcgTCGGACCAGGCTTCATTCCCCccaa		ath-MIR166b,	ath-MIR166b	ttgaggggactgttgtctggctcgaggactcttattctaatacaatctcatttgaatacattcagatctgatgattgattagggttttagtgtcgTCGGACCAGGCTTCATTCCCCccaa	ath-miR166a	TCGGACCAGGCTTCATTCCCC	3'	Diff	gp3b	(((.(((((.((..((((((..(((.(((.((.(..(((((.((((((((((((((....))))))..))).))))))))))..)...)).))).)))..))))))..)).))))).)))	120	43.3	-50.6	0.0384615	0	0.160243	0.0867384	0.0541879	0	0.0877013	0.061992	low
131	101	ath-miR166a_L+4R-2	ATTCTCGGACCAGGCTTCATTCC	23					ggttgagaggaatattgtctggctcgaggtcatgaagaagatcggtagattgattcattttaaagagtgaaatccctaaatgattcTCGGACCAGGCTTCATTCCCCccaacc		ath-MIR166d,	ath-MIR166d	ggttgagaggaatattgtctggctcgaggtcatgaagaagatcggtagattgattcattttaaagagtgaaatccctaaatgattcTCGGACCAGGCTTCATTCCCCccaacc	ath-miR166a	TCGGACCAGGCTTCATTCCCC	3'	Diff	gp3b	(((((...(((((...((((((..(((((((((..((..((((....))))..(((((((....)))))))....))..))))).))))..))))))...)))))...)))))	113	44.2	-39.7	0	0	0	0.125	0	0	0	0.0893376	low
132	101	ath-miR166a_L+4R-2	ATTCTCGGACCAGGCTTCATTCC	23					gcgatttagggtttagaggaatgttgtttggctcgaggtcatggagagtaattcgttaacccaactcaaaactctaaatgattcTCGGACCAGGCTTCATTCCCCtcaacctattttatcgc		ath-MIR166g,	ath-MIR166g	gcgatttagggtttagaggaatgttgtttggctcgaggtcatggagagtaattcgttaacccaactcaaaactctaaatgattcTCGGACCAGGCTTCATTCCCCtcaacctattttatcgc	ath-miR166a	TCGGACCAGGCTTCATTCCCC	3'	Diff	gp3b	(((((...(((((.((.((((((..(..(((..(((((((((..(((((.....(((.....))).....)))))..)))).)))))..)))..)..)))))).)).))))).....)))))	122	43.4	-46.8	0	0	0	0.125	0	0	0	0.0893376	low
133	102	ath-miR166a_L+2	GGTCGGACCAGGCTTCATTCCCC	23					ttgaggggaatgttgtctggcacgaggcccttaacttagatctatatttgattatatatatatgtctcttctttattcattagtctatacatgaatgatcattttacggttaatgacgTCGGACCAGGCTTCATTCCCCtcaa		ath-MIR166e,	ath-MIR166e	ttgaggggaatgttgtctggcacgaggcccttaacttagatctatatttgattatatatatatgtctcttctttattcattagtctatacatgaatgatcattttacggttaatgacgTCGGACCAGGCTTCATTCCCCtcaa	ath-miR166a	TCGGACCAGGCTTCATTCCCC	3'	Diff	gp3b	((((((((((((..((((((..(((............(((..(((((..........)))))..))).........((((((..(.....((((....)))).....)..))))))..)))..))))))..))))))))))))	143	37.1	-45.4	0.0384615	0	0.0957265	0.0222222	0.0541879	0	0.0523914	0.0158822	low
134	102	ath-miR166a_L+2	GGTCGGACCAGGCTTCATTCCCC	23					aagttcaggtgaatgatgcctggctcgagaccattcaatctcatgatctcatgattataacgatgatgatgatgatgTCGGACCAGGCTTCATTCCCCtcaactt		ath-MIR166f,	ath-MIR166f	aagttcaggtgaatgatgcctggctcgagaccattcaatctcatgatctcatgattataacgatgatgatgatgatgTCGGACCAGGCTTCATTCCCCtcaactt	ath-miR166a	TCGGACCAGGCTTCATTCCCC	3'	Diff	gp3b	(((((.(((.((((((.((((((..(((...((((..(((((((((((....))))))...)).)))...))))...)))..)))))).)))))).))).)))))	105	43.8	-40.1	0.0384615	0	0.0957265	0.0222222	0.0541879	0	0.0523914	0.0158822	low
135	103	bdi-miR166a-3p_L+3R-2	GATTCGGACCAGGCTTCATTCC	22					tcgctggtgcatgtatggcgcagttgaggGGAATGTTGTCTGGTTGGAGAcctagctagcagctagcacggatcatccatagatcgattcgacgctgcatatgcgcgcggttTCGGACCAGGCTTCATTCCCCccaactctcaactcgatcgatcttcttcgctc		bdi-MIR166d,	bdi-MIR166d	tcgctggtgcatgtatggcgcagttgaggGGAATGTTGTCTGGTTGGAGAcctagctagcagctagcacggatcatccatagatcgattcgacgctgcatatgcgcgcggttTCGGACCAGGCTTCATTCCCCccaactctcaactcgatcgatcttcttcgctc	bdi-miR166a-3p	TCGGACCAGGCTTCATTCCCC	3'	Diff	gp3b	......((((.......)))).((((.((((((((..(((((((..((((((..(((((((((.....(((((((((....))).))))))..))))).)).))....))))))..)))))))..)))))))).)))).........((.(((......))).))	116	54.5	-64.6	0.077214	0.0677871	0.0780543	0.116374	0.108786	0.128905	0.0427194	0.0831723	low
136	104	bdi-miR166h-3p_1ss4GA	TCGAACCAGGCTTCAATCCCT	21					taggttaaggGGTTTGTTGTCTGGCTCGGGGctcccggtcttgatcgatgcgcgactccatctcccttcaccggggagacgtgcgttgcgtacgttgaccggggatcTCGGACCAGGCTTCAATCCCTttaaccatgcgg		bdi-MIR166h,	bdi-MIR166h	taggttaaggGGTTTGTTGTCTGGCTCGGGGctcccggtcttgatcgatgcgcgactccatctcccttcaccggggagacgtgcgttgcgtacgttgaccggggatcTCGGACCAGGCTTCAATCCCTttaaccatgcgg	bdi-miR166h-3p	TCGGACCAGGCTTCAATCCCT	3'	Diff	gp3b	..((((((((((.(((..((((((..(((((..(((((((.....((.((((((((..(((((((((.....)))))))..)).))))))))))..)))))))..)))))..))))))..))).))))))))))......	132	59.3	-78.5	0.125	0	0	0	0.176111	0	0	0	low
137	105	bna-miR166a_L+4	GTGGTCGGACCAGGCTTCATTCCCC	25					ttgagggaatgttgtttggctcgaagactctagcttatcatgttagatcttcttcgatttaatcgaatcaaacctccatgtttgagatctgatttaggattttagggtcgTCGGACCAGGCTTCATTCCCCccaa		bna-MIR166a,	bna-MIR166a	ttgagggaatgttgtttggctcgaagactctagcttatcatgttagatcttcttcgatttaatcgaatcaaacctccatgtttgagatctgatttaggattttagggtcgTCGGACCAGGCTTCATTCCCCccaa	bna-miR166a	TCGGACCAGGCTTCATTCCCC	3'	Diff	gp3b	....(((((((..(..(((..(((.((((((((...(((..((((((((...((((((...))))))((((((......))))))))))))))....))).)))))))).)))..)))..)..))))))).....	126	42.2	-50.6	0.0384615	0	0.160243	0.0867384	0.0541879	0	0.0877013	0.061992	low
138	106	bna-miR166a_L+4R-2	ATTCTCGGACCAGGCTTCATTCC	23					gtggtgcggtttagggctgagaggactgttgtctggctcgaggtcatgaagaatgaaacctaaacctaaatgattcTCGGACCAGGCTTCATTCCCCccagccgttttatcgccatatatatgcccac		bna-MIR166d,	bna-MIR166d	gtggtgcggtttagggctgagaggactgttgtctggctcgaggtcatgaagaatgaaacctaaacctaaatgattcTCGGACCAGGCTTCATTCCCCccagccgttttatcgccatatatatgcccac	bna-miR166a	TCGGACCAGGCTTCATTCCCC	3'	Diff	gp3b	((((.(((((..(((((((...(((.((..((((((..(((((((((..((..............))..)))).)))))..))))))..)).)))...))))).))..)))))(((....))).))))	108	50	-42.6	0	0	0	0.125	0	0	0	0.0893376	low
139	107	bna-miR166a_L+2	GGTCGGACCAGGCTTCATTCCCC	23					ttcttttgaggggaatgttgtctggcacgaggcccttaacacagatctacgatcggttatatatataatatatgaacgatcaatttagtggttgatgacgTCGGACCAGGCTTCATTCCCCtcaattaca		bna-MIR166e,	bna-MIR166e	ttcttttgaggggaatgttgtctggcacgaggcccttaacacagatctacgatcggttatatatataatatatgaacgatcaatttagtggttgatgacgTCGGACCAGGCTTCATTCCCCtcaattaca	bna-miR166a	TCGGACCAGGCTTCATTCCCC	3'	Diff	gp3b	.....((((((((((((..((((((..(((.....(((((.((.......(((((.((((((((...)))))))).))))).......))))))).....)))..))))))..)))))))))))).....	120	41.5	-49.4	0.0384615	0	0.0957265	0.0222222	0.0541879	0	0.0523914	0.0158822	low
140	108	bna-miR166f_L-1_1ss16TC	CGGACCAGGCTTCACCCCCC	20					agttgaggggaatgttgtctggatcgaggatattatatatacacaaatacgtatatatgttaatacaagtgtttgatcatatatgtatatagattattcTCGGACCAGGCTTCATCCCCCctaacatgt		bna-MIR166f,	bna-MIR166f	agttgaggggaatgttgtctggatcgaggatattatatatacacaaatacgtatatatgttaatacaagtgtttgatcatatatgtatatagattattcTCGGACCAGGCTTCATCCCCCctaacatgt	bna-miR166f	TCGGACCAGGCTTCATCCCCC	3'	Diff	gp3b	.(((..((((.(((..((((((..((((((((...(((((((((((((((((((........))))..)))))))........))))))))...))))))))..))))))..))).))))..)))....	124	34.9	-48.5	0.166667	0	0	0	0.234814	0	0	0	low
141	109	cme-miR166a_L+4	GTGGTCGGACCAGGCTTCATTCCCC	25					ttgaggggaatgttgtctggctcgaggacacttttattcgatcttttgatttttgtgtttatatttagtgtcgTCGGACCAGGCTTCATTCCCCccaattaat		cme-MIR166b,	cme-MIR166b	ttgaggggaatgttgtctggctcgaggacacttttattcgatcttttgatttttgtgtttatatttagtgtcgTCGGACCAGGCTTCATTCCCCccaattaat	cme-miR166a	TCGGACCAGGCTTCATTCCCC	3'	Diff	gp3b	(((.((((((((..((((((..(((.((((((..(((..((((....)))).........)))...)))))).)))..))))))..)))))))).))).....	98	40.8	-43.4	0.0384615	0	0.160243	0.0867384	0.0541879	0	0.0877013	0.061992	low
142	109	cme-miR166a_L+4	GAATTCGGACCAGGCTTCATTCCCC	25					ttgaggggaatgttgtctggtgcgagatctttcatttcttttgaatttttgataaacccttcaaattacaactcttacttttgaatgattTCGGACCAGGCTTCATTCCCCtcaacaaaac		cme-MIR166d,	cme-MIR166d	ttgaggggaatgttgtctggtgcgagatctttcatttcttttgaatttttgataaacccttcaaattacaactcttacttttgaatgattTCGGACCAGGCTTCATTCCCCtcaacaaaac	cme-miR166a	TCGGACCAGGCTTCATTCCCC	3'	Diff	gp3b	((((((((((((..(((((((.(((((((.((((.(((....)))..(((((........)))))................)))).))))))).)))))))..))))))))))))......	115	37.2	-50.1	0.0384615	0	0.160243	0.0867384	0.0541879	0	0.0877013	0.061992	low
143	109	cme-miR166a_L+4	GTGGTCGGACCAGGCTTCATTCCCC	25					ttgaggggaatgttgtctggctcgaggacacttgttctttttcatccacttcttgaattcattagtgtcgTCGGACCAGGCTTCATTCCCCccaattgcc		cme-MIR166f,	cme-MIR166f	ttgaggggaatgttgtctggctcgaggacacttgttctttttcatccacttcttgaattcattagtgtcgTCGGACCAGGCTTCATTCCCCccaattgcc	cme-miR166a	TCGGACCAGGCTTCATTCCCC	3'	Diff	gp3b	(((.((((((((..((((((..(((.((((((........((((.........))))......)))))).)))..))))))..)))))))).))).....	95	48	-44.6	0.0384615	0	0.160243	0.0867384	0.0541879	0	0.0877013	0.061992	low
144	110	cme-miR166a_L+3R-2	GATTCGGACCAGGCTTCATTCC	22					ttgtgaggaatgttggctggctcgaggcttttcaaaacaaagatgttcttttttcttttttttttcctttttttcaacttggaaaaagaagagaaaagaaaagaagagagaacttttaggctTCGGACCAGGCTTCATTCCCCtcaactcaaa		cme-MIR166h,	cme-MIR166h	ttgtgaggaatgttggctggctcgaggcttttcaaaacaaagatgttcttttttcttttttttttcctttttttcaacttggaaaaagaagagaaaagaaaagaagagagaacttttaggctTCGGACCAGGCTTCATTCCCCtcaactcaaa	cme-miR166a	TCGGACCAGGCTTCATTCCCC	3'	Diff	gp3b	(((...((((((..((((((..((((((((.........((((.((((((((((((((((((((..(((((((((......).))))))))..))))))))))))))))))))))))))))))))..)))).)).))))))...)))......	147	36.6	-56.4	0.869231	0.139216	0.0780543	0.109231	1.22465	0.264734	0.0427194	0.0780673	low
145	111	cpa-miR166a_L+2	GGTCGGACCAGGCTTCATTCCCC	23					ggaatgttgtctggctcgaggacatttaattctatgcatccatccatccatccatttacatctccagatctggactacttggattaattttgagttagtgtcgTCGGACCAGGCTTCATTCCCC		cpa-MIR166a,	cpa-MIR166a	ggaatgttgtctggctcgaggacatttaattctatgcatccatccatccatccatttacatctccagatctggactacttggattaattttgagttagtgtcgTCGGACCAGGCTTCATTCCCC	cpa-miR166a	TCGGACCAGGCTTCATTCCCC	3'	Diff	gp3b	((((((..((((((..(((.((((.(((((((.........(((((....((((.....(((....))).)))).....))))).......))))))))))).)))..))))))..))))))..	122	44.4	-43.6	0.0384615	0	0.160243	0.0867384	0.0541879	0	0.0877013	0.061992	low
146	112	cpa-miR166a_L+4	GAATTCGGACCAGGCTTCATTCCCC	25					ggaatgtcgtctggttcgagatcattcatgtgaaggttcgagatcgtttcttggatgattTCGGACCAGGCTTCATTCCCC		cpa-MIR166b,	cpa-MIR166b	ggaatgtcgtctggttcgagatcattcatgtgaaggttcgagatcgtttcttggatgattTCGGACCAGGCTTCATTCCCC	cpa-miR166a	TCGGACCAGGCTTCATTCCCC	3'	Diff	gp3b	((((((..((((((((((((((((((((.....(((..((....))..)))))))))))))))))))))))..))))))..	79	48.1	-42.5	0.077214	0.0677871	0.123509	0.0763736	0.108786	0.128905	0.0675968	0.0545843	low
147	113	cpa-miR166a_L+3R-2	GATTCGGACCAGGCTTCATTCC	22					ggaatgttggctggctcgaggctttgacaaaacagggttcttctgcaacaagaacttcaaaaaggctTCGGACCAGGCTTCATTCCCC		cpa-MIR166e,	cpa-MIR166e	ggaatgttggctggctcgaggctttgacaaaacagggttcttctgcaacaagaacttcaaaaaggctTCGGACCAGGCTTCATTCCCC	cpa-miR166a	TCGGACCAGGCTTCATTCCCC	3'	Diff	gp3b	((((((..((((((..(((((((((..........(((((((.......))))))).....)))))))))..)))).)).))))))..	86	50	-32.8	0.869231	0.139216	0.0780543	0.109231	1.22465	0.264734	0.0427194	0.0780673	low
148	114	csi-miR166a_L+2R-1	GGTCGGACCAGGCTTCATTCCCC	23					gaagctttttcttttgaggGGAATGTTGTCTGGCTCGAGGccactaactagatctttgatttaatctcagttgatcatatatttgtttcatttttcttccataaaatttaattatattgagatacccatcattgatcttaagataattaagttagtgacgTCGGACCAGGCTTCATTCCCCCcaataattgcttctatctgc		csi-MIR166a,	csi-MIR166a	gaagctttttcttttgaggGGAATGTTGTCTGGCTCGAGGccactaactagatctttgatttaatctcagttgatcatatatttgtttcatttttcttccataaaatttaattatattgagatacccatcattgatcttaagataattaagttagtgacgTCGGACCAGGCTTCATTCCCCCcaataattgcttctatctgc	csi-miR166a	TCGGACCAGGCTTCATTCCCCC	3'	Diff	gp3b	(((((........(((.((((((((..((((((..(((...(((((((((((((..((((...((((((((((((..((.((((...................)))).)))))).))))))))....))))..)))))...........))))))))...)))..))))))..)))))))).))).....))))).......	172	35.1	-62	0.0384615	0	0.0957265	0.0222222	0.0541879	0	0.0523914	0.0158822	low
149	115	ctr-miR166_L+2R-1	GGTCGGACCAGGCTTCATTCCCC	23					ggtttgtctgaaggatctagggttaattgggaagctttttcttttgaggggaatgttgtctggctcgaggccactaactagatctttgatttaatctcagttgatcatatatttgtttcatttttcttccataaaatttaattatattgagatacccatcattgatcttaagataattaagttagtgacgTCGGACCAGGCTTCATTCCCCCcaataattgcttctatctgctatgatatcatcttcatttcttggaggtgctgtgatcagttctcaaactttagttgattttttcacaatttttctttttgtttaatttattgatcttgtgttgtgtatatttgtatggtcaacggagagatcttggtcattggccatgagcagattggtgtaatgat…		ctr-MIR166,	ctr-MIR166	ggtttgtctgaaggatctagggttaattgggaagctttttcttttgaggggaatgttgtctggctcgaggccactaactagatctttgatttaatctcagttgatcatatatttgtttcatttttcttccataaaatttaattatattgagatacccatcattgatcttaagataattaagttagtgacgTCGGACCAGGCTTCATTCCCCCcaataattgcttctatctgctatgatatcatcttcatttcttggaggtgctgtgatcagttctcaaactttagttgattttttcacaatttttctttttgtttaatttattgatcttgtgttgtgtatatttgtatggtcaacggagagatcttggtcattggccatgagcagattggtgtaatgat…	ctr-miR166	TCGGACCAGGCTTCATTCCCCC	5'	Diff	gp3b	((((((...((..((((...(((......((((((........(((.((((((((..((((((..(((...(((((((((((((..((((...((((((((((((..((.((((...................)))).)))))).))))))))....))))..)))))...........))))))))...)))..))))))..)))))))).))).....))))))....)))...(((.((((((((.....)))))))).)))))))..))..)))))).((((..(.(((((((..(((..((..((((((((.......((((((.(((((..((((....))))..)))))..))))))..(((.....))).))))))))..))...)))..)…	172	34.8	-116.6	0.0384615	0	0.0957265	0.0222222	0.0541879	0	0.0523914	0.0158822	low
150	116	dpr-miR166a_L+3R-2	GCATCGGACCAGGCTTCATTCC	22					tgtgtttgtgggggatgttggctggtgcgacgcaaccacgtttttgcagttaattctgagatagaaaaaaacgtgatggcaTCGGACCAGGCTTCATTCCTCtcaaacccg		dpr-MIR166a,	dpr-MIR166a	tgtgtttgtgggggatgttggctggtgcgacgcaaccacgtttttgcagttaattctgagatagaaaaaaacgtgatggcaTCGGACCAGGCTTCATTCCTCtcaaacccg	dpr-miR166a	TCGGACCAGGCTTCATTCCTC	3'	Diff	gp3b	.(.(((((.((((((((..(((((((.(((.((...(((((((((...(((........)))....)))))))))...)).))).))))).)).)))))))).))))).).	109	48.6	-44.2	1	0.5	0	0	1.40888	0.950806	0	0	low
151	117	dpr-miR166b_L+2	GGTCGGACCAGGCTTCATTCCCC	23					ttgaggggactgttgtctggcctgaggccaccaacaagatctatatgtcaaatcttgatctaatctttgtaatctagttacagttagatcatgtgttagtgacgTCGGACCAGGCTTCATTCCCCccaa		dpr-MIR166b,	dpr-MIR166b	ttgaggggactgttgtctggcctgaggccaccaacaagatctatatgtcaaatcttgatctaatctttgtaatctagttacagttagatcatgtgttagtgacgTCGGACCAGGCTTCATTCCCCccaa	dpr-miR166b	TCGGACCAGGCTTCATTCCCC	3'	Diff	gp3b	(((.(((((.((..((((((.((((...(((.((((.(((......)))......(((((((((...((((((...)))))))))))))))..)))).)))...)))).))))))..)).))))).)))	129	44.2	-44.3	0.0384615	0	0.0957265	0.0222222	0.0541879	0	0.0523914	0.0158822	low
152	118	ghr-miR166b_L+4	GTGGTCGGACCAGGCTTCATTCCCC	25					tgaggggaatgttgtctggaccggggacacttgtgtttctaatccgttttccctgcaatattgttctgattaacgtggggatctttatattgcttatttttgtaatggattaaggttgtactagtgtcgTCGGACCAGGCTTCATTCCCCccaa		ghr-MIR166b,	ghr-MIR166b	tgaggggaatgttgtctggaccggggacacttgtgtttctaatccgttttccctgcaatattgttctgattaacgtggggatctttatattgcttatttttgtaatggattaaggttgtactagtgtcgTCGGACCAGGCTTCATTCCCCccaa	ghr-miR166b	TCGGACCAGGCTTCATTCCCC	3'	Diff	gp3b	((.((((((((..((((((.(((..((((((.(((..((((((((....((((..(...(((.....)))....)..)))).......(((((........)))))))))).)))...))).))))))..))).))))))..)))))))).)).	153	43.5	-61	0.0384615	0	0.160243	0.0867384	0.0541879	0	0.0877013	0.061992	low
153	119	gma-miR166a-3p_L+4	GTGGTCGGACCAGGCTTCATTCCCC	25					acggaagctttgtcttttgaggGGAATGTTGTCTGGCTCGAGGacccttcttcatcttgatcttgtgtagactactatgcttgtggtcaaggaatacatagtgttgTCGGACCAGGCTTCATTCCCCccaattatatgcttccaaa		gma-MIR166a,	gma-MIR166a	acggaagctttgtcttttgaggGGAATGTTGTCTGGCTCGAGGacccttcttcatcttgatcttgtgtagactactatgcttgtggtcaaggaatacatagtgttgTCGGACCAGGCTTCATTCCCCccaattatatgcttccaaa	gma-miR166a-3p	TCGGACCAGGCTTCATTCCCC	3'	Diff	gp3b	..((((((..(((...(((.((((((((..((((((..(((..((.((......((((((((..(..(((....)))..)....)))))))).......)).))..)))..))))))..)))))))).)))..))).))))))...	141	45.2	-59.7	0.115385	0.0769231	0.0645161	0.0645161	0.162564	0.146278	0.0353099	0.0461097	low
154	119	gma-miR166a-3p_L+4	GAATTCGGACCAGGCTTCATTCCCC	25					aaaagttgaggggaatgtcgtttggttcgagatcattcatgcaagtagtctcagacataactcttctgagtgattTCGGACCAGGCTTCATTCCCCtcagctaccaagca		gma-MIR166g,	gma-MIR166g	aaaagttgaggggaatgtcgtttggttcgagatcattcatgcaagtagtctcagacataactcttctgagtgattTCGGACCAGGCTTCATTCCCCtcagctaccaagca	gma-miR166a-3p	TCGGACCAGGCTTCATTCCCC	3'	Diff	gp3b	...((((((((((((((..(..(((((((((((((((((....(((.(((...)))...)))....)))))))))))))))))..)..))))))))))))))........	99	45.5	-56.1	0.115385	0.0769231	0.0645161	0.0645161	0.162564	0.146278	0.0353099	0.0461097	low
155	119	gma-miR166a-3p_L+4	GAATTCGGACCAGGCTTCATTCCCC	25					gttgaggGGAATGTCGTCTGGTTCGAGaccattcatgcaagtagtctcagacatgactcttctgagtgattTCGGACCAGGCTTCATTCCCCtcagc		gma-MIR166i,	gma-MIR166i	gttgaggGGAATGTCGTCTGGTTCGAGaccattcatgcaagtagtctcagacatgactcttctgagtgattTCGGACCAGGCTTCATTCCCCtcagc	gma-miR166a-3p	TCGGACCAGGCTTCATTCCCC	3'	Diff	gp3b	(((((((((((((..(((((((((((((.((((((...(((.((((........))))))).)))))).)))))))))))))..)))))))))))))	97	50.5	-57	0.115385	0.0769231	0.0645161	0.0645161	0.162564	0.146278	0.0353099	0.0461097	low
156	119	gma-miR166a-3p_L+4	GAATTCGGACCAGGCTTCATTCCCC	25					aaaagttgaggggaatgtcatctggttcgagatcattcatttattcaattagtctcaaacacgaaaatgcggacccagttcttttgtgtgattTCGGACCAGGCTTCATTCCCCtgagctat		gma-MIR166p,	gma-MIR166p	aaaagttgaggggaatgtcatctggttcgagatcattcatttattcaattagtctcaaacacgaaaatgcggacccagttcttttgtgtgattTCGGACCAGGCTTCATTCCCCtgagctat	gma-miR166a-3p	TCGGACCAGGCTTCATTCCCC	3'	Diff	gp3b	...((((.(((((((((...((((((((((((((......(((......)))......((((((((..((.......))..))))))))))))))))))))))...))))))))).))))..	117	41.8	-49.6	0.115385	0.0769231	0.0645161	0.0645161	0.162564	0.146278	0.0353099	0.0461097	low
157	120	gma-miR166a-3p_L+4R-2	ATTCTCGGACCAGGCTTCATTCC	23					gcttgcaaaggtgaggttgagaGGAATGTTGTCTGGCTCGAGGtcatggaggaggaggaggagtagagtactgagatcagtgaaagtttccaatggaaatttaccctcttacacaaaaaaatgattcTCGGACCAGGCTTCATTCCCCccacccaacttttgctttt		gma-MIR166b,	gma-MIR166b	gcttgcaaaggtgaggttgagaGGAATGTTGTCTGGCTCGAGGtcatggaggaggaggaggagtagagtactgagatcagtgaaagtttccaatggaaatttaccctcttacacaaaaaaatgattcTCGGACCAGGCTTCATTCCCCccacccaacttttgctttt	gma-miR166a-3p	TCGGACCAGGCTTCATTCCCC	3'	Diff	gp3b	....((((((((..(((.....((((((..((((((..(((((((((........((((((.((((..(((((....)))))...((((((...))))))))))))))))..........)))).)))))..))))))..))))))....)))..))))))))....	159	46.1	-61.9	0	0	0	0.625	0	0	0	0.446688	low
158	120	gma-miR166a-3p_L+4R-2	ATTCTCGGACCAGGCTTCATTCC	23					aggttgagaGGAATGTTGTCTGGCTCGAGGtcatggaggaagaggagagtactgagatcagtgaaagtttccaatggaaatttaccctcttaacacacacacagaaaaaatgattcTCGGACCAGGCTTCATTCCCCccaccc		gma-MIR166n,	gma-MIR166n	aggttgagaGGAATGTTGTCTGGCTCGAGGtcatggaggaagaggagagtactgagatcagtgaaagtttccaatggaaatttaccctcttaacacacacacagaaaaaatgattcTCGGACCAGGCTTCATTCCCCccaccc	gma-miR166a-3p	TCGGACCAGGCTTCATTCCCC	3'	Diff	gp3b	.(((.....((((((..((((((..(((((((((.....((((((....(((((....))))).((((((((...))))))))..))))))..................))))).))))..))))))..))))))....))).	141	46.9	-47.9	0	0	0	0.625	0	0	0	0.446688	low
159	120	gma-miR166a-3p_L+4R-2	ATTCTCGGACCAGGCTTCATTCC	23					atgttgagaGGAATGTTGTCTGGCTCGAGGtcatgatatggagatatatatgaaagtgtttcagttaaattccagggtatataaattaatggaaattaatttataccctaaatgattcTCGGACCAGGCTTCATTCCCCccagcc		gma-MIR166o,	gma-MIR166o	atgttgagaGGAATGTTGTCTGGCTCGAGGtcatgatatggagatatatatgaaagtgtttcagttaaattccagggtatataaattaatggaaattaatttataccctaaatgattcTCGGACCAGGCTTCATTCCCCccagcc	gma-miR166a-3p	TCGGACCAGGCTTCATTCCCC	3'	Diff	gp3b	..((((...((((((..((((((..(((((((((......(((((((........)))))))...........((((((((..(((((((....)))))))))))))))..))))).))))..))))))..))))))...)))).	142	37.9	-53.1	0	0	0	0.625	0	0	0	0.446688	low
160	120	gma-miR166a-3p_L+4R-2	ATTCTCGGACCAGGCTTCATTCC	23					tgttaggttgagaGGAATGTTGTCTGGCTCGAGGtcatgaagatatacatatgaaagtgttaacttttcagttaatttctaggataaattaatggaaattaatttataccctaaatgattcTCGGACCAGGCTTCATTCCCCccagccaaca		gma-MIR166q,	gma-MIR166q	tgttaggttgagaGGAATGTTGTCTGGCTCGAGGtcatgaagatatacatatgaaagtgttaacttttcagttaatttctaggataaattaatggaaattaatttataccctaaatgattcTCGGACCAGGCTTCATTCCCCccagccaaca	gma-miR166a-3p	TCGGACCAGGCTTCATTCCCC	3'	Diff	gp3b	.(((.(((((...((((((..((((((..(((((((((..(((........(((((((....)).))))).......))).((((((((((((....)))))))))).))....))))).))))..))))))..))))))...)))))))).	150	36.8	-53.4	0	0	0	0.625	0	0	0	0.446688	low
161	120	gma-miR166a-3p_L+4R-2	ATTCTCGGACCAGGCTTCATTCC	23					gaggttgagaGGAATGTTGTCTGGCTCGAGGtcatggaggaggaggagagtactgagatgagtgaaagtttccaatggaaatttaccctcttaacacaaaaaaaaattgattcTCGGACCAGGCTTCATTCCCCacaccca		gma-MIR166u,	gma-MIR166u	gaggttgagaGGAATGTTGTCTGGCTCGAGGtcatggaggaggaggagagtactgagatgagtgaaagtttccaatggaaatttaccctcttaacacaaaaaaaaattgattcTCGGACCAGGCTTCATTCCCCacaccca	gma-miR166a-3p	TCGGACCAGGCTTCATTCCCC	3'	Diff	gp3b	..((.((...((((((..((((((..((((((((((....((((((....((((......)))).((((((((...))))))))..))))))....)).........)))).))))..))))))..))))))...)).)).	138	45.4	-45.4	0	0	0	0.625	0	0	0	0.446688	low
162	121	gma-miR166a-3p_L+3R-2	GATTCGGACCAGGCTTCATTCC	22					aggtgttgaggggaatgttggctggctcgaggcttttcaaagaggaggttctcactggcaagaactataaggctTCGGACCAGGCTTCATTCCCCtcaaaaattgtgttt		gma-MIR166e,	gma-MIR166e	aggtgttgaggggaatgttggctggctcgaggcttttcaaagaggaggttctcactggcaagaactataaggctTCGGACCAGGCTTCATTCCCCtcaaaaattgtgttt	gma-miR166a-3p	TCGGACCAGGCTTCATTCCCC	3'	Diff	gp3b	.....((((((((((((..((((((..(((((((((..........((((((........))))))..)))))))))..))).))).))))))))))))...........	94	48.2	-45.3	0.869231	0.139216	0.0780543	0.109231	1.22465	0.264734	0.0427194	0.0780673	low
163	122	gma-miR166h-5p_R+4	GGAATGTTGTTTGGCTCGAGGGAAC	25					tggggatgatgGGAATGTTGTTTGGCTCGAGGtaactgcatggtcttaattttgttcatcttttgaagctttaatttatttatgggtttcaatcttttttgatcccttgaaacagaaaaagctttaaaggttggattttgaggctatccctttatgtgaTCTCGGACCAGGCTTCATTCCcgtcaacctt		gma-MIR166h,	gma-MIR166h	tggggatgatgGGAATGTTGTTTGGCTCGAGGtaactgcatggtcttaattttgttcatcttttgaagctttaatttatttatgggtttcaatcttttttgatcccttgaaacagaaaaagctttaaaggttggattttgaggctatccctttatgtgaTCTCGGACCAGGCTTCATTCCcgtcaacctt	gma-miR166h-5p	GGAATGTTGTTTGGCTCGAGG	5'	Diff	gp3b	..(((.(((((((((((..(..(((..((((((.((...((((((((((....(((((.(((((((((((((......((((.(((..((((......)))).))).))))......))))))))))))).))))).))))))))))........)).))))))..)))..)..))))))))))).))).	187	38.4	-74.2	0	0	0.5	0	0	0	0.273652	0	low
164	122	gma-miR166h-5p_R+4	GGAATGTTGTTTGGCTCGAGGGAAC	25					ggttgatgGGAATGTTGTTTGGCTCGAGGtaactatgcatggtcttaattttgttcatctttgaagctttaatttatgggtttcgatctctttgatcccttgaaacaaagaaagctttaaaggttggattttgaggcttTCTCGGACCAGGCTTCATTCCcgtaaacc		gma-MIR166j,	gma-MIR166j	ggttgatgGGAATGTTGTTTGGCTCGAGGtaactatgcatggtcttaattttgttcatctttgaagctttaatttatgggtttcgatctctttgatcccttgaaacaaagaaagctttaaaggttggattttgaggcttTCTCGGACCAGGCTTCATTCCcgtaaacc	gma-miR166h-5p	GGAATGTTGTTTGGCTCGAGG	5'	Diff	gp3b	((((.(((((((((..(..(((..(((((((....)))..((((((((....((((((((((((((((((..((((.(((..((((.....)))).))).))))......)))))))))))))).)))).))))))))..))))..)))..)..))))))))).))))	168	39.9	-63	0	0	0.5	0	0	0	0.273652	0	low
165	123	gma-miR166m_L+1_1ss2CT	GTGGACCAGGCTTCATTCCCC	21					tttcgttgcaaaggtgaggttgagaGGAATGTTGTCTGGCTCGAGGtcatggaggaggaggagagtattgagatgagtgaaagtttccaatggaaatttaccctcttaacacaaaaaaaaaaattgattcgCGGACCAGGCTTCATTCCCCacacccaacttttttttttattcct		gma-MIR166m,	gma-MIR166m	tttcgttgcaaaggtgaggttgagaGGAATGTTGTCTGGCTCGAGGtcatggaggaggaggagagtattgagatgagtgaaagtttccaatggaaatttaccctcttaacacaaaaaaaaaaattgattcgCGGACCAGGCTTCATTCCCCacacccaacttttttttttattcct	gma-miR166m	CGGACCAGGCTTCATTCCCC	3'	Diff	gp3b	....((((....((((.((......((((((..((((((..((..((((((....((((((....((((......)))).((((((((...))))))))..))))))....))...........))))...))..))))))..)))))))).))))))))................	156	41.5	-43.9	1.5	0.5	0	2	2.11333	0.950806	0	1.4294	low
166	124	hbr-miR166a_L+2_1ss11GA	CCTCGGACCAAGCTTCATTCC	21					aggaagcttttctttttgaggggaatgttgtctggttcaaggtcatgcgatgctatacatatgatttgtttatcttttagctagttctccTCGGACCAGGCTTCATTCCtctcaattactgcttcca		hbr-MIR166a,	hbr-MIR166a	aggaagcttttctttttgaggggaatgttgtctggttcaaggtcatgcgatgctatacatatgatttgtttatcttttagctagttctccTCGGACCAGGCTTCATTCCtctcaattactgcttcca	hbr-miR166a	TCGGACCAGGCTTCATTCC	3'	Diff	gp3b	.((((((........((((((((((((..(((((((((.(((....((...((((.....((((.....))))....))))..))...))).)))))))))..)))))))))))).....)))))).	100	40.9	-53.4	0	0.0588235	0	0	0	0.111859	0	0	low
167	125	hbr-miR166a_L+4R+2	GAATTCGGACCAGGCTTCATTCCCC	25					ttctattaacagttgaggggaatgttgtctggttcgatgtcattcatctgaagctcaaattaaccttaactgaatgattTCGGACCAGGCTTCATTCCccccaacagggtttgatttgat		hbr-MIR166b,	hbr-MIR166b	ttctattaacagttgaggggaatgttgtctggttcgatgtcattcatctgaagctcaaattaaccttaactgaatgattTCGGACCAGGCTTCATTCCccccaacagggtttgatttgat	hbr-miR166a	TCGGACCAGGCTTCATTCC	3'	Diff	gp3b	...........((((.((((((((..(((((((((((..(((((((....(((...........)))...)))))))..)))))))))))..)))))))).))))...............	94	40.8	-47.7	0.077214	0.0677871	0.123509	0.0763736	0.108786	0.128905	0.0675968	0.0545843	low
168	126	hpa-miR166a_L+4	GTGGTCGGACCAGGCTTCATTCCCC	25					tttgtggggaatgttgtctggctcgagaccacaagaaagcttcaatctttatgatctttatgttacataatcacataattgatcaatctttgttgatcaatgattaaagattctaatcttgtgttgTCGGACCAGGCTTCATTCCCCtcatg		hpa-MIR166a,	hpa-MIR166a	tttgtggggaatgttgtctggctcgagaccacaagaaagcttcaatctttatgatctttatgttacataatcacataattgatcaatctttgttgatcaatgattaaagattctaatcttgtgttgTCGGACCAGGCTTCATTCCCCtcatg	hpa-miR166a	TCGGACCAGGCTTCATTCCCC	3'	Diff	gp3b	..((.((((((((..((((((..(((...(((((((.......((((((((......(((((...))))).......((((((((((....))))))))))...))))))))....)))))))...)))..))))))..)))))))).))..	148	36.8	-54.6	0.115385	0.0769231	0.0645161	0.0645161	0.162564	0.146278	0.0353099	0.0461097	low
169	127	hpe-miR166a_L+4	GTGGTCGGACCAGGCTTCATTCCCC	25					ggtagatctttcttttgtggggaatgttgtctggctcgagaccacaagaaagcttcaatctttataatctttatgttacataatcacataattgatcaatctttgttgatcaatgattaaagattagaatcttgtgttgTCGGACCAGGCTTCATTCCCCtcatgtgttcttcctt		hpe-MIR166a,	hpe-MIR166a	ggtagatctttcttttgtggggaatgttgtctggctcgagaccacaagaaagcttcaatctttataatctttatgttacataatcacataattgatcaatctttgttgatcaatgattaaagattagaatcttgtgttgTCGGACCAGGCTTCATTCCCCtcatgtgttcttcctt	hpe-miR166a	TCGGACCAGGCTTCATTCCCC	3'	Diff	gp3b	((.(((.........((.((((((((..((((((..(((...(((((((....(((((((((((......(((((...))))).......((((((((((....))))))))))...)))))))).))))))))))...)))..))))))..)))))))).)).....))).))..	148	36.4	-59.8	0.115385	0.0769231	0.0645161	0.0645161	0.162564	0.146278	0.0353099	0.0461097	low
170	128	hvu-miR166a_L+3R-2	GATTCGGACCAGGCTTCATTCC	22					catggttgtcgaggggaatgacnccgggtccnaaagagagacnctcgcatggcgtgcgcgtggtgcgttTCGGACCAGGCTTCATTCCCCatgactccat		hvu-MIR166a,	hvu-MIR166a	catggttgtcgaggggaatgacnccgggtccnaaagagagacnctcgcatggcgtgcgcgtggtgcgttTCGGACCAGGCTTCATTCCCCatgactccat	hvu-miR166a	TCGGACCAGGCTTCATTCCCC	3'	Diff	gp3b	.((((..(((..(((((((((..((.(((((.(((..........(((((..((....))..)))))))).))))).))..)))))))))..))).))))	99	58	-46.9	0.077214	0.0677871	0.0780543	0.116374	0.108786	0.128905	0.0427194	0.0831723	low
171	128	hvu-miR166a_L+3R-2	GATTCGGACCAGGCTTCATTCC	22					ggggaatgttgtctggtccgagacctaacaccgggcggaatggcggattcagctgcagctaagcaagctaggtggggggttTCGGACCAGGCTTCATTCCCC		hvu-MIR166b,	hvu-MIR166b	ggggaatgttgtctggtccgagacctaacaccgggcggaatggcggattcagctgcagctaagcaagctaggtggggggttTCGGACCAGGCTTCATTCCCC	hvu-miR166a	TCGGACCAGGCTTCATTCCCC	3'	Diff	gp3b	((((((((..((((((((((((((((..((((..((.((((.....)))).(((.......)))..))..))))..))))))))))))))))..))))))))	102	59.8	-63	0.077214	0.0677871	0.0780543	0.116374	0.108786	0.128905	0.0427194	0.0831723	low
172	128	hvu-miR166a_L+3R-2	GATTCGGACCAGGCTTCATTCC	22					ggggaatgacnccgggtccnaaagagagacnctcgcatggcgtgcgcgtggtgcgttTCGGACCAGGCTTCATTCCCC		hvu-MIR166c,	hvu-MIR166c	ggggaatgacnccgggtccnaaagagagacnctcgcatggcgtgcgcgtggtgcgttTCGGACCAGGCTTCATTCCCC	hvu-miR166a	TCGGACCAGGCTTCATTCCCC	3'	Diff	gp3b	(((((((((..((.(((((.(((..........(((((..((....))..)))))))).))))).))..)))))))))	78	61.5	-38.3	0.077214	0.0677871	0.0780543	0.116374	0.108786	0.128905	0.0427194	0.0831723	low
173	129	lus-miR166b_L-1_1ss16TC	CGGACCAGGCTTCACCCCCC	20					gtaggatgttacagttgaggggaatgctgtctggttcgagaccattcattcattgaattatattcttccttccagatatgaacgaccTCGGACCAGGCTTCATCCCCCccaacttccaccctc		lus-MIR166b,	lus-MIR166b	gtaggatgttacagttgaggggaatgctgtctggttcgagaccattcattcattgaattatattcttccttccagatatgaacgaccTCGGACCAGGCTTCATCCCCCccaacttccaccctc	lus-miR166b	TCGGACCAGGCTTCATCCCCC	3'	Diff	gp3b	..(((.((....(((((.((((.(((..((((((((((((....((((.....))))(((((((..........))))))).....))))))))))))..))).)))).)))))..)).))).	120	48	-43.5	0.166667	0	0	0	0.234814	0	0	0	low
174	130	lus-miR166f_L+2_1ss21CT	TCTCGGACCAGGCTTCATTCTTT	23					gtactaggcaccggtacgtttcagtattaagaaagcagtgtatggaatgaagtttgatccaagatcaggaggactatgctcggtctcccaaatcTCGGACCAGGCTTCATTCCTTacagtctttcttttccatccgtaatttgtagcattgtac		lus-MIR166f,	lus-MIR166f	gtactaggcaccggtacgtttcagtattaagaaagcagtgtatggaatgaagtttgatccaagatcaggaggactatgctcggtctcccaaatcTCGGACCAGGCTTCATTCCTTacagtctttcttttccatccgtaatttgtagcattgtac	lus-miR166f	TCGGACCAGGCTTCATTCCTT	3'	Diff	gp3b	((((...((((...((((..........(((((((...((((.(((((((((..((.(((.((((..((..((((......))))..))..)))).))).))..))))))))).))))..))))))).......))))....)).))...))))	99	43.5	-53	0.333333	0	0.166667	0	0.469628	0	0.0912172	0	low
175	131	lus-miR166a_L+2	GGTCGGACCAGGCTTCATTCCCC	23					cttttgaggggaatgttgtctggctcgaggccactcttgctcggatttatgattcgattagtgacgTCGGACCAGGCTTCATTCCCCccaattg		lus-MIR166g,	lus-MIR166g	cttttgaggggaatgttgtctggctcgaggccactcttgctcggatttatgattcgattagtgacgTCGGACCAGGCTTCATTCCCCccaattg	lus-miR166a	TCGGACCAGGCTTCATTCCCC	3'	Diff	gp3b	...(((.((((((((..((((((..(((...((((.....(((((((...)))))))..))))...)))..))))))..)))))))).)))...	88	51.1	-39	0.0384615	0	0.0957265	0.0222222	0.0541879	0	0.0523914	0.0158822	low
176	131	lus-miR166a_L+2	GGTCGGACCAGGCTTCATTCCCC	23					ttgaggggaatgttgtctggctcgaggccactatagtattcagatctcttctcttcttcttggccgggttcttttatccgattagtgacgTCGGACCAGGCTTCATTCCCCccaa		lus-MIR166i,	lus-MIR166i	ttgaggggaatgttgtctggctcgaggccactatagtattcagatctcttctcttcttcttggccgggttcttttatccgattagtgacgTCGGACCAGGCTTCATTCCCCccaa	lus-miR166a	TCGGACCAGGCTTCATTCCCC	3'	Diff	gp3b	(((.((((((((..((((((..(((...(((((........(((.....)))............((((........))))..)))))...)))..))))))..)))))))).)))	115	49.6	-42.2	0.0384615	0	0.0957265	0.0222222	0.0541879	0	0.0523914	0.0158822	low
177	132	lus-miR166a_L+4	GAATTCGGACCAGGCTTCATTCCCC	25					gaatcgtaaagaaggctgggagctttttaatatcttttgaggggaatgttgtctggctcgaagccgctattaacaatggccgatgagaaattcggcagataggtttagcgactTCGGACCAGGCTTCATTCCCCccaattgctttgctccagttccctctaattattcccgatctggacgattc		lus-MIR166h,	lus-MIR166h	gaatcgtaaagaaggctgggagctttttaatatcttttgaggggaatgttgtctggctcgaagccgctattaacaatggccgatgagaaattcggcagataggtttagcgactTCGGACCAGGCTTCATTCCCCccaattgctttgctccagttccctctaattattcccgatctggacgattc	lus-miR166a	TCGGACCAGGCTTCATTCCCC	3'	Diff	gp3b	(((((((..(((.((..(((((((............(((.((((((((..((((((..(((((.(((((..(((....(((((........)))))......)))))))).)))))..))))))..)))))))).)))............)))))))...........))..)))..)))))))	102	46.7	-74.8	0.869231	0.139216	0.123509	0.0692308	1.22465	0.264734	0.0675968	0.0494793	low
178	132	lus-miR166a_L+4	GAATTCGGACCAGGCTTCATTCCCC	25					aggggaatgttgtctggcccgaagcctctattgacaatggccgaagatcaaattcgggagatgggtttagcgactTCGGACCAGGCTTCATTCCCC		lus-MIR166j,	lus-MIR166j	aggggaatgttgtctggcccgaagcctctattgacaatggccgaagatcaaattcgggagatgggtttagcgactTCGGACCAGGCTTCATTCCCC	lus-miR166a	TCGGACCAGGCTTCATTCCCC	3'	Diff	gp3b	.((((((((..((((((.((((((...(((....((....(((((.......)))))....))....)))...)))))).))))))..))))))))	95	53.1	-41.7	0.869231	0.139216	0.123509	0.0692308	1.22465	0.264734	0.0675968	0.0494793	low
179	133	mdm-miR166a_L+4	GTGGTCGGACCAGGCTTCATTCCCC	25					ttgaggggaatgttgtctggctcgaggactcttttcatattgatctataatcccctagatcaacaaccttcatatatatctatatgtgtatgtatatgttgcgtgtatcaactgcatacacagagatgatcaggtgaattagtgtcgTCGGACCAGGCTTCATTCCCCccaa		mdm-MIR166a,	mdm-MIR166a	ttgaggggaatgttgtctggctcgaggactcttttcatattgatctataatcccctagatcaacaaccttcatatatatctatatgtgtatgtatatgttgcgtgtatcaactgcatacacagagatgatcaggtgaattagtgtcgTCGGACCAGGCTTCATTCCCCccaa	mdm-miR166a	TCGGACCAGGCTTCATTCCCC	3'	Diff	gp3b	(((.((((((((..((((((..(((.(((.((.(((((.((((((((........)))))))).............(((((...((((((((((...((((.......)))))))))))))).))))).....)))))..)).))).)))..))))))..)))))))).)))	172	41.3	-66.4	0.0384615	0	0.160243	0.0867384	0.0541879	0	0.0877013	0.061992	low
180	133	mdm-miR166a_L+4	GAATTCGGACCAGGCTTCATTCCCC	25					agttgagggaaatgttgtctggttcgagatctttcagtgaagcttggatattgtcatcatctgaatgattTCGGACCAGGCTTCATTCCCCtcaact		mdm-MIR166e,	mdm-MIR166e	agttgagggaaatgttgtctggttcgagatctttcagtgaagcttggatattgtcatcatctgaatgattTCGGACCAGGCTTCATTCCCCtcaact	mdm-miR166a	TCGGACCAGGCTTCATTCCCC	3'	Diff	gp3b	(((((((((.((((..(((((((((((((((.((((((((.((.........))..))).))))).)))))))))))))))..)))).)))))))))	97	43.3	-50.8	0.0384615	0	0.160243	0.0867384	0.0541879	0	0.0877013	0.061992	low
181	133	mdm-miR166a_L+4	GAATTCGGACCAGGCTTCATTCCCC	25					gtgttgaggggaatgctgtctggttcgagaccattcctttgaagcaaagaacatgaacatcgaatgattTCGGACCAGGCTTCATTCCCCctaacac		mdm-MIR166f,	mdm-MIR166f	gtgttgaggggaatgctgtctggttcgagaccattcctttgaagcaaagaacatgaacatcgaatgattTCGGACCAGGCTTCATTCCCCctaacac	mdm-miR166a	TCGGACCAGGCTTCATTCCCC	3'	Diff	gp3b	(((((..((((((((..(((((((((((((.((((((((((...)))))............))))).)))))))))))))..))))))))..)))))	97	47.4	-46.9	0.0384615	0	0.160243	0.0867384	0.0541879	0	0.0877013	0.061992	low
182	133	mdm-miR166a_L+4	GTGGTCGGACCAGGCTTCATTCCCC	25					ttgaggggaatgttgtctggctcgaggacactttccttgatctataatctctagatcaaccgttatatacctatacatatatctatatatgtgtttgtatatgttgtgtgtatcatctgcatacatagatgatcaggttaagtagtgtcgTCGGACCAGGCTTCATTCCCCccaa		mdm-MIR166g,	mdm-MIR166g	ttgaggggaatgttgtctggctcgaggacactttccttgatctataatctctagatcaaccgttatatacctatacatatatctatatatgtgtttgtatatgttgtgtgtatcatctgcatacatagatgatcaggttaagtagtgtcgTCGGACCAGGCTTCATTCCCCccaa	mdm-miR166a	TCGGACCAGGCTTCATTCCCC	3'	Diff	gp3b	(((.((((((((..((((((..(((.((((((...((((((((...(((((((..........(((((((..(((((((((....)))))))))..)))))))..(((((((.....))))))).)))).))).)))))))).)))))).)))..))))))..)))))))).)))	175	39.4	-73.8	0.0384615	0	0.160243	0.0867384	0.0541879	0	0.0877013	0.061992	low
183	134	mdm-miR166a_L+2	GGTCGGACCAGGCTTCATTCCCC	23					ttgaggggaatgttgtctggctcgaggccccttaactagatctatgatcttcatctcaattggtgacaattttatccaccaatcttaaaaaattayagtcccagttgagaaagatcattgattctacgtttagtgacgTCGGACCAGGCTTCATTCCCCccaa		mdm-MIR166h,	mdm-MIR166h	ttgaggggaatgttgtctggctcgaggccccttaactagatctatgatcttcatctcaattggtgacaattttatccaccaatcttaaaaaattayagtcccagttgagaaagatcattgattctacgtttagtgacgTCGGACCAGGCTTCATTCCCCccaa	mdm-miR166a	TCGGACCAGGCTTCATTCCCC	3'	Diff	gp3b	(((.((((((((..((((((..(((.....((.(((((((((.((((((((..((((((((((.(((((((((...............))))))...))))))))))))))))))))).))).))).))).)).....)))..))))))..)))))))).)))	163	41.7	-63	0.0384615	0	0.0957265	0.0222222	0.0541879	0	0.0523914	0.0158822	low
184	135	mes-miR166a_L+4	GAATTCGGACCAGGCTTCATTCCCC	25					gttgaggggaatgttgtctggctcgatgtcattcatgtgaagctcaacgttaactgatgaatgattTCGGACCAGGCTTCATTCCCCccaac		mes-MIR166a,	mes-MIR166a	gttgaggggaatgttgtctggctcgatgtcattcatgtgaagctcaacgttaactgatgaatgattTCGGACCAGGCTTCATTCCCCccaac	mes-miR166a	TCGGACCAGGCTTCATTCCCC	3'	Diff	gp3b	((((.((((((((..((((((..(((..((((((((((..(((.....))).))..))))))))..)))..))))))..)))))))).))))	92	47.8	-44.8	0.077214	0.0677871	0.123509	0.0763736	0.108786	0.128905	0.0675968	0.0545843	low
185	135	mes-miR166a_L+4	GTGGTCGGACCAGGCTTCATTCCCC	25					ttgaggggaatgttgtctggctcgaggactctcttttgatgcttttacatacagatctaagcatattgatcaactgctagtgtcgTCGGACCAGGCTTCATTCCCCccaa		mes-MIR166d,	mes-MIR166d	ttgaggggaatgttgtctggctcgaggactctcttttgatgcttttacatacagatctaagcatattgatcaactgctagtgtcgTCGGACCAGGCTTCATTCCCCccaa	mes-miR166a	TCGGACCAGGCTTCATTCCCC	3'	Diff	gp3b	(((.((((((((..((((((..(((.(((.(...(((((((......))).))))....((((...........)))).).))).)))..))))))..)))))))).)))	110	46.4	-41.9	0.077214	0.0677871	0.123509	0.0763736	0.108786	0.128905	0.0675968	0.0545843	low
186	136	mes-miR166a_L+2	GGTCGGACCAGGCTTCATTCCCC	23					ttgaggggaatgttgtctggctcgaggccactaactagatctatgattttatctctgaaatcattaatttaattcattttcgttgttgagatatgatttatcatgagttagtgacgTCGGACCAGGCTTCATTCCCCccaa		mes-MIR166f,	mes-MIR166f	ttgaggggaatgttgtctggctcgaggccactaactagatctatgattttatctctgaaatcattaatttaattcattttcgttgttgagatatgatttatcatgagttagtgacgTCGGACCAGGCTTCATTCCCCccaa	mes-miR166a	TCGGACCAGGCTTCATTCCCC	3'	Diff	gp3b	(((.((((((((..((((((..(((...((((((((..((..(((((((((....)))))))))..)).(((.(((((((((....))))).)))).))).....))))))))...)))..))))))..)))))))).)))	141	39	-53	0.0384615	0	0.0957265	0.0222222	0.0541879	0	0.0523914	0.0158822	low
187	136	mes-miR166a_L+2	GGTCGGACCAGGCTTCATTCCCC	23					ttgaggggaatgttgtctggctcgaggccactaactagatctgtaatttttatctctgaatttgtattgagatatgattgatgatcatgagttagtgacgTCGGACCAGGCTTCATTCCCCccaa		mes-MIR166g,	mes-MIR166g	ttgaggggaatgttgtctggctcgaggccactaactagatctgtaatttttatctctgaatttgtattgagatatgattgatgatcatgagttagtgacgTCGGACCAGGCTTCATTCCCCccaa	mes-miR166a	TCGGACCAGGCTTCATTCCCC	3'	Diff	gp3b	(((.((((((((..((((((..(((...((((((((.((((..(((((..((((((............)))))).)))))..))))...))))))))...)))..))))))..)))))))).)))	125	42.4	-52.9	0.0384615	0	0.0957265	0.0222222	0.0541879	0	0.0523914	0.0158822	low
188	137	mes-miR166i_L+3R-2	TCTTTGGACCAGGCTTCATTCC	22					atggttgtttttgaagggaatgttggctggctctaggcattcacaagtgtgggagaagaaatcgatcagaagcagtggaagctTTGGACCAGGCTTCATTCCCCtcaatataattaccat		mes-MIR166i,	mes-MIR166i	atggttgtttttgaagggaatgttggctggctctaggcattcacaagtgtgggagaagaaatcgatcagaagcagtggaagctTTGGACCAGGCTTCATTCCCCtcaatataattaccat	mes-miR166i	TTGGACCAGGCTTCATTCCCC	3'	Diff	gp3b	(((((.....((((.(((((((..((((((..(.((((.(((((.....(((..((.....))..)))......))))).)))).)..))).))).))))))).)))).......)))))	120	44.2	-38.7	25.5	7.5	15.0192	11.5192	35.9266	14.2621	8.22007	8.2328	middle
189	138	mtr-miR166c_L+4R-2	ATTCTCGGACCAGGCTTCATTCC	23					gctgagaggaacgcagtctggctcgaggaatgctcagatctgttttgatctgatcgatatgttcatatctaattaattcTCGGACCAGGCTTCATTCCTCccatc		mtr-MIR166c,	mtr-MIR166c	gctgagaggaacgcagtctggctcgaggaatgctcagatctgttttgatctgatcgatatgttcatatctaattaattcTCGGACCAGGCTTCATTCCTCccatc	mtr-miR166c	TCGGACCAGGCTTCATTCCTC	3'	Diff	gp3b	..((.((((((...(((((((..((((((....(((((((......)))))))..(((((....))))).......))))))..)))))))...)))))).))..	101	45.7	-42.6	0	0	1	0.125	0	0	0.547303	0.0893376	low
190	139	mtr-miR166a_L+4R-2	ATTCTCGGACCAGGCTTCATTCC	23					tttgaggGGAATGTTGTCTGGCTCGAGGacgctttcttctcgatctaatgcaaatttgtggtcatggattgtaaagtattcTCGGACCAGGCTTCATTCCCCccaat		mtr-MIR166g,	mtr-MIR166g	tttgaggGGAATGTTGTCTGGCTCGAGGacgctttcttctcgatctaatgcaaatttgtggtcatggattgtaaagtattcTCGGACCAGGCTTCATTCCCCccaat	mtr-miR166a	TCGGACCAGGCTTCATTCCCC	3'	Diff	gp3b	.(((.((((((((..((((((..((((((..((((.....(((((((..((.........))..))))))).))))..))))))..))))))..)))))))).))).	105	45.8	-45.7	0	0	0	0.125	0	0	0	0.0893376	low
191	140	nta-miR166a_L+4	GTGGTCGGACCAGGCTTCATTCCCC	25					tgttttgaggggaatgttgtctggctcgaggtcactaacttgatccaattatttgaactctctttccctttttgagatgtcatctccattaattaacaaatagatcaatagttcttgattggcattagggatcatggatcatggtttagtgtcgTCGGACCAGGCTTCATTCCCCccaaaattt		nta-MIR166a,	nta-MIR166a	tgttttgaggggaatgttgtctggctcgaggtcactaacttgatccaattatttgaactctctttccctttttgagatgtcatctccattaattaacaaatagatcaatagttcttgattggcattagggatcatggatcatggtttagtgtcgTCGGACCAGGCTTCATTCCCCccaaaattt	nta-miR166a	TCGGACCAGGCTTCATTCCCC	3'	Diff	gp3b	.((((((.((((((((..((((((..(((((.(((((((((((((((......(((..((((...........))))..)))....................((((..((((.((.....)).))))..)))).))))))).)).)))))))).)))..))))))..)))))))).))))))..	181	39.7	-65.2	0.0384615	0	0.160243	0.0867384	0.0541879	0	0.0877013	0.061992	low
192	140	nta-miR166a_L+4	GTGGTCGGACCAGGCTTCATTCCCC	25					agctttgaggggaatgttgtctggctcgaagccattatctcctcttgatttaacctacttcttcttaacttcaaaaatagcagaacaaacaatcatgagatagtgtcgTCGGACCAGGCTTCATTCCCCccaatttgga		nta-MIR166b,	nta-MIR166b	agctttgaggggaatgttgtctggctcgaagccattatctcctcttgatttaacctacttcttcttaacttcaaaaatagcagaacaaacaatcatgagatagtgtcgTCGGACCAGGCTTCATTCCCCccaatttgga	nta-miR166a	TCGGACCAGGCTTCATTCCCC	3'	Diff	gp3b	....(((.((((((((..((((((..(((...(((((((((....(((((........((((.((.............)).)))).....))))).)))))))))...)))..))))))..)))))))).)))......	129	42.4	-45.6	0.0384615	0	0.160243	0.0867384	0.0541879	0	0.0877013	0.061992	low
193	140	nta-miR166a_L+4	GAATTCGGACCAGGCTTCATTCCCC	25					tctgttgaggggaatgctgtctggttcgaaaccattcaccaaagtatgatcaagagtttgattatttgaatgattTCGGACCAGGCTTCATTCCCCccaactcta		nta-MIR166c,	nta-MIR166c	tctgttgaggggaatgctgtctggttcgaaaccattcaccaaagtatgatcaagagtttgattatttgaatgattTCGGACCAGGCTTCATTCCCCccaactcta	nta-miR166a	TCGGACCAGGCTTCATTCCCC	3'	Diff	gp3b	...((((.((((((((..(((((((((((((.((((((.......((((((((....)))))))).)))))).)))))))))))))..)))))))).))))....	98	42.9	-50.2	0.0384615	0	0.160243	0.0867384	0.0541879	0	0.0877013	0.061992	low
194	140	nta-miR166a_L+4	GTGGTCGGACCAGGCTTCATTCCCC	25					tgttttgaggggaatgttgtctggctcgaggtcactaacttgatccaatttgaactctctttccctttttgagatgtcatctccattaattagcaaatagatcaatagttcttgattgacattctctattaagagggatcatggatcatggtttagtgtcgTCGGACCAGGCTTCATTCCCCccaaatcttg		nta-MIR166d,	nta-MIR166d	tgttttgaggggaatgttgtctggctcgaggtcactaacttgatccaatttgaactctctttccctttttgagatgtcatctccattaattagcaaatagatcaatagttcttgattgacattctctattaagagggatcatggatcatggtttagtgtcgTCGGACCAGGCTTCATTCCCCccaaatcttg	nta-miR166a	TCGGACCAGGCTTCATTCCCC	3'	Diff	gp3b	...((((.((((((((..((((((..(((((.(((((((((((((((...(((.(((((((.........(((((((((....((..(((((.............)))))..))..))))).))))....))))))).)))))))))).)).)))))))).)))..))))))..)))))))).)))).....	184	40.6	-70.2	0.0384615	0	0.160243	0.0867384	0.0541879	0	0.0877013	0.061992	low
195	140	nta-miR166a_L+4	GTGGTCGGACCAGGCTTCATTCCCC	25					agctttgaggggaatgttgtctggctcgaagccactatctcctcttgatttaacctagttcaagaagtagtatgagtatttttgtcaaagttgtatgaacaaacaataatgagagatagtgtcgTCGGACCAGGCTTCATTCCCCccaatttgga		nta-MIR166f,	nta-MIR166f	agctttgaggggaatgttgtctggctcgaagccactatctcctcttgatttaacctagttcaagaagtagtatgagtatttttgtcaaagttgtatgaacaaacaataatgagagatagtgtcgTCGGACCAGGCTTCATTCCCCccaatttgga	nta-miR166a	TCGGACCAGGCTTCATTCCCC	3'	Diff	gp3b	....(((.((((((((..((((((..(((...(((((((((.((((((...........))))))...................(((..(((((........)))))..))))))))))))...)))..))))))..)))))))).)))......	145	41.3	-54.5	0.0384615	0	0.160243	0.0867384	0.0541879	0	0.0877013	0.061992	low
196	140	nta-miR166a_L+4	GTGGTCGGACCAGGCTTCATTCCCC	25					tctattgtggggaatgttgtttggctcgaggattcttcaatcttgatcaaattctttctattttttatagatctgcatattaatatagatctataatattgaatcatgattttggtgtcgTCGGACCAGGCTTCATTCCCCtcaaagattgc		nta-MIR166h,	nta-MIR166h	tctattgtggggaatgttgtttggctcgaggattcttcaatcttgatcaaattctttctattttttatagatctgcatattaatatagatctataatattgaatcatgattttggtgtcgTCGGACCAGGCTTCATTCCCCtcaaagattgc	nta-miR166a	TCGGACCAGGCTTCATTCCCC	3'	Diff	gp3b	(((.(((.((((((((..(..(((..(((.((..((..((((.(((((((..............((((((((((..((....))..))))))))))..)))).))).))))..))..)).)))..)))..)..)))))))).))))))....	148	34.9	-51.4	0.0384615	0	0.160243	0.0867384	0.0541879	0	0.0877013	0.061992	low
197	141	osa-miR166e-3p_1ss1TC	CCGAACCAGGCTTCATTCCCC	21					tgtttctgggtGGAATGTTGTCTGGTTCAAGGccccttaggatgtgtgatttttgatggtttatgcattcatcttgatgcgaacatctatctcggatctttgggttcTCGAACCAGGCTTCATTCCCCtcagagata		osa-MIR166e,	osa-MIR166e	tgtttctgggtGGAATGTTGTCTGGTTCAAGGccccttaggatgtgtgatttttgatggtttatgcattcatcttgatgcgaacatctatctcggatctttgggttcTCGAACCAGGCTTCATTCCCCtcagagata	osa-miR166e-3p	TCGAACCAGGCTTCATTCCCC	3'	Diff	gp3b	((((((((((.((((((..(((((((((.((..(((...(((((..(((...........)))..))))).....(((.(((.........))).)))...)))..)).)))))))))..)))))).))))))))))	137	44.5	-58	2	0.25	1	1	2.81777	0.475403	0.547303	0.714701	low
198	142	osa-miR166k-3p_1ss4GA	TCGAACCAGGCTTCAATCCCT	21					attaggttaaggGGTTTGTTGTCTGGCTCGAGGcatccgggactccggtttctcctttcctactggaggcgcctaatttccggcgagctcggagccTCGGACCAGGCTTCAATCCCTttaaccatgc		osa-MIR166k,	osa-MIR166k	attaggttaaggGGTTTGTTGTCTGGCTCGAGGcatccgggactccggtttctcctttcctactggaggcgcctaatttccggcgagctcggagccTCGGACCAGGCTTCAATCCCTttaaccatgc	osa-miR166k-3p	TCGGACCAGGCTTCAATCCCT	3'	Diff	gp3b	....((((((((((.(((..((((((..((((((.((((((.(((((((............))))))).((((........))))..))))))))))))..))))))..))).))))))))))....	119	55.9	-69.2	0.125	0	0	0	0.176111	0	0	0	low
199	142	osa-miR166k-3p_1ss4GA	TCGAACCAGGCTTCAATCCCT	21					gttaggttaaggGGATTGTTGTCTGGTTCAAGGtctccacattgtgcaaaatgttcattcatggaggcacaggatgcttggtgatcTCGGACCAGGCTTCAATCCCTttaaccagca		osa-MIR166l,	osa-MIR166l	gttaggttaaggGGATTGTTGTCTGGTTCAAGGtctccacattgtgcaaaatgttcattcatggaggcacaggatgcttggtgatcTCGGACCAGGCTTCAATCCCTttaaccagca	osa-miR166k-3p	TCGGACCAGGCTTCAATCCCT	3'	Diff	gp3b	(((.((((((((((((((..(((((((((.(((((.(((((((((((...(((......)))....)))))..)))..))).))))).)))))))))..))))))))))))))))).	116	47	-59.4	0.125	0	0	0	0.176111	0	0	0	low
200	143	pab-miR166a_L+2R-2	CGTCGGACCAGGCTTCATTCC	21					ggagatcttggttgaggggaatgctatctggctcgaggtcgccttccttcgtcgTCGGACCAGGCTTCATTCCTCtctacttggacttcc		pab-MIR166a,	pab-MIR166a	ggagatcttggttgaggggaatgctatctggctcgaggtcgccttccttcgtcgTCGGACCAGGCTTCATTCCTCtctacttggacttcc	pab-miR166a	TCGGACCAGGCTTCATTCCTC	3'	Diff	gp3b	(((..((..(((.((((((((((...(((((..(((((.((........)))).)))..)))))...)))))))))).)))..))..)))	90	55.6	-36.2	0	0	0.0444444	0.0222222	0	0	0.0243246	0.0158822	low
201	144	pab-miR166b_L+2_1ss21CT	TCTCGGACCAGGCTTCATTCTTT	23					tttcagagttgggatatcgggaatgaaacctgggtcaagatgatttgaaggcaggctgttgaagattatcTCGGACCAGGCTTCATTCCTTgcatccaaactctttaagtactgctgctcaattgaaaa		pab-MIR166b,	pab-MIR166b	tttcagagttgggatatcgggaatgaaacctgggtcaagatgatttgaaggcaggctgttgaagattatcTCGGACCAGGCTTCATTCCTTgcatccaaactctttaagtactgctgctcaattgaaaa	pab-miR166b	TCGGACCAGGCTTCATTCCTT	3'	Diff	gp3b	((((((((((.((((...(((((((((.(((((..(.(((((((((...((....)).....))))))))).)..))))).)))))))))...)))).)))))....((((....))))....))))).	98	42.6	-45.8	0.333333	0	0.166667	0	0.469628	0	0.0912172	0	low
202	145	pde-miR166a_L+2	CGTCGGACCAGGCTTCATTCC	21					ggggaatgttgtctggctcgaggccatcctgaaaatagtccacccccggttcttttggggtttttttggatgccgTCGGACCAGGCTTCATTCC		pde-MIR166a,	pde-MIR166a	ggggaatgttgtctggctcgaggccatcctgaaaatagtccacccccggttcttttggggtttttttggatgccgTCGGACCAGGCTTCATTCC	pde-miR166a	TCGGACCAGGCTTCATTCC	3'	Diff	gp3b	..((((((..((((((..((((((.((((..((((......(((((..(....)..)))))))))..))))))).)))..))))))..))))))	92	54.3	-41.5	0	0	0.0444444	0.0222222	0	0	0.0243246	0.0158822	low
203	145	pde-miR166a_L+2	CGTCGGACCAGGCTTCATTCC	21					ggggaatgttgtctggctcgaggtcactcagatttgatgacgatgattctttgagctgagtgacgTCGGACCAGGCTTCATTCC		pde-MIR166b,	pde-MIR166b	ggggaatgttgtctggctcgaggtcactcagatttgatgacgatgattctttgagctgagtgacgTCGGACCAGGCTTCATTCC	pde-miR166a	TCGGACCAGGCTTCATTCC	3'	Diff	gp3b	..((((((..((((((..(((.(((((((((.((..(.((.......)).)..))))))))))).)))..))))))..))))))	82	51.2	-43.4	0	0	0.0444444	0.0222222	0	0	0.0243246	0.0158822	low
204	146	ppe-miR166a_L+4	GAATTCGGACCAGGCTTCATTCCCC	25					agttgaggggaatgtcgtctggttcgagatccttcacaaccgtggagcttaagcatagtctgaatgattTCGGACCAGGCTTCATTCCCCtcaact		ppe-MIR166b,	ppe-MIR166b	agttgaggggaatgtcgtctggttcgagatccttcacaaccgtggagcttaagcatagtctgaatgattTCGGACCAGGCTTCATTCCCCtcaact	ppe-miR166a	TCGGACCAGGCTTCATTCCCC	3'	Diff	gp3b	((((((((((((((..(((((((((((((((.((((..((..((.........))..)).)))).)))))))))))))))..))))))))))))))	96	49	-54.4	0.077214	0.0677871	0.123509	0.0763736	0.108786	0.128905	0.0675968	0.0545843	low
205	146	ppe-miR166a_L+4	GTGGTCGGACCAGGCTTCATTCCCC	25					gaagctttagcttttgaggggaatgttgtctggctcgaggacacttttccttgatctgtatttcttatagatcaacctgtatatttatatctaggtatacatatatatggcttttggtgaattagtgtcgTCGGACCAGGCTTCATTCCCCccaatttatggcttc		ppe-MIR166d,	ppe-MIR166d	gaagctttagcttttgaggggaatgttgtctggctcgaggacacttttccttgatctgtatttcttatagatcaacctgtatatttatatctaggtatacatatatatggcttttggtgaattagtgtcgTCGGACCAGGCTTCATTCCCCccaatttatggcttc	ppe-miR166a	TCGGACCAGGCTTCATTCCCC	3'	Diff	gp3b	((((((.......(((.((((((((..((((((..(((.((((((.(((((.((((((((.....))))))))..(((((((((.(((((....))))).))))))).)).....)).)))..)))))).)))..))))))..)))))))).))).....))))))	166	39.8	-71.4	0.077214	0.0677871	0.123509	0.0763736	0.108786	0.128905	0.0675968	0.0545843	low
206	147	ppe-miR166a_L+2	GGTCGGACCAGGCTTCATTCCCC	23					gtttttgaggggaatgttgtctggctcgaggcccctaactagatccatgatcttcatctcaattgatgtcaattttaatcaacaatatagactcagttgagacagatcatttggttctacatttagtgacgTCGGACCAGGCTTCATTCCCCccaattat		ppe-MIR166e,	ppe-MIR166e	gtttttgaggggaatgttgtctggctcgaggcccctaactagatccatgatcttcatctcaattgatgtcaattttaatcaacaatatagactcagttgagacagatcatttggttctacatttagtgacgTCGGACCAGGCTTCATTCCCCccaattat	ppe-miR166a	TCGGACCAGGCTTCATTCCCC	3'	Diff	gp3b	....(((.((((((((..((((((..(((.....((((.((((.(((((((((...((((((((((.(((...................))))))))))))).))))))..))).))))...)))).....)))..))))))..)))))))).)))....	152	41.2	-59.6	0.0384615	0	0.0957265	0.0222222	0.0541879	0	0.0523914	0.0158822	low
207	148	ppt-miR166a_L+3R-2	GATTCGGACCAGGCTTCATTCC	22					tctgctgtgaggaatgccccctggcccgaagccatgtgccttttcatgtccacgtggggtaaacattaaagctTCGGACCAGGCTTCATTCCCCtcagcaca		ppt-MIR166a,	ppt-MIR166a	tctgctgtgaggaatgccccctggcccgaagccatgtgccttttcatgtccacgtggggtaaacattaaagctTCGGACCAGGCTTCATTCCCCtcagcaca	ppt-miR166a	TCGGACCAGGCTTCATTCCCC	3'	Diff	gp3b	..(((((...((((((...(((((.(((((((.((((....(..((((....))))..)...))))....))))))).)))))...))))))...)))))..	98	54.9	-45.1	0.869231	0.139216	0.0780543	0.109231	1.22465	0.264734	0.0427194	0.0780673	low
208	148	ppt-miR166a_L+3R-2	GATTCGGACCAGGCTTCATTCC	22					ctttgttgtgaggaatgccgcatggaccgaagccatgcgctccacatctagacggtgatttggacgctatgctTCGGACCAGGCTTCATTCCCCtcagcacag		ppt-MIR166b,	ppt-MIR166b	ctttgttgtgaggaatgccgcatggaccgaagccatgcgctccacatctagacggtgatttggacgctatgctTCGGACCAGGCTTCATTCCCCtcagcacag	ppt-miR166a	TCGGACCAGGCTTCATTCCCC	3'	Diff	gp3b	((.(((((...((((((..((.(((.(((((((...(((.((((.(((........))).)))))))...))))))).))).))..))))))...))))).))	103	55.3	-45.3	0.869231	0.139216	0.0780543	0.109231	1.22465	0.264734	0.0427194	0.0780673	low
209	148	ppt-miR166a_L+3R-2	GATTCGGACCAGGCTTCATTCC	22					acttggtgcaacatgggactttatcgtggggaatgccgtctggaccggagctgtgtgtccactctgcatcaaagctTCGGACCAGGCTTCATTCCCCtcgagggagtttcatagcagtgctat		ppt-MIR166c,	ppt-MIR166c	acttggtgcaacatgggactttatcgtggggaatgccgtctggaccggagctgtgtgtccactctgcatcaaagctTCGGACCAGGCTTCATTCCCCtcgagggagtttcatagcagtgctat	ppt-miR166a	TCGGACCAGGCTTCATTCCCC	3'	Diff	gp3b	...(((..(...(((..((((..(((.((((((((..((((((.((((((((.(((((.......))).)).)))))))).))))))..)))))))).)))..))))..)))....)..))).	119	53.7	-61.3	0.869231	0.139216	0.0780543	0.109231	1.22465	0.264734	0.0427194	0.0780673	low
210	148	ppt-miR166a_L+3R-2	GATTCGGACCAGGCTTCATTCC	22					catattagtcatatgcggcttgtccttggggaatgatgattggaccgaagttttttagcgttggtttgcccaattaaagctTCGGACCAGGCTTCATTCCCCtcgtagaagttgcatgatgatgcaat		ppt-MIR166d,	ppt-MIR166d	catattagtcatatgcggcttgtccttggggaatgatgattggaccgaagttttttagcgttggtttgcccaattaaagctTCGGACCAGGCTTCATTCCCCtcgtagaagttgcatgatgatgcaat	ppt-miR166a	TCGGACCAGGCTTCATTCCCC	3'	Diff	gp3b	.......(((((((((..(((......(((((((((...((((.((((((((((.....(((((.....))))).)))))))))).))))...)))))))))......)))..))))).)))).....	116	44.5	-50.7	0.869231	0.139216	0.0780543	0.109231	1.22465	0.264734	0.0427194	0.0780673	low
211	148	ppt-miR166a_L+3R-2	GATTCGGACCAGGCTTCATTCC	22					aatgtgcttttggagttgtgaaccttgctgtgaggaatgccgcatggaccgaagctatgtgctccatcttaacgtggtggtattgatactacgttTCGGACCAGGCTTCATTCCCCtcagcgcagtttcatcatggtgatggacgg		ppt-MIR166e,	ppt-MIR166e	aatgtgcttttggagttgtgaaccttgctgtgaggaatgccgcatggaccgaagctatgtgctccatcttaacgtggtggtattgatactacgttTCGGACCAGGCTTCATTCCCCtcagcgcagtttcatcatggtgatggacgg	ppt-miR166a	TCGGACCAGGCTTCATTCCCC	3'	Diff	gp3b	..(((.((......((..((((.(((((((...((((((..((.(((.(((((((...(((..(((((.......)))))......)))...))))))).))).))..))))))...))))).)).))))..))......))))).	143	50	-43.6	0.869231	0.139216	0.0780543	0.109231	1.22465	0.264734	0.0427194	0.0780673	low
212	148	ppt-miR166a_L+3R-2	GATTCGGACCAGGCTTCATTCC	22					gtgcggaggtgtttaggtgaaactctgctgcgaggaatgccccctggcccgaaggcatgtacttctccctcttcgaatggtgtgagcatcaagctTCGGACCAGGCTTCATTCCCCtcagcgcagttacatttcgatattcacgtc		ppt-MIR166g,	ppt-MIR166g	gtgcggaggtgtttaggtgaaactctgctgcgaggaatgccccctggcccgaaggcatgtacttctccctcttcgaatggtgtgagcatcaagctTCGGACCAGGCTTCATTCCCCtcagcgcagttacatttcgatattcacgtc	ppt-miR166a	TCGGACCAGGCTTCATTCCCC	3'	Diff	gp3b	..(((((.((((..(..((.((((..((((...((((((...(((((.((((((.(.((...(((..((.........))...)))...)).))))))).)))))...))))))...))))..)))).))..)..)))))).))).	143	54.1	-46	0.869231	0.139216	0.0780543	0.109231	1.22465	0.264734	0.0427194	0.0780673	low
213	148	ppt-miR166a_L+3R-2	GATTCGGACCAGGCTTCATTCC	22					cttggagattggatgggactttgtcgtggggattgacgcatggcacgaagctaacatcctgagatcagttgctTCGGACCAGGCTTCATTCCCCttgcctaagttgcatcatgtagtgct		ppt-MIR166i,	ppt-MIR166i	cttggagattggatgggactttgtcgtggggattgacgcatggcacgaagctaacatcctgagatcagttgctTCGGACCAGGCTTCATTCCCCttgcctaagttgcatcatgtagtgct	ppt-miR166a	TCGGACCAGGCTTCATTCCCC	3'	Diff	gp3b	...........((((..((((.((...(((((.(((.((.(((..((((((.((((((....)))..)))))))))..))).)).))).)))))..))..))))..))))..........	99	50.8	-41.8	0.869231	0.139216	0.0780543	0.109231	1.22465	0.264734	0.0427194	0.0780673	low
214	149	ppt-miR166j_L+1R-1	CTCCGGACCAGGCTTCATTCC	21					gaagatgttatatatatgtgacattgccgtgaggaatgacgtgtggcccgaagccatatcttgggttgccttgatgaagcTCCGGACCAGGCTTCATTCCCctcggcagagttgcaacaagtgggaaaggg		ppt-MIR166j,	ppt-MIR166j	gaagatgttatatatatgtgacattgccgtgaggaatgacgtgtggcccgaagccatatcttgggttgccttgatgaagcTCCGGACCAGGCTTCATTCCCctcggcagagttgcaacaagtgggaaaggg	ppt-miR166j	TCCGGACCAGGCTTCATTCCC	3'	Diff	gp3b	................((..((..(((((...(((((((.(..(((.(((.(((..((((..((....))..))))..))).))).)))..).)))))))...)))))..))..))...............	100	51.1	-45.8	6.39132	1.6119	0.333333	0.72381	9.00463	3.06522	0.182434	0.517307	low
215	149	ppt-miR166j_L+1R-1	CTCCGGACCAGGCTTCATTCC	21					gaagatgctggatgtgcctttgccgtgaggaatgacgtatggcccgaagctatctcttggatggccttgatgaagcTCCGGACCAGGCTTCATTCCCctcggcggagttgcaaatgtggacac		ppt-MIR166k,	ppt-MIR166k	gaagatgctggatgtgcctttgccgtgaggaatgacgtatggcccgaagctatctcttggatggccttgatgaagcTCCGGACCAGGCTTCATTCCCctcggcggagttgcaaatgtggacac	ppt-miR166j	TCCGGACCAGGCTTCATTCCC	3'	Diff	gp3b	............(((..((..((((...(((((((.(..(((.(((.((((.((((..((....))..)).)))))).))).)))..).)))))))...))))..))..)))...........	100	55.3	-44.8	6.39132	1.6119	0.333333	0.72381	9.00463	3.06522	0.182434	0.517307	low
216	149	ppt-miR166j_L+1R-1	CTCCGGACCAGGCTTCATTCC	21					aatttgtgaagctgaatgaaacgttttcgtggggaatgacgtgtggcccgtagccatgtatcttggcatgccagaattatgcTCCGGACCAGGCTTCATTCCCctcggcaacgttgcatgatggtaattatgt		ppt-MIR166l,	ppt-MIR166l	aatttgtgaagctgaatgaaacgttttcgtggggaatgacgtgtggcccgtagccatgtatcttggcatgccagaattatgcTCCGGACCAGGCTTCATTCCCctcggcaacgttgcatgatggtaattatgt	ppt-miR166j	TCCGGACCAGGCTTCATTCCC	3'	Diff	gp3b	..........(((..(((.((((((..((.(((((((((.(..(((.(((.(((.(((..(((.((....)))))..)))))).))).)))..).))))))))).))..)))))).)))...)))........	115	48.1	-49.6	6.39132	1.6119	0.333333	0.72381	9.00463	3.06522	0.182434	0.517307	low
217	150	ppt-miR166m_R-3	TCGGACCAGGCATCATTC	18					gccgagaacagagattgtgtagctcagctgtaaggaatgtggcatggctcgatgctgtttgagcatgtcaagttcagccTCGGACCAGGCATCATTCCTTtcatctcagttacacatttgacatccagga		ppt-MIR166m,	ppt-MIR166m	gccgagaacagagattgtgtagctcagctgtaaggaatgtggcatggctcgatgctgtttgagcatgtcaagttcagccTCGGACCAGGCATCATTCCTTtcatctcagttacacatttgacatccagga	ppt-miR166m	TCGGACCAGGCATCATTCCTT	3'	Diff	gp3b	.((..((.....((.(((((((((.((.((.((((((((..((.(((..(((.(((((((((.....)))))..)))).)))..))).))..)))))))).)).)).))))))))).))....))..)).	128	48.5	-48.8	1	0	0	0	1.40888	0	0	0	low
218	151	pta-miR166a_L+2	GGTCGGACCAGGCTTCATTCCCC	23					ttgattgaggggaatgttgtctggctcgacttcatccggatttgggctccaatgttcggatgccgTCGGACCAGGCTTCATTCCCCccaatcgg		pta-MIR166a,	pta-MIR166a	ttgattgaggggaatgttgtctggctcgacttcatccggatttgggctccaatgttcggatgccgTCGGACCAGGCTTCATTCCCCccaatcgg	pta-miR166a	TCGGACCAGGCTTCATTCCCC	3'	Diff	gp3b	.((((((.((((((((..((((((..((((..(((((((((((((...)))).)))))))))..))))..))))))..)))))))).)))))).	92	55.3	-55.4	0.0384615	0	0.0957265	0.0222222	0.0541879	0	0.0523914	0.0158822	low
219	151	pta-miR166a_L+2	GGTCGGACCAGGCTTCATTCCCC	23					ggcagagttggggtgaggggactgcagcctggcacgagacctgaaaacttttctgacaagcagccgggcgggcagagtcacgcatggtgTCGGACCAGGCTTCATTCCCCtcacaacactcttcc		pta-MIR166b,	pta-MIR166b	ggcagagttggggtgaggggactgcagcctggcacgagacctgaaaacttttctgacaagcagccgggcgggcagagtcacgcatggtgTCGGACCAGGCTTCATTCCCCtcacaacactcttcc	pta-miR166a	TCGGACCAGGCTTCATTCCCC	3'	Diff	gp3b	((.((((.((..(((((((((.((.(((((((..(((.(((((.......(((((....((......))...))))).....)).))).)))..))))))).)).)))))))))..)))))).))	125	60	-63	0.0384615	0	0.0957265	0.0222222	0.0541879	0	0.0523914	0.0158822	low
220	152	ptc-miR166a_L+4	GAATTCGGACCAGGCTTCATTCCCC	25					taactgttgaggggattgctgtctggttcgatgtcattcatgtgaagctttaacattaatgtagtattgagtgattTCGGACCAGGCTTCATTCCCCccaactata		ptc-MIR166b,	ptc-MIR166b	taactgttgaggggattgctgtctggttcgatgtcattcatgtgaagctttaacattaatgtagtattgagtgattTCGGACCAGGCTTCATTCCCCccaactata	ptc-miR166a	TCGGACCAGGCTTCATTCCCC	3'	Diff	gp3b	.....((((.(((((.((..(((((((((((..(((((((.(((..((.(((....))).))..))))))))))..)))))))))))..)).))))).))))....	97	41.5	-46.2	0.077214	0.0677871	0.123509	0.0763736	0.108786	0.128905	0.0675968	0.0545843	low
221	152	ptc-miR166a_L+4	GTGGTCGGACCAGGCTTCATTCCCC	25					ctttttttgaggggaatgttgtctggctcgaggactctttcttgatcagtctgatcaagtgttctatctttagatctaatatcttagatcatgtgttagggtcgTCGGACCAGGCTTCATTCCCCccaattatt		ptc-MIR166c,	ptc-MIR166c	ctttttttgaggggaatgttgtctggctcgaggactctttcttgatcagtctgatcaagtgttctatctttagatctaatatcttagatcatgtgttagggtcgTCGGACCAGGCTTCATTCCCCccaattatt	ptc-miR166a	TCGGACCAGGCTTCATTCCCC	3'	Diff	gp3b	......(((.((((((((..((((((..(((.((((((..(((((((.....))))))).............(((((((....))))))).......)))))).)))..))))))..)))))))).))).....	123	41.8	-57.8	0.077214	0.0677871	0.123509	0.0763736	0.108786	0.128905	0.0675968	0.0545843	low
222	152	ptc-miR166a_L+4	GAATTCGGACCAGGCTTCATTCCCC	25					taactgttgaggggattgtcgtctggttcgatgtcattcatgagaagctcaaacataaacgtaatattgaatgattTCGGACCAGGCTTCATTCCCCccaacaatg		ptc-MIR166e,	ptc-MIR166e	taactgttgaggggattgtcgtctggttcgatgtcattcatgagaagctcaaacataaacgtaatattgaatgattTCGGACCAGGCTTCATTCCCCccaacaatg	ptc-miR166a	TCGGACCAGGCTTCATTCCCC	3'	Diff	gp3b	....(((((.(((((.((..(((((((((((..(((((((.(((...)))..((......)).....)))))))..)))))))))))..)).))))).)))))...	99	42.5	-46.5	0.077214	0.0677871	0.123509	0.0763736	0.108786	0.128905	0.0675968	0.0545843	low
223	152	ptc-miR166a_L+4	GTGGTCGGACCAGGCTTCATTCCCC	25					tcttttttgaggggaatgttgtctggctcgaggactttttgttcatcaatctaatcgaactttctacctgtagatctagtatcttatttaagattgatcacgtattagggttgTCGGACCAGGCTTCATTCCCCccaatcatt		ptc-MIR166j,	ptc-MIR166j	tcttttttgaggggaatgttgtctggctcgaggactttttgttcatcaatctaatcgaactttctacctgtagatctagtatcttatttaagattgatcacgtattagggttgTCGGACCAGGCTTCATTCCCCccaatcatt	ptc-miR166a	TCGGACCAGGCTTCATTCCCC	3'	Diff	gp3b	......(((.((((((((..((((((..(((..(((...(((..((((((((((..(((((.((((....))))...))).))....)).)))))))).)))......)))..)))..))))))..)))))))).))).....	132	39.9	-45.1	0.077214	0.0677871	0.123509	0.0763736	0.108786	0.128905	0.0675968	0.0545843	low
224	153	ptc-miR166a_L+3R-2	GATTCGGACCAGGCTTCATTCC	22					cgtgagttgaggggaatgttggctggctcgaagcttaagcaaagagttttctctcaagaaacaactgttaaggctTCGGACCAGGCTTCATTCCCCtcaaccaat		ptc-MIR166d,	ptc-MIR166d	cgtgagttgaggggaatgttggctggctcgaagcttaagcaaagagttttctctcaagaaacaactgttaaggctTCGGACCAGGCTTCATTCCCCtcaaccaat	ptc-miR166a	TCGGACCAGGCTTCATTCCCC	3'	Diff	gp3b	..((.(((((((((((((..((((((..((((((((.((((....(((((.......)))))...)))).))))))))..))).))).)))))))))))))))..	101	47.6	-50.3	0.869231	0.139216	0.0780543	0.109231	1.22465	0.264734	0.0427194	0.0780673	low
225	153	ptc-miR166a_L+3R-2	GATTCGGACCAGGCTTCATTCC	22					ggtgtgttgaggggaatgttggctggctcgaagcttaagcaaagagtttcctaacatgaaacaactgttaaggctTCGGACCAGGCTTCATTCCCCtcaaacata		ptc-MIR166f,	ptc-MIR166f	ggtgtgttgaggggaatgttggctggctcgaagcttaagcaaagagtttcctaacatgaaacaactgttaaggctTCGGACCAGGCTTCATTCCCCtcaaacata	ptc-miR166a	TCGGACCAGGCTTCATTCCCC	3'	Diff	gp3b	.((((.((((((((((((..((((((..((((((((.((((....(((((.......)))))...)))).))))))))..))).))).)))))))))))))))).	103	46.7	-51.3	0.869231	0.139216	0.0780543	0.109231	1.22465	0.264734	0.0427194	0.0780673	low
226	154	ptc-miR166a_L+5R-2	ATCTCTCGGACCAGGCTTCATTCC	24					tgaggatgtgggggaatgtcgtctgactcgagacaacaggtaaactgaaggaatggccggagtttaagagttctcTCGGACCAGGCTTCATTCCCCtcatccaca		ptc-MIR166m,	ptc-MIR166m	tgaggatgtgggggaatgtcgtctgactcgagacaacaggtaaactgaaggaatggccggagtttaagagttctcTCGGACCAGGCTTCATTCCCCtcatccaca	ptc-miR166a	TCGGACCAGGCTTCATTCCCC	3'	Diff	gp3b	...(((((.(((((((((..(((((..((((((.(((...((((((...((.....))..))))))...))).))))))..)))))..))))))))))))))...	99	51.4	-48	8	2	0	6	11.2711	3.80322	0	4.2882	middle
227	155	ptc-miR166n_L+2_1ss21CT	TCTCGGACCAGGCTTCATTCTTT	23					aaggggtgtttggaatgaagtttgatccaagatccttgtctctcccgttaacttagtctctgttactgttaggttttcattactgagtgtatttgcagcccccttgtctgattttagcatcatgagagtaggaagtgctggtgatcatagggtttggttcaagatccatttgactcttctctttatatctctcctgtgtcctagctggtaatctgtagtagtcttaattatcccttacttcttgttaattttaaggtttgatcttgcaagtaattatatttggaaaatatcataaaatgatcTCGGACCAGGCTTCATTCCTTacaccttg		ptc-MIR166n,	ptc-MIR166n	aaggggtgtttggaatgaagtttgatccaagatccttgtctctcccgttaacttagtctctgttactgttaggttttcattactgagtgtatttgcagcccccttgtctgattttagcatcatgagagtaggaagtgctggtgatcatagggtttggttcaagatccatttgactcttctctttatatctctcctgtgtcctagctggtaatctgtagtagtcttaattatcccttacttcttgttaattttaaggtttgatcttgcaagtaattatatttggaaaatatcataaaatgatcTCGGACCAGGCTTCATTCCTTacaccttg	ptc-miR166n	TCGGACCAGGCTTCATTCCTT	3'	Diff	gp3b	...((((((..(((((((((..((.(((.(((((................(((((((...((..(((....)))...))..))))))).(((((((((...(((((.......((((((......(((((((....(((((.((.(((((((...(((..((((...............))))...)))..)))))))))))))).((((((....((....))..)))))).)))))))..))))))...))))).......)))))))))..........................))))).))).))..)))))))))..))))))..	326	38.1	-85.5	0.333333	0	0.166667	0	0.469628	0	0.0912172	0	low
228	155	ptc-miR166n_L+2_1ss21CT	TCTCGGACCAGGCTTCATTCTTT	23					aaggggtgtttggaatgaagtttgatccaagatccttgtctctcccgttcatttagtaatgttactgctaggtttcgctatgtattgatcagtgtatacacagcagctacgagctaggccttgtgtttcagattttagcttcaatatagagtgagagtgatagagtttgattcaagatccatctcatgtgtgctagctagcttttaaatttttaatcatatccctacttcctgttaattcttaggttttatcttgcaagttattatatttagtaaacatcatgaactgatcTCGGACCAGGCTTCATTCCTTacaccgaa		ptc-MIR166o,	ptc-MIR166o	aaggggtgtttggaatgaagtttgatccaagatccttgtctctcccgttcatttagtaatgttactgctaggtttcgctatgtattgatcagtgtatacacagcagctacgagctaggccttgtgtttcagattttagcttcaatatagagtgagagtgatagagtttgattcaagatccatctcatgtgtgctagctagcttttaaatttttaatcatatccctacttcctgttaattcttaggttttatcttgcaagttattatatttagtaaacatcatgaactgatcTCGGACCAGGCTTCATTCCTTacaccgaa	ptc-miR166n	TCGGACCAGGCTTCATTCCTT	3'	Diff	gp3b	....(((((..(((((((((..((.(((.(((((............((((((...((((.((((..(((((.(((((((.((((((((...(((....)))..........((((((...(((.....)))...)))))))))))))).)))))))......(((...((((...))))...))).......)))))))))............................((((........)))).......))))...((((((....)))))).....)))))).))))).))).))..)))))))))..)))))...	313	37.2	-79.6	0.333333	0	0.166667	0	0.469628	0	0.0912172	0	low
229	156	ptc-miR166n_L+4R-2	ATTCTCGGACCAGGCTTCATTCC	23					ttaggttgagaggaatgttgtctggctcgaggtcattgaggccatgattatacagacatggcattacctgatgacagccgagaaaattcaaagtctgtgtgtatcttgtacctcgatgattcTCGGACCAGGCTTCATTCCTTccaacaaa		ptc-MIR166q,	ptc-MIR166q	ttaggttgagaggaatgttgtctggctcgaggtcattgaggccatgattatacagacatggcattacctgatgacagccgagaaaattcaaagtctgtgtgtatcttgtacctcgatgattcTCGGACCAGGCTTCATTCCTTccaacaaa	ptc-miR166n	TCGGACCAGGCTTCATTCCTT	3'	Diff	gp3b	....((((..(((((((..((((((..((((((((((((((.((.((((((((((((..(((..............)))..((....))...))))))))).))).))..)))))))))).))))..))))))..)))))))..))))...	144	44.4	-67.1	1.33333	1	3.16667	0.125	1.87851	1.90161	1.73313	0.0893376	low
230	157	rco-miR166a_L+2	GGTCGGACCAGGCTTCATTCCCC	23					tgaggggaatgttgtctggctcgaggtcactaattagatctatgattttatttttgcttttaagatagatcgttgatcgtattgttagtgacgTCGGACCAGGCTTCATTCCCCccaat		rco-MIR166b,	rco-MIR166b	tgaggggaatgttgtctggctcgaggtcactaattagatctatgattttatttttgcttttaagatagatcgttgatcgtattgttagtgacgTCGGACCAGGCTTCATTCCCCccaat	rco-miR166a	TCGGACCAGGCTTCATTCCCC	3'	Diff	gp3b	((.((((((((..((((((..(((.(((((((((..((((.(((((((.(((((.......)))))))))))).)))).....))))))))).)))..))))))..)))))))).))..	117	41.2	-58	0.0384615	0	0.0957265	0.0222222	0.0541879	0	0.0523914	0.0158822	low
231	158	rco-miR166a_L+4	GAATTCGGACCAGGCTTCATTCCCC	25					tgaggtgaatgttgtctggttcgatgtcattcattttgtgaagctgaaacattaactgaatgattTCGGACCAGGCTTCATTCCCCccaac		rco-MIR166c,	rco-MIR166c	tgaggtgaatgttgtctggttcgatgtcattcattttgtgaagctgaaacattaactgaatgattTCGGACCAGGCTTCATTCCCCccaac	rco-miR166a	TCGGACCAGGCTTCATTCCCC	3'	Diff	gp3b	((.((.(((((..(((((((((((..(((((((...(((.........))).....)))))))..)))))))))))..))))).)).))..	89	42.9	-37.3	0.077214	0.0677871	0.123509	0.0763736	0.108786	0.128905	0.0675968	0.0545843	low
232	158	rco-miR166a_L+4	GTGGTCGGACCAGGCTTCATTCCCC	25					tgaggggaatgttgtctggctcgaggactctcttttgatccctttcaattttctccatagatccaatacggatattgggagtgggtagatcatttgacagtgtcgTCGGACCAGGCTTCATTCCCCccaat		rco-MIR166e,	rco-MIR166e	tgaggggaatgttgtctggctcgaggactctcttttgatccctttcaattttctccatagatccaatacggatattgggagtgggtagatcatttgacagtgtcgTCGGACCAGGCTTCATTCCCCccaat	rco-miR166a	TCGGACCAGGCTTCATTCCCC	3'	Diff	gp3b	((.((((((((..((((((..(((.(((.((....((((((((.........((((....((((.....))))....)))).)))..)))))......)).))).)))..))))))..)))))))).))..	129	47.3	-53.6	0.077214	0.0677871	0.123509	0.0763736	0.108786	0.128905	0.0675968	0.0545843	low
233	159	sbi-miR166a_L+3R-1	GATTCGGACCAGGCTTCATTCC	22					ggggaatgatgtccggtccgaagacgctgtgcggcgaaagcggcggcggctTCGGACCAGGCTTCATTCCCc		sbi-MIR166b,	sbi-MIR166b	ggggaatgatgtccggtccgaagacgctgtgcggcgaaagcggcggcggctTCGGACCAGGCTTCATTCCCc	sbi-miR166a	TCGGACCAGGCTTCATTCCC	3'	Diff	gp3b	(((((((((.(((.(((((((((.((((..((.((....)).)))))).))))))))).))).)))))))))	72	66.7	-52.3	0.869231	0.139216	0.0780543	0.109231	1.22465	0.264734	0.0427194	0.0780673	low
234	159	sbi-miR166a_L+3R-1	GATTCGGACCAGGCTTCATTCC	22					ggggaatgttgtctggtcggagacctaacaccgcgaatcatccatggagcagcatgcatggtggtggatggttTCGGACCAGGCTTCATTCCCc		sbi-MIR166c,	sbi-MIR166c	ggggaatgttgtctggtcggagacctaacaccgcgaatcatccatggagcagcatgcatggtggtggatggttTCGGACCAGGCTTCATTCCCc	sbi-miR166a	TCGGACCAGGCTTCATTCCC	3'	Diff	gp3b	((((((((..((((((((.((((((...((((((....(((.((((......)))).)))))))))...)))))).))))))))..))))))))	94	56.4	-54.2	0.869231	0.139216	0.0780543	0.109231	1.22465	0.264734	0.0427194	0.0780673	low
235	160	sbi-miR166f_L+5R-2	AGGCGTCGGACCAGGCTTCATTCC	24					ccttggtcatgggggtttgtggggaatgttggctggctcgaggcatccgcgtcctggcttgcagatcgttttgcctgctaccggaaagatcgagaggcgTCGGACCAGGCTTCATTCCTCgcaaaccggtgcatccatg		sbi-MIR166f,	sbi-MIR166f	ccttggtcatgggggtttgtggggaatgttggctggctcgaggcatccgcgtcctggcttgcagatcgttttgcctgctaccggaaagatcgagaggcgTCGGACCAGGCTTCATTCCTCgcaaaccggtgcatccatg	sbi-miR166f	TCGGACCAGGCTTCATTCCTC	3'	Diff	gp3b	.......(((((((((((((((((((((..((((((..(((.((.((((..(((((((..(((((....)))))..))))..))).....)).)).)).)))..))).))).)))))))))))))))......))))))	132	59	-61.1	0	0	0.0444444	1.35556	0	0	0.0243246	0.968817	low
236	161	sbi-miR166e_1ss4GA	TCGAACCAGGCTTCAATCCCT	21					tcatgctcggattaggttagggggattgttgtctggctcggggtctccggtcgagaatccttggccttgccggagttgtcgttgaccggagattTCGGACCAGGCTTCAATCCCTttaaccatgcggcatttag		sbi-MIR166g,	sbi-MIR166g	tcatgctcggattaggttagggggattgttgtctggctcggggtctccggtcgagaatccttggccttgccggagttgtcgttgaccggagattTCGGACCAGGCTTCAATCCCTttaaccatgcggcatttag	sbi-miR166e	TCGGACCAGGCTTCAATCCCT	3'	Diff	gp3b	..((((.((.((..(((((..(((((((..((((((..((..((((((((((((((...((((((...))).)))...)).))))))))))))..))..))))))..)))))))..))))))).))))))....	128	54.5	-74.3	0.125	0	0	0	0.176111	0	0	0	low
237	162	sly-miR166a_L+4	GAATTCGGACCAGGCTTCATTCCCC	25					gttgaggagaatgtcgtctggttcgagatctttcataagaaaggtaaatgaatgacaagttttcatatatgtatcgtgaatgattTCGGACCAGGCTTCATTCCCCtcaac		sly-MIR166a,	sly-MIR166a	gttgaggagaatgtcgtctggttcgagatctttcataagaaaggtaaatgaatgacaagttttcatatatgtatcgtgaatgattTCGGACCAGGCTTCATTCCCCtcaac	sly-miR166a	TCGGACCAGGCTTCATTCCCC	3'	Diff	gp3b	(((((((.(((((..(((((((((((((((.(((((..((...(((.(((((.........))))).)))...))))))).)))))))))))))))..))))).)))))))	111	39.6	-49.1	0.077214	0.0677871	0.123509	0.0763736	0.108786	0.128905	0.0675968	0.0545843	low
238	162	sly-miR166a_L+4	GTGGTCGGACCAGGCTTCATTCCCC	25					tcccatagatcatatggaggaagttctctcagttgaggggaatgttgtctggctcgaggtcaccaattagatccataatccctatatataccatgcttttcaaaaaaaagatttataatatgaaaaggggttatgaatcatgtgttagtgttgTCGGACCAGGCTTCATTCCCCccaattgttactcctctagctagggga		sly-MIR166b,	sly-MIR166b	tcccatagatcatatggaggaagttctctcagttgaggggaatgttgtctggctcgaggtcaccaattagatccataatccctatatataccatgcttttcaaaaaaaagatttataatatgaaaaggggttatgaatcatgtgttagtgttgTCGGACCAGGCTTCATTCCCCccaattgttactcctctagctagggga	sly-miR166a	TCGGACCAGGCTTCATTCCCC	3'	Diff	gp3b	((((.(((......((((((.(((.....((((((.((((((((..((((((..(((...(((.(((..(((.((((((((((.(((((......(((((.....))))).......)))))...)))))))))).)))....))).)))...)))..))))))..)))))))).))))))..))))))))).))).))))	201	40.8	-73.4	0.077214	0.0677871	0.123509	0.0763736	0.108786	0.128905	0.0675968	0.0545843	low
239	163	smo-miR166a_L+2	GGTCGGACCAGGCTTCATTCCCC	23					tatgttgcggggagtgctgcctggctcgagacagcatcgccgagatctgatcaaatcgcaaagttgagaaacaagcatcacagtttgatctggagatcgtgttgtgTCGGACCAGGCTTCATTCCCCtcagctacaaa		smo-MIR166c,	smo-MIR166c	tatgttgcggggagtgctgcctggctcgagacagcatcgccgagatctgatcaaatcgcaaagttgagaaacaagcatcacagtttgatctggagatcgtgttgtgTCGGACCAGGCTTCATTCCCCtcagctacaaa	smo-miR166a	TCGGACCAGGCTTCATTCCCC	3'	Diff	gp3b	...((((.((((((((..((((((..(((.((((((....(((..(((((((((((......(((........)))......)))))))).)))..))))))))).)))..))))))..)))))))).))))......	129	50.7	-62.1	0.115385	0.0769231	0	0	0.162564	0.146278	0	0	low
240	164	tcc-miR166a_L+4	GAATTCGGACCAGGCTTCATTCCCC	25					tataacatcaactgttgaggggaatgttgtctggttcgaagtcattcatatgaatcttaaatgtcttctgaatgattTCGGACCAGGCTTCATTCCCCccaacttgttttaatagcta		tcc-MIR166a,	tcc-MIR166a	tataacatcaactgttgaggggaatgttgtctggttcgaagtcattcatatgaatcttaaatgtcttctgaatgattTCGGACCAGGCTTCATTCCCCccaacttgttttaatagcta	tcc-miR166a	TCGGACCAGGCTTCATTCCCC	3'	Diff	gp3b	.........(((.((((.((((((((..((((((((((((((((((((...((..........))...))))))))))))))))))))..)))))))).))))..)))..........	99	38.1	-52.1	0.077214	0.0677871	0.123509	0.0763736	0.108786	0.128905	0.0675968	0.0545843	low
241	165	vvi-miR166a_R+2_1ss19CG	TCGGACCAGGCTTCATTCGTG	21					gcgggtgtttggaatgaggtttgatccaagatccttcctttttctccattaattccttcagtactggtcatgatttagttacttcataatcggttgatcTCGGACCAGGCTTCATTCCtgacaccaagct		vvi-MIR166a,	vvi-MIR166a	gcgggtgtttggaatgaggtttgatccaagatccttcctttttctccattaattccttcagtactggtcatgatttagttacttcataatcggttgatcTCGGACCAGGCTTCATTCCtgacaccaagct	vvi-miR166a	TCGGACCAGGCTTCATTCC	3'	Diff	gp3b	((.(((((..(((((((((..((.(((.(((((.............................((((((.((((..........)))).)))))).))))).))).))..)))))))))..)))))..)).	129	43.1	-43.2	0	0	1	0	0	0	0.547303	0	low
242	166	vvi-miR166a_L+2_1ss13CT	TGTCGGACCAGGTTTCATTCC	21					gttttttgaggggaatgttggctggctcgaggcattcacataagaagaagatatataagtgaaggtgTCGGACCAGGCTTCATTCCtctcaaatataca		vvi-MIR166b,	vvi-MIR166b	gttttttgaggggaatgttggctggctcgaggcattcacataagaagaagatatataagtgaaggtgTCGGACCAGGCTTCATTCCtctcaaatataca	vvi-miR166a	TCGGACCAGGCTTCATTCC	3'	Diff	gp3b	((..(((((((((((((..((((((..(((..(.(((((...................))))).)..)))..))).))).)))))))))))))...)).	98	42.4	-38.4	0.0769231	0.0769231	0	0	0.108376	0.146278	0	0	low
243	167	vvi-miR166a_L+4R+2	GTGGTCGGACCAGGCTTCATTCCCC	25					ctattttgaggggaatgttgtctggctcgaggacacttaccttaactttgatccgtttctctagatccatatcacctatatatatgtattattgtatttttatttgtactgagcatgtgttggtgtcgTCGGACCAGGCTTCATTCCccccaattatcgc		vvi-MIR166c,	vvi-MIR166c	ctattttgaggggaatgttgtctggctcgaggacacttaccttaactttgatccgtttctctagatccatatcacctatatatatgtattattgtatttttatttgtactgagcatgtgttggtgtcgTCGGACCAGGCTTCATTCCccccaattatcgc	vvi-miR166a	TCGGACCAGGCTTCATTCC	3'	Diff	gp3b	.....(((.((((((((..((((((..(((.((((((............((((..........))))............((((((((......((((........))))...)))))))).)))))).)))..))))))..)))))))).))).......	148	40.6	-51.6	0.0384615	0	0.160243	0.0867384	0.0541879	0	0.0877013	0.061992	low
244	167	vvi-miR166a_L+4R+2	GTGGTCGGACCAGGCTTCATTCCCC	25					gtgttttgaggggaatgttgtctggctcgaggacaccaactagatctatgatctgcgtgtaattgtgaatgggtgatcgtctctcagttttgaaggagagattttgagtgatctttgatcatgggttggtgtcgTCGGACCAGGCTTCATTCCccccaatttattg		vvi-MIR166e,	vvi-MIR166e	gtgttttgaggggaatgttgtctggctcgaggacaccaactagatctatgatctgcgtgtaattgtgaatgggtgatcgtctctcagttttgaaggagagattttgagtgatctttgatcatgggttggtgtcgTCGGACCAGGCTTCATTCCccccaatttattg	vvi-miR166a	TCGGACCAGGCTTCATTCC	3'	Diff	gp3b	(((..(((.((((((((..((((((..(((.(((((((((.....((((((((.(((......)))........(((((.(((..((((((......))))))..))))))))...))))))))))))))))).)))..))))))..)))))))).)))..)))..	164	45.8	-71.8	0.0384615	0	0.160243	0.0867384	0.0541879	0	0.0877013	0.061992	low
245	167	vvi-miR166a_L+4R+2	GAATTCGGACCAGGCTTCATTCCCC	25					aacagttgaggggaatgttgtctggttcgagatccttcgtatgaagctcaagcagcgtttgaatgattTCGGACCAGGCTTCATTCCcctcaacccaaaa		vvi-MIR166g,	vvi-MIR166g	aacagttgaggggaatgttgtctggttcgagatccttcgtatgaagctcaagcagcgtttgaatgattTCGGACCAGGCTTCATTCCcctcaacccaaaa	vvi-miR166a	TCGGACCAGGCTTCATTCC	3'	Diff	gp3b	....(((((((((((((..(((((((((((((((.(((..(((..((....))..)))..))).)))))))))))))))..)))))))))))))......	90	47	-55.5	0.0384615	0	0.160243	0.0867384	0.0541879	0	0.0877013	0.061992	low
246	168	vvi-miR166a_L+2_1ss11GA	CCTCGGACCAAGCTTCATTCC	21					ctgctttgaggggattgttgtctggctcgaggccaccaaccatctttgattgattcaaatactttgatcagcttcaacccatcttctccttcaattcaattccaccctctgattatgtgttagtgcccTCGGACCAGGCTTCATTCCcctcaatcactgc		vvi-MIR166d,	vvi-MIR166d	ctgctttgaggggattgttgtctggctcgaggccaccaaccatctttgattgattcaaatactttgatcagcttcaacccatcttctccttcaattcaattccaccctctgattatgtgttagtgcccTCGGACCAGGCTTCATTCCcctcaatcactgc	vvi-miR166a	TCGGACCAGGCTTCATTCC	3'	Diff	gp3b	.....(((((((((.((..((((((..(((((.(((.((((...(((((.....))))).....(((((((.....................................))))))).).))).))).)))))..))))))..)).))))))))).......	148	46.9	-51.074	0	0.0588235	0	0	0	0.111859	0	0	low
247	169	vvi-miR166a_L+3	GATTCGGACCAGGCTTCATTCC	22					tgtagttgtggggaatgttggctggctcgaggctttcttgagtgattttatgtatacctcaaaaagctTCGGACCAGGCTTCATTCCcctcaacacactt		vvi-MIR166f,	vvi-MIR166f	tgtagttgtggggaatgttggctggctcgaggctttcttgagtgattttatgtatacctcaaaaagctTCGGACCAGGCTTCATTCCcctcaacacactt	vvi-miR166a	TCGGACCAGGCTTCATTCC	3'	Diff	gp3b	(((.((((.((((((((..((((((..(((((((((.(((((..((.......))..))))))))))))))..)))).)).)))))))).)))))))...	97	46	-47.7	0.869231	0.139216	0.0780543	0.109231	1.22465	0.264734	0.0427194	0.0780673	low
248	170	zma-miR166a-3p_L+3R-2	GATTCGGACCAGGCTTCATTCC	22					ggGGAATGACGTCCGGTCCGAACaagccacggctgctgctgcgctaccgccgcggctTCGGACCAGGCTTCATTCCCC		zma-MIR166f,	zma-MIR166f	ggGGAATGACGTCCGGTCCGAACaagccacggctgctgctgcgctaccgccgcggctTCGGACCAGGCTTCATTCCCC	zma-miR166a-3p	TCGGACCAGGCTTCATTCCCC	3'	Diff	gp3b	(((((((((.(((.(((((((...((((.(((((((....))).....)))).))))))))))).))).)))))))))	78	67.9	-48.1	0.869231	0.139216	0.0780543	0.109231	1.22465	0.264734	0.0427194	0.0780673	low
249	170	zma-miR166a-3p_L+3R-2	GATTCGGACCAGGCTTCATTCC	22					ggGGAATGTTGTCTGGTTGGAGAcctaacaccrcgaattaatcatccatgccatggaagcagcatatgcccgcctgcatctatccatgcatgatggtggaaggttTCGGACCAGGCTTCATTCCCC		zma-MIR166g,	zma-MIR166g	ggGGAATGTTGTCTGGTTGGAGAcctaacaccrcgaattaatcatccatgccatggaagcagcatatgcccgcctgcatctatccatgcatgatggtggaaggttTCGGACCAGGCTTCATTCCCC	zma-miR166a-3p	TCGGACCAGGCTTCATTCCCC	3'	Diff	gp3b	((((((((..(((((((..(((((((..((((........(((((.((((..(((((.(((((........).)))).))))).)))).)))))))))..)))))))..)))))))..))))))))	126	51.6	-59.9	0.869231	0.139216	0.0780543	0.109231	1.22465	0.264734	0.0427194	0.0780673	low
250	170	zma-miR166a-3p_L+3R-2	GATTCGGACCAGGCTTCATTCC	22					ggGGAATGACGTCCGGTCCGAACgagccacggctgctgctgcgccgccgcgggctTCGGACCAGGCTTCATTCCCC		zma-MIR166h,	zma-MIR166h	ggGGAATGACGTCCGGTCCGAACgagccacggctgctgctgcgccgccgcgggctTCGGACCAGGCTTCATTCCCC	zma-miR166a-3p	TCGGACCAGGCTTCATTCCCC	3'	Diff	gp3b	(((((((((.(((.(((((((...((((.((((.((......)).))))..))))))))))).))).)))))))))	76	71.1	-48.4	0.869231	0.139216	0.0780543	0.109231	1.22465	0.264734	0.0427194	0.0780673	low
251	171	zma-miR166j-3p_1ss4GA	TCGAACCAGGCTTCAATCCCT	21					caagttgaagattaggttaaggGGTTTGTTTGTCTGGTTCAAGGtcgccacacagcagggaaaacccatttcgccttgaagcatgcaccatgatgggtgtacctgttggtgatcTCGGACCAGGCTTCAATCCCTttaactagcgtctgcatat		zma-MIR166j,	zma-MIR166j	caagttgaagattaggttaaggGGTTTGTTTGTCTGGTTCAAGGtcgccacacagcagggaaaacccatttcgccttgaagcatgcaccatgatgggtgtacctgttggtgatcTCGGACCAGGCTTCAATCCCTttaactagcgtctgcatat	zma-miR166j-3p	TCGGACCAGGCTTCAATCCCT	3'	Diff	gp3b	.....((.((((..((((((((((.(((...(((((((((.(((((((((....(((((....(((((((..((..........)).....)))))))...)))))))))))))).)))))))))..))).))))))))))...)))).))...	146	48.1	-64.9	0.125	0	0	0	0.176111	0	0	0	low
252	171	zma-miR166j-3p_1ss4GA	TCGAACCAGGCTTCAATCCCT	21					gcatgctcgggttaggtcagggGGATTGTTGTCTGGCTCGGGGtctccggtcgagatcgattcataacatatacgtacgtgcttctagccttgccggcggagctagtcgttgtcgtcgaccggagattTCGGACCAGGCTTCAATCCCTttgaccatgcggcattagg		zma-MIR166k,	zma-MIR166k	gcatgctcgggttaggtcagggGGATTGTTGTCTGGCTCGGGGtctccggtcgagatcgattcataacatatacgtacgtgcttctagccttgccggcggagctagtcgttgtcgtcgaccggagattTCGGACCAGGCTTCAATCCCTttgaccatgcggcattagg	zma-miR166j-3p	TCGGACCAGGCTTCAATCCCT	3'	Diff	gp3b	..(((((...((..(((((..(((((((..((((((..((..((((((((((((((((((((....((......))....(((((..(((.....)))))))).)))))..))).))))))))))))..))..))))))..)))))))..)))))..)))))))....	162	56	-84.2	0.125	0	0	0	0.176111	0	0	0	low
253	171	zma-miR166j-3p_1ss4GA	TCGAACCAGGCTTCAATCCCT	21					gGGATTGTTGTCTGGCTCGGTGtctccggtcgagayggccttgccggcgccggagctgtcgtcgaccggagatcTCGGACCAGGCTTCAATCCCTt		zma-MIR166n,	zma-MIR166n	gGGATTGTTGTCTGGCTCGGTGtctccggtcgagayggccttgccggcgccggagctgtcgtcgaccggagatcTCGGACCAGGCTTCAATCCCTt	zma-miR166j-3p	TCGGACCAGGCTTCAATCCCT	3'	Diff	gp3b	(((((((..((((((..((..((((((((((((((.(((....(((....))).))).)).))))))))))))..))..))))))..)))))))..	94	63.5	-61.6	0.125	0	0	0	0.176111	0	0	0	low
254	172	ahy-miR167-3p_L+3	ATCAGATCATGTGGCAGTTTCACC	24					gatcatgcaccactacaagtTGAAGCTGCCAGCATGATCTTaactttccctctcctatgatttgttggggtgagatcAGATCATGTGGCAGTTTCACCtagttgttggaagcatgaat		ahy-MIR167,	ahy-MIR167	gatcatgcaccactacaagtTGAAGCTGCCAGCATGATCTTaactttccctctcctatgatttgttggggtgagatcAGATCATGTGGCAGTTTCACCtagttgttggaagcatgaat	ahy-miR167-3p	AGATCATGTGGCAGTTTCACC	3'	Diff	gp3b	..((((((.((((.((.((.(((((((((((.((((((((....((((((((..............)))).))))..))))))))))))))))))).)).)).)).))..))))))..	114	44.1	-48.5	0.559524	1.14286	0.5	2.88095	0.788305	2.17327	0.273652	2.05902	low
255	173	aly-miR167a-5p_R+3_1ss21AT	TGAAGCTGCCAGCATGATCTTATT	24					ggtgcaccggcatctgaTGAAGCTGCCAGCATGATCTAattagctttctttatatctgttgttgtgtttcataacgatggttaagagatgagtctcgattaGATCATGTTCGCAGTTTCACCcgttgactgtcgcacc		aly-MIR167a,	aly-MIR167a	ggtgcaccggcatctgaTGAAGCTGCCAGCATGATCTAattagctttctttatatctgttgttgtgtttcataacgatggttaagagatgagtctcgattaGATCATGTTCGCAGTTTCACCcgttgactgtcgcacc	aly-miR167a-5p	TGAAGCTGCCAGCATGATCTA	5'	Diff	gp3b	(((((..(((((.....(((((((((.((((((((((((((((((((((((.((.(..((((((((...))))))))..).))))))).))).)).)))))))))))))).))))))))).....)).)))..)))))	138	44.2	-59.1	0	0	0	0.111111	0	0	0	0.0794112	low
256	174	aly-miR167c-5p_R-3_1ss13AT	TAAGCTGCCAGCTTGATC	18					cagtagcagtTAAGCTGCCAGCATGATCTTGtcttcctctcttaagtttcatatataatcaagttaatataaagattttgtacaattcttgttcttattatatgatcatagcttagagagagagagactAGGTCATGCTGGTAGTTTCACctgctaatg		aly-MIR167c,	aly-MIR167c	cagtagcagtTAAGCTGCCAGCATGATCTTGtcttcctctcttaagtttcatatataatcaagttaatataaagattttgtacaattcttgttcttattatatgatcatagcttagagagagagagactAGGTCATGCTGGTAGTTTCACctgctaatg	aly-miR167c-5p	TAAGCTGCCAGCATGATCTTG	5'	Diff	gp3b	((.((((((..((((((((((((((((((.((((..(((((((((((((((((((....((((....((((((...)))))).....)))).......)))))))....))))).)))))))..)))).))))))))))))))))))...)))))).))	159	34.6	-66.7	0	0.5	0	0	0	0.950806	0	0	low
257	175	aly-miR167d-5p_L-2R+1_1ss22GT	AAGCTGCCAGCATGATCTGTT	21					gatctatatctatgctggtttttagaggcTGAAGCTGCCAGCATGATCTGGtaattgctacatacgacatacacacatatactagttaatttccacacctataaaagtttttttcctacaacttaaagcttttttccttcctctttttaataattagtgatctctagttctttgcctacttgtaatatatatttacggtggattcatgcatgtgtgtatatatatacatagtttacatgcatgcattttgtgtatgtgtgtgtgtatagatagtagtactAGGTCATCCTGCAGCTTCAGTcactaaatcaccaacaatatcaaatc		aly-MIR167d,	aly-MIR167d	gatctatatctatgctggtttttagaggcTGAAGCTGCCAGCATGATCTGGtaattgctacatacgacatacacacatatactagttaatttccacacctataaaagtttttttcctacaacttaaagcttttttccttcctctttttaataattagtgatctctagttctttgcctacttgtaatatatatttacggtggattcatgcatgtgtgtatatatatacatagtttacatgcatgcattttgtgtatgtgtgtgtgtatagatagtagtactAGGTCATCCTGCAGCTTCAGTcactaaatcaccaacaatatcaaatc	aly-miR167d-5p	TGAAGCTGCCAGCATGATCTGG	5'	Diff	gp3b	............((.((((.(((((.(((((((((((.(((.((((((((((.(((((((..((..((((((((((((((((.........(((((......(((((((((.............)))))))))..................((((((......))))))............((((.......)))).)))))...(((((((..((((..(((....)))...))))..)))))))...)))))))))))))))).))..))))))))))))))))).)))))))))))))).)))))..)))).))..........	305	33.6	-107.5	0.0357143	0.0690476	0.0357143	0	0.0503173	0.131302	0.0195465	0	low
258	176	ath-miR167a_R+3_1ss21AT	TGAAGCTGCCAGCATGATCTTATT	24					tggtgcaccggcatctgaTGAAGCTGCCAGCATGATCTAattagctttctttatcctttgttgtgtttcatgacgatggttaagagatcagtctcgattagatcatgttcgcagtttcacccgttgactgtcgcaccc		ath-MIR167a,	ath-MIR167a	tggtgcaccggcatctgaTGAAGCTGCCAGCATGATCTAattagctttctttatcctttgttgtgtttcatgacgatggttaagagatcagtctcgattagatcatgttcgcagtttcacccgttgactgtcgcaccc	ath-miR167a	TGAAGCTGCCAGCATGATCTA	5'	Diff	gp3b	.(((((..(((((.....(((((((((.((((((((((((((((((.(((((..((.((((..((...))..)))).))...)))))..)).)).)))))))))))))).))))))))).....)).)))..))))).	136	45.7	-57.2	0	0	0	0.111111	0	0	0	0.0794112	low
259	177	ath-miR167c_R-3_1ss13AT	TAAGCTGCCAGCTTGATC	18					ccagtagcagtTAAGCTGCCAGCATGATCTTGtcttcctctcttaggtttcatatatagttaataaatattttatatatttcttgttcttacaagattatatgatcatagcttagagagagagagagactaggtcatgctggtagtttcacctgctaatg		ath-MIR167c,	ath-MIR167c	ccagtagcagtTAAGCTGCCAGCATGATCTTGtcttcctctcttaggtttcatatatagttaataaatattttatatatttcttgttcttacaagattatatgatcatagcttagagagagagagagactaggtcatgctggtagtttcacctgctaatg	ath-miR167c	TAAGCTGCCAGCATGATCTTG	5'	Diff	gp3b	.((.((((((..((((((((((((((((((.((((..(((((((((((((((((((.........(((((.....)))))((((((....)))))).)))))))....)))))...)))))))..)))).))))))))))))))))))...)))))).))	159	35	-67.1	0	0.5	0	0	0	0.950806	0	0	low
260	178	ath-miR167d_L-2R+1_1ss22GT	AAGCTGCCAGCATGATCTGTT	21					tgttggtttttagaagcTGAAGCTGCCAGCATGATCTGGtaatcgctacatacgacatacacacatcactaaacttctttataatttatgcacacacatacagctcttaatggccacaactcaaagttataattagtgcatgatctctagttatttgactgcttttaatatatgtttatggattcacgcatgtgtgtgtatgtacataatttacatgcatgcactttgtgtatggtacacatcaatttgaacccgttcaaaattctgtttttattagtatatatatagatgtatgtggtgtgtgtgtcagtgtgtgtgtgtgtttatagatagtagtactaggtcatcctgcagcttcagtcactaaatcaccaaca		ath-MIR167d,	ath-MIR167d	tgttggtttttagaagcTGAAGCTGCCAGCATGATCTGGtaatcgctacatacgacatacacacatcactaaacttctttataatttatgcacacacatacagctcttaatggccacaactcaaagttataattagtgcatgatctctagttatttgactgcttttaatatatgtttatggattcacgcatgtgtgtgtatgtacataatttacatgcatgcactttgtgtatggtacacatcaatttgaacccgttcaaaattctgtttttattagtatatatatagatgtatgtggtgtgtgtgtcagtgtgtgtgtgtgtttatagatagtagtactaggtcatcctgcagcttcagtcactaaatcaccaaca	ath-miR167d	TGAAGCTGCCAGCATGATCTGG	5'	Diff	gp3b	.((((((.(((((..((((((((((.(((.(((((((((((...((((..((.((((((((((((.((((.........((.....))...((((((((((...........((((........((((((((((((..........))))))))..)))).........................(((((.(((..((((((((.......))))))))..)))..))))).)))).(((((((.((((((....))))))..(((((...(((....)))...))))))).))))))))))))))).))))))))))))))))..))..))))..))))))))))).)))))))))))))..)))))..)))))).	375	35.3	-125.1	0.0357143	0.0690476	0.0357143	0	0.0503173	0.131302	0.0195465	0	low
261	179	bdi-miR167c-5p_L-2R+1_1ss22AT	AAGCTGCCAGCATGATCTGTT	21					tggacggctcaatttgatggtgtgagaggtTGAAGCTGCCAGCATGATCTGAtcaccgtccaacgtaaccgaacacatgtcgatcgacttccgattgcgccggttatcttggtaggaatatatatatatgagcttccattgcaagggttcttcAGATCATGTTGCAGCTTCACtctctcatcaccaccgaaagatccaaattaa		bdi-MIR167d,	bdi-MIR167d	tggacggctcaatttgatggtgtgagaggtTGAAGCTGCCAGCATGATCTGAtcaccgtccaacgtaaccgaacacatgtcgatcgacttccgattgcgccggttatcttggtaggaatatatatatatgagcttccattgcaagggttcttcAGATCATGTTGCAGCTTCACtctctcatcaccaccgaaagatccaaattaa	bdi-miR167c-5p	TGAAGCTGCCAGCATGATCTGA	5'	Diff	gp3b	.....((.((..((((.(((((((((((..((((((((.(((((((((((((..(((..((((..((((((......((.((((((.....)))))))).))))))..))))..((((((((....))))...))))........)))...)))))))))))))))))))))..)))))).))))).)))).)).)).......	192	45.6	-80.4	0.0357143	0.0690476	0.0357143	0	0.0503173	0.131302	0.0195465	0	low
262	179	bdi-miR167c-5p_L-2R+1_1ss22AT	AAGCTGCCAGCATGATCTGTT	21					catgtgcaccatacaagctggTGAAGCTGCCAGCATGATCTGAtctgaccatatatctagattggcatggatggatatgtgatatgatctgatcAGGTCATGCTGGAGTTTCATCtgctggttggg		bdi-MIR167e,	bdi-MIR167e	catgtgcaccatacaagctggTGAAGCTGCCAGCATGATCTGAtctgaccatatatctagattggcatggatggatatgtgatatgatctgatcAGGTCATGCTGGAGTTTCATCtgctggttggg	bdi-miR167c-5p	TGAAGCTGCCAGCATGATCTGA	5'	Diff	gp3b	........(((.((.(((.(((((((((.((((((((((((((((.((.((((((((((............))))))))))......)).))))))))))))))))))))))))).))).))))).	117	46	-58.5	0.0357143	0.0690476	0.0357143	0	0.0503173	0.131302	0.0195465	0	low
263	180	bna-miR167a_R+2_1ss21AT	TGAAGCTGCCAGCATGATCTTATT	24					ggtgtacaggcatctgaTGAAGCTGCCAGCATGATCTAAttaactttctttctctgttgattttatgacaatggaaaagagatgagtgtcgattagatcatgttcgcagtttcacccattgactgtcgcacc		bna-MIR167a,	bna-MIR167a	ggtgtacaggcatctgaTGAAGCTGCCAGCATGATCTAAttaactttctttctctgttgattttatgacaatggaaaagagatgagtgtcgattagatcatgttcgcagtttcacccattgactgtcgcacc	bna-miR167a	TGAAGCTGCCAGCATGATCTAA	5'	Diff	gp3b	(((((((((.((.....(((((((((.(((((((((((((..(((((((((.((..(((.((....)))))..))))))))).....))..))))))))))))).))))))))).....)).)))).)))))	132	41.7	-53.8	0	0	0	0.111111	0	0	0	0.0794112	low
264	180	bna-miR167a_R+2_1ss21AT	TGAAGCTGCCAGCATGATCTTATT	24					ggcgcaccggcatctgaTGAAGCTGCCAGCATGATCTAAttatctttctttctctgttgacgatggaaaagacatgagtgttgattagatcatgttcgcagtttcacccgttgactgtctcgcc		bna-MIR167b,	bna-MIR167b	ggcgcaccggcatctgaTGAAGCTGCCAGCATGATCTAAttatctttctttctctgttgacgatggaaaagacatgagtgttgattagatcatgttcgcagtttcacccgttgactgtctcgcc	bna-miR167a	TGAAGCTGCCAGCATGATCTAA	5'	Diff	gp3b	((((...(((((.....(((((((((.(((((((((((((((.((((((((.((..((...))..)))))))...)))...))))))))))))))).))))))))).....)).)))...))))	124	46.8	-45.9	0	0	0	0.111111	0	0	0	0.0794112	low
265	181	bna-miR167d_R+2_1ss19CA	TGAAGCTGCCAGCATGATATGT	22					ttttgggaggcTGAAGCTGCCAGCATGATCTgtgtatagatagtggtaccagatcatcctgcggcttcattcactcaaatcaccaacaat		bna-MIR167d,	bna-MIR167d	ttttgggaggcTGAAGCTGCCAGCATGATCTgtgtatagatagtggtaccagatcatcctgcggcttcattcactcaaatcaccaacaat	bna-miR167d	TGAAGCTGCCAGCATGATCT	5'	Diff	gp3b	.((((((.(..(((((((((.((.((((((((.((((........)))))))))))).)))))))))))..).))))))...........	78	45.6	-37.1	0.5	0.0333333	0	0	0.704442	0.063387	0	0	low
266	182	cme-miR167d_R+3_1ss21GT	TGAAGCTGCCAGCATGATCTTATT	24					tttgagaggtTGAAGCTGCCAGCATGATCTGatttaatttgctgaattctcttttaatttagagattttcataaagcaatattattgaaattaataaggcaaaaaatgggttttcttctatggatcttgatgatgttatgcttttcaagggtttttttttttaatttgaaaatcaggtcattctagcagcttcaatcactcatt		cme-MIR167d,	cme-MIR167d	tttgagaggtTGAAGCTGCCAGCATGATCTGatttaatttgctgaattctcttttaatttagagattttcataaagcaatattattgaaattaataaggcaaaaaatgggttttcttctatggatcttgatgatgttatgcttttcaagggtttttttttttaatttgaaaatcaggtcattctagcagcttcaatcactcatt	cme-miR167d	TGAAGCTGCCAGCATGATCTG	5'	Diff	gp3b	..((((.((((((((((((.((.((((((((((((...((((((((.(((((........)))))..)))....)))))........(((((((.((((((....(((((......)))))..(((.....)))....))))))..((..(....)..)))))))))..)))))))))))).)).)))))))))))).))))..	200	29.4	-63.4	0.0357143	0.0690476	0.0357143	0.111111	0.0503173	0.131302	0.0195465	0.0794112	low
267	183	csi-miR167a_L-2R+2	AAGCTGCCAGCATGATCTGTT	21					tttgagagatTGAAGCTGCCAGCATGATCTGgtaatcaacctttttgtatatatatatatatattaattccttatagtttttagatttaatttcttttaattagatccatggtttcaattctattgaataaatggtggggttttatattttcgtgcaattattaagaggatagatggaatagcgcctttaaatccaatcacttttttagttttattttgatcttttttgccccctaaaattaagggtaaaggttaatatgtgagagagntttagggtgtgatttattagcttcgtagatgaatggttccatcaggtcatcttgcagcttcaattactcatt		csi-MIR167c,	csi-MIR167c	tttgagagatTGAAGCTGCCAGCATGATCTGgtaatcaacctttttgtatatatatatatatattaattccttatagtttttagatttaatttcttttaattagatccatggtttcaattctattgaataaatggtggggttttatattttcgtgcaattattaagaggatagatggaatagcgcctttaaatccaatcacttttttagttttattttgatcttttttgccccctaaaattaagggtaaaggttaatatgtgagagagntttagggtgtgatttattagcttcgtagatgaatggttccatcaggtcatcttgcagcttcaattactcatt	csi-miR167a	TGAAGCTGCCAGCATGATCTG	5'	Diff	gp3b	..((((..(((((((((((.((.((((((((((....((((...((((((........(((((..((..((............(((((((((......)))))))))(((...((((((...))))))...)))..))..)).)))))....))))))(((((..((((...(((..(...(((((((.((.((...((((...............((((((((...(((((...........)))))))))))))...))))..))..)).)))))))..)..)))..))))...)))))..))))..)))))))))))).)))))))))))..))))..	337	30.2	-88.8	0.0357143	0.0690476	0.0357143	0	0.0503173	0.131302	0.0195465	0	low
268	184	gma-miR167c_L-2R+2	AAGCTGCCAGCATGATCTGTT	21					tttgagaggtTGAAGCTGCCAGCATGATCTGgtaaatcacatacttttttttttctcacctctcatgcctaatttttaagcaccagtcattagagaaaataatggtgaaaaatccatctattcaattttttttttcaaattcaaggtttccagtatgtatcactaatggtgaaaaaagtgatggaattttgtagaacatgggttaaatttactttttttttttttgagttttcattttcttcaagtttctgagccaagaaataaaagagacttataaattggaattaatacttaaaggaaacccaccagaagggcaatttggttatcataagatgtggtttccatcaggtcatcttgcagcttcaatcactcaat		gma-MIR167c,	gma-MIR167c	tttgagaggtTGAAGCTGCCAGCATGATCTGgtaaatcacatacttttttttttctcacctctcatgcctaatttttaagcaccagtcattagagaaaataatggtgaaaaatccatctattcaattttttttttcaaattcaaggtttccagtatgtatcactaatggtgaaaaaagtgatggaattttgtagaacatgggttaaatttactttttttttttttgagttttcattttcttcaagtttctgagccaagaaataaaagagacttataaattggaattaatacttaaaggaaacccaccagaagggcaatttggttatcataagatgtggtttccatcaggtcatcttgcagcttcaatcactcaat	gma-miR167c	TGAAGCTGCCAGCATGATCTG	5'	Diff	gp3b	.(((((.((((((((((((.((.(((((((((((((((((((.(((...........(((.....(((((..(((((((..........)))))))......(((((...(((((((((((..(((((........)))))......(((((..((...((((.....)))).....))..)))))....)))))...)))))).............(((..((((((((((((.(((....((((((((...............))))))))..))).))))).....)))))))..)))..)))))...)))))....)))......))))))))))))..)))))))))))).)))))))))))).))))).	373	31.7	-95.2	0.0357143	0.0690476	0.0357143	0	0.0503173	0.131302	0.0195465	0	low
269	185	mdm-miR167h_R+2	TGAAGCTGCCAGCATGATCTTATT	24					tcatgcactggtagcggtTGAAGCTGCCAGCATGATCTTAtaactcccwacttcgtttagggaagatcAGATCATCTGGCAGTTTCACCtgttactggtagcatga		mdm-MIR167a,	mdm-MIR167a	tcatgcactggtagcggtTGAAGCTGCCAGCATGATCTTAtaactcccwacttcgtttagggaagatcAGATCATCTGGCAGTTTCACCtgttactggtagcatga	mdm-miR167h	TGAAGCTGCCAGCATGATCTTA	5'	Diff	gp3b	((((((((..(((((((.((((((((((((.(((((((.((...((((...........))))..)).))))))))))))))))))).)))))))..)).))))))	106	46.2	-56.9	0	0	0	0.111111	0	0	0	0.0794112	low
270	185	mdm-miR167h_R+2	TGAAGCTGCCAGCATGATCTTATT	24					agtgtgcatatgttcttatcatgcactggtagcagtTGAAGCTGCCAGCATGATCTTAtaactccctacttcgtttagggaagctcAGATCATCTGGCAGTTTCACCtgttgttggtagcatgagaccatcaaaaccct		mdm-MIR167j,	mdm-MIR167j	agtgtgcatatgttcttatcatgcactggtagcagtTGAAGCTGCCAGCATGATCTTAtaactccctacttcgtttagggaagctcAGATCATCTGGCAGTTTCACCtgttgttggtagcatgagaccatcaaaaccct	mdm-miR167h	TGAAGCTGCCAGCATGATCTTA	5'	Diff	gp3b	((.((....(((.((...(((((((((..((((((.((((((((((((.(((((((......((((((.......)))))).....))))))))))))))))))).))))))..))).)))))))).)))....)).))	139	44.6	-59.2	0	0	0	0.111111	0	0	0	0.0794112	low
271	186	mes-miR167a_L-2R+2	AAGCTGCCAGCATGATCTGTT	21					tgttggtttgagaggtTGAAGCTGCCAGCATGATCTGgtaatgatctaaccaaaacctttctatacgtagacctatatttatatttctatacacatcaagctatggattattaaatttccagttttcgttacaaagttttctgctatattcctttcaattatgctatcaatttttaccaagggaaaggatttacgagtactgaaaagtacccatatatccttgtagcctaaaaagaggaatagttcctgattgtt		mes-MIR167a,	mes-MIR167a	tgttggtttgagaggtTGAAGCTGCCAGCATGATCTGgtaatgatctaaccaaaacctttctatacgtagacctatatttatatttctatacacatcaagctatggattattaaatttccagttttcgttacaaagttttctgctatattcctttcaattatgctatcaatttttaccaagggaaaggatttacgagtactgaaaagtacccatatatccttgtagcctaaaaagaggaatagttcctgattgtt	mes-miR167a	TGAAGCTGCCAGCATGATCTG	5'	Diff	gp3b	...((((((((..((((((...((((((......))))))....)).))))...............(((((..(((....)))..))))).....))))))))((((..........)))).............((((....(((((..((((((...(((.(((((.................((((((......(((((....)))))......))))))))))).)))..)))))))))))....))))...	38	33.3	-48.9	0.0357143	0.0690476	0.0357143	0	0.0503173	0.131302	0.0195465	0	low
272	187	mes-miR167g_R+3	TGAAGCTGCCAGCATGATCTTATT	24					TGAAGCTGCCAGCATGATCTTaatctccctccatcgttgagggaagatcagatcatgtggcagtttca		mes-MIR167g,	mes-MIR167g	TGAAGCTGCCAGCATGATCTTaatctccctccatcgttgagggaagatcagatcatgtggcagtttca	mes-miR167g	TGAAGCTGCCAGCATGATCTT	5'	Diff	gp3b	.((((((((((.((((((((..(((((((((.......))))).)))).)))))))))))))))))).	66	47.1	-39	0	0	0	0.111111	0	0	0	0.0794112	low
273	188	mtr-miR167b-5p_R+1_1ss19CA	TGAAGCTGCCAGCATGATATGT	22					caatgacagtTGAAGCTGCCAGCATGATCTGtgctttccttcctgtgtatatactttaatttccagctgaatttaaatataaccaaaaaaataaatatgtttggtctaaattttgatcaaacttatatatatttttgcttatgtttaagtctggggtgagtttatttgtggtaagaacaGATCATGTTGGAGCTTCACCtgttaaat		mtr-MIR167b,	mtr-MIR167b	caatgacagtTGAAGCTGCCAGCATGATCTGtgctttccttcctgtgtatatactttaatttccagctgaatttaaatataaccaaaaaaataaatatgtttggtctaaattttgatcaaacttatatatatttttgcttatgtttaagtctggggtgagtttatttgtggtaagaacaGATCATGTTGGAGCTTCACCtgttaaat	mtr-miR167b-5p	TGAAGCTGCCAGCATGATCTG	5'	Diff	gp3b	...((((((.(((((((.((((((((((((((.(((.((.........(((.((((.....(((((....((((((((((((.((((((.(((.(((.((((((((........)))))))).))).))).)))))).)))))))))))))))))..)))).)))....)).))).))))))))))))))))))))).))))))...	201	31.4	-76.5	0.5	0.0333333	0	0	0.704442	0.063387	0	0	low
274	189	nta-miR167a_L-2R+1_1ss22GT	AAGCTGCCAGCATGATCTGTT	21					tttgagaggtTGAAGCTGCCAGCATGATCTGGtacgaacaaagtccatttctttctatatataaatattttcttgcaaagaagaaaagaaaagaaagtccattttttcttaaaattttgaggtcttttaatttcctgttttgggtttgaaattgaagtgatattttcgaaaagaaaatggaatttttcgaagttttcttgaaagaaaatataggtatcgtctttcataggtttggttccatcaggtcatctagcagcttcaatcactcaccaa		nta-MIR167a,	nta-MIR167a	tttgagaggtTGAAGCTGCCAGCATGATCTGGtacgaacaaagtccatttctttctatatataaatattttcttgcaaagaagaaaagaaaagaaagtccattttttcttaaaattttgaggtcttttaatttcctgttttgggtttgaaattgaagtgatattttcgaaaagaaaatggaatttttcgaagttttcttgaaagaaaatataggtatcgtctttcataggtttggttccatcaggtcatctagcagcttcaatcactcaccaa	nta-miR167a	TGAAGCTGCCAGCATGATCTGG	5'	Diff	gp3b	..((((.((((((((((((.((.((((((((((..((((.(((.((............((((..((((((((((...(((((((...(((((.....((((((((((.......((((((((((((((((((((.............)))))))))).)))...)))))))))))))))))..)))))....)))))))..))))))))))..))))...........))))).)))).)))))))))))).)))))))))))).))))....	267	31.9	-81.8	0.0357143	0.0690476	0.0357143	0	0.0503173	0.131302	0.0195465	0	low
275	189	nta-miR167a_L-2R+1_1ss22GT	AAGCTGCCAGCATGATCTGTT	21					tttgagaggtTGAAGCTGCCAGCATGATCTGGtacgaacaaagtccatttctttgctatatatatattttcttgcaaaagaataatcttgaggtgttttgggttttgaatttagctaagtgatttggaaaagaaattggaattttgcaaagtttttattgaaagagaatataggtagctttcatgggtttggttccatcaggtcatctagcagcttcaatcactcaccac		nta-MIR167b,	nta-MIR167b	tttgagaggtTGAAGCTGCCAGCATGATCTGGtacgaacaaagtccatttctttgctatatatatattttcttgcaaaagaataatcttgaggtgttttgggttttgaatttagctaagtgatttggaaaagaaattggaattttgcaaagtttttattgaaagagaatataggtagctttcatgggtttggttccatcaggtcatctagcagcttcaatcactcaccac	nta-miR167a	TGAAGCTGCCAGCATGATCTGG	5'	Diff	gp3b	..((((.((((((((((((.((.((((((((((..((((.((..((((......(((((...(((((((((((.(((((((((......(((..(((((...(((..((((.........))))..)))..))))).....)))......)))))).))).))))))))))).)))))....))))..)).)))).)))))))))))).)))))))))))).))))....	224	35.2	-73.5	0.0357143	0.0690476	0.0357143	0	0.0503173	0.131302	0.0195465	0	low
276	189	nta-miR167a_L-2R+1_1ss22GT	AAGCTGCCAGCATGATCTGTT	21					tttgagaggtTGAAGCTGCCAGCATGATCTGGtacgaacaaagtccatttcttgctatatatatattttcttgcaaagaataatcttgaggtgttttgggtttgaatttagctaagtgatttggaaaagaaattggaattttgcaaagtttttattgaaagagaatataggtagctttcatgggtttggttccatcaggtcatctagcagcttcaatcactcaccac		nta-MIR167c,	nta-MIR167c	tttgagaggtTGAAGCTGCCAGCATGATCTGGtacgaacaaagtccatttcttgctatatatatattttcttgcaaagaataatcttgaggtgttttgggtttgaatttagctaagtgatttggaaaagaaattggaattttgcaaagtttttattgaaagagaatataggtagctttcatgggtttggttccatcaggtcatctagcagcttcaatcactcaccac	nta-miR167a	TGAAGCTGCCAGCATGATCTGG	5'	Diff	gp3b	..((((.((((((((((((.((.((((((((((..((((.((..((((.....(((((...(((((((((((.(((..((.((..(((....((((..(.((..((((.........))))..)).......)..))))....)))..))))..))).))))))))))).)))))....))))..)).)))).)))))))))))).)))))))))))).))))....	221	35.7	-72.1	0.0357143	0.0690476	0.0357143	0	0.0503173	0.131302	0.0195465	0	low
277	190	osa-miR167d-5p_L-2R+2	AAGCTGCCAGCATGATCTGTT	21					cattaggagcTGAAGCTGCCAGCATGATCTGatgagtgcttattaggtgagggcagaattgactgccaaaacaaagatcaGATCATGCTGTGCAGTTTCATCtgcttgtg		osa-MIR167d,	osa-MIR167d	cattaggagcTGAAGCTGCCAGCATGATCTGatgagtgcttattaggtgagggcagaattgactgccaaaacaaagatcaGATCATGCTGTGCAGTTTCATCtgcttgtg	osa-miR167d-5p	TGAAGCTGCCAGCATGATCTG	5'	Diff	gp3b	((..((.((.(((((((((((((((((((((((....(((.....)))...(((((......))))).........)))))))))))))).))))))))).)).))..))	110	45.5	-51.2	0.0357143	0.0690476	0.0357143	0	0.0503173	0.131302	0.0195465	0	low
278	190	osa-miR167d-5p_L-2R+2	AAGCTGCCAGCATGATCTGTT	21					tgtgagagaaTGAAGCTGCCAGCATGATCTGgttgtcaggcatgagccaaatctatccatggtgttggtggtactgaaattaccgcgttttcgaggtttttcgtcgtgtcaacttgcgaagggaattacgggttcttgatgagcattggtgataggaggtgtgggcttggttagtagaggtagaattatgattgttcttgtgagtttcagtaagaggtgggagtgattggaatttggctccatcAGATCATGTTGCAGCTTCACTctctcacc		osa-MIR167e,	osa-MIR167e	tgtgagagaaTGAAGCTGCCAGCATGATCTGgttgtcaggcatgagccaaatctatccatggtgttggtggtactgaaattaccgcgttttcgaggtttttcgtcgtgtcaacttgcgaagggaattacgggttcttgatgagcattggtgataggaggtgtgggcttggttagtagaggtagaattatgattgttcttgtgagtttcagtaagaggtgggagtgattggaatttggctccatcAGATCATGTTGCAGCTTCACTctctcacc	osa-miR167d-5p	TGAAGCTGCCAGCATGATCTG	5'	Diff	gp3b	.((((((((.((((((((.((((((((((((((((.....)).((((((((((((..(((...........((((((((((.(((((..(((....(..(((((.((....))..)))))..).(((((..((((.....))))....))))).)))..))))).................(((((.......)))))....))))))))))..........)))..))).))))))))).)))))))))))))))))))))).)))))))).	271	45.8	-98.5	0.0357143	0.0690476	0.0357143	0	0.0503173	0.131302	0.0195465	0	low
279	190	osa-miR167d-5p_L-2R+2	AAGCTGCCAGCATGATCTGTT	21					cacaagtggaTGAAGCTGCCAGCATGATCTGatcacagtagttctctagctgatgatgatttacaaaacctagagacatgcatcagatcatctggcagtttcatcttctcatg		osa-MIR167f,	osa-MIR167f	cacaagtggaTGAAGCTGCCAGCATGATCTGatcacagtagttctctagctgatgatgatttacaaaacctagagacatgcatcagatcatctggcagtttcatcttctcatg	osa-miR167d-5p	TGAAGCTGCCAGCATGATCTG	5'	Diff	gp3b	....((..((((((((((((((.((((((((((....(((..(((((((....((........))....)))))))..)))))))))))))))))))))))))))..))....	105	42.5	-50	0.0357143	0.0690476	0.0357143	0	0.0503173	0.131302	0.0195465	0	low
280	190	osa-miR167d-5p_L-2R+2	AAGCTGCCAGCATGATCTGTT	21					cacaagttggTGAAGCTGCCAGCATGATCTGatgatgatgatgatccacctctctcatctgtgttcttgattaattacggatcaatcgatcAGGTCATGCTGTAGTTTCATCtgctggtt		osa-MIR167h,	osa-MIR167h	cacaagttggTGAAGCTGCCAGCATGATCTGatgatgatgatgatccacctctctcatctgtgttcttgattaattacggatcaatcgatcAGGTCATGCTGTAGTTTCATCtgctggtt	osa-miR167d-5p	TGAAGCTGCCAGCATGATCTG	5'	Diff	gp3b	.((.((..((((((((((.(((((((((((((((((((.((.((......))))))))).......((((((.......))))))...))))))))))))))))))))))))..)).)).	118	43.3	-47	0.0357143	0.0690476	0.0357143	0	0.0503173	0.131302	0.0195465	0	low
281	190	osa-miR167d-5p_L-2R+2	AAGCTGCCAGCATGATCTGTT	21					ttgtgatgtgtgcaccttaagcagcTGAAGCTGCCAGCATGATCTGatcttttgcgatctctttttttatctgaataagttgatggaaatattgggttcctaagattcagatcgtgctgcgcagtttcatctgctaatcgatgcactacactgtgaattt		osa-MIR167j,	osa-MIR167j	ttgtgatgtgtgcaccttaagcagcTGAAGCTGCCAGCATGATCTGatcttttgcgatctctttttttatctgaataagttgatggaaatattgggttcctaagattcagatcgtgctgcgcagtttcatctgctaatcgatgcactacactgtgaattt	osa-miR167d-5p	TGAAGCTGCCAGCATGATCTG	5'	Diff	gp3b	(..(..((((((((.....(((((.((((((((((((((((((((((((((....((.(((..(((..(((..........)))..)))....))).))..)))).))))))))))))).))))))))).)))))......))))).)))..)..)....	156	40.6	-63.7	0.0357143	0.0690476	0.0357143	0	0.0503173	0.131302	0.0195465	0	low
282	191	ptc-miR167f-3p	AGATCATGTGGCAGTTTCACC	21					ctctatcagtTGAAGCTGCCAGCATGATCTTagccttcctcctttgttgaggaaagaaacAGATCATGTGGCAGTTTCACCtgttgt		ptc-MIR167f,	ptc-MIR167f	ctctatcagtTGAAGCTGCCAGCATGATCTTagccttcctcctttgttgaggaaagaaacAGATCATGTGGCAGTTTCACCtgttgt	ptc-miR167f-3p	AGATCATGTGGCAGTTTCACC	3'	Yes	gp3b	......(((.(((((((((((.((((((((.....((((((.......))))))......))))))))))))))))))).)))....	77	44.8	-38.5	0.416667	1	0.5	2.16667	0.587035	1.90161	0.273652	1.54852	low
283	191	ptc-miR167f-3p	AGATCATGTGGCAGTTTCACC	21					cactatcagtTGAAGCTGCCAGCATGATCTTaacctccctcctttgtcgaggaaagaacAGATCATGTGGCAGTTTCACCtgaagt		ptc-MIR167g,	ptc-MIR167g	cactatcagtTGAAGCTGCCAGCATGATCTTaacctccctcctttgtcgaggaaagaacAGATCATGTGGCAGTTTCACCtgaagt	ptc-miR167f-3p	AGATCATGTGGCAGTTTCACC	3'	Yes	gp3b	.(((.((((.(((((((((((.((((((((.......((((.......)))).......))))))))))))))))))).)))))))	85	46.5	-39.1	0.416667	1	0.5	2.16667	0.587035	1.90161	0.273652	1.54852	low
284	191	ptc-miR167f-3p	AGATCATGTGGCAGTTTCACC	21					cgctattagtTGAAGCTGCCAACATGATCTGagctttccttaattttcctatacaggaaagactAGATCATGTGGCAGTTTCACCtattga		ptc-MIR167h,	ptc-MIR167h	cgctattagtTGAAGCTGCCAACATGATCTGagctttccttaattttcctatacaggaaagactAGATCATGTGGCAGTTTCACCtattga	ptc-miR167f-3p	AGATCATGTGGCAGTTTCACC	3'	Yes	gp3b	...((.(((.(((((((((((.(((((((((..(((((((..............)))))))..)))))))))))))))))))).))).)).	87	39.6	-41.1	0.416667	1	0.5	2.16667	0.587035	1.90161	0.273652	1.54852	low
285	192	sbi-miR167c_L-2R+2	AAGCTGCCAGCATGATCTGTT	21					ctttgctggtgtgagaggtTGAAGCTGCCAGCATGATCTGgtggccggccggccggcgtctctcaagtgcgctcggatcggagacgcgtcgccagatcatgttgcagcttcactctctcgcaaccaccaaa		sbi-MIR167c,	sbi-MIR167c	ctttgctggtgtgagaggtTGAAGCTGCCAGCATGATCTGgtggccggccggccggcgtctctcaagtgcgctcggatcggagacgcgtcgccagatcatgttgcagcttcactctctcgcaaccaccaaa	sbi-miR167c	TGAAGCTGCCAGCATGATCTG	5'	Diff	gp3b	.((((.(((((((((((..((((((((.(((((((((((((((((((.(((((((((((((....)).)))).))).))))...)).)))))))))))))))))))))))))..)))))))).))).))))	130	60.3	-80.6	0.0357143	0.0690476	0.0357143	0	0.0503173	0.131302	0.0195465	0	low
286	192	sbi-miR167c_L-2R+2	AAGCTGCCAGCATGATCTGTT	21					gtggtgcatcctctagtagcTGAAGCTGCCAGCATGATCTGatgaggtgaggtttatttgctagttggtcacaggctaacagcatgatggcccaacaaatcaacgatcagatcatgctgtgcagtttcatctgctcgtggatgcacat		sbi-MIR167d,	sbi-MIR167d	gtggtgcatcctctagtagcTGAAGCTGCCAGCATGATCTGatgaggtgaggtttatttgctagttggtcacaggctaacagcatgatggcccaacaaatcaacgatcagatcatgctgtgcagtttcatctgctcgtggatgcacat	sbi-miR167c	TGAAGCTGCCAGCATGATCTG	5'	Diff	gp3b	...((((((((...(((((.(((((((((((((((((((((((((..((.((..((((((((.((((((.....)))))))))).))))..))..))..)))....))))))))))))).))))))))).)))))...))))))))..	143	48	-76.8	0.0357143	0.0690476	0.0357143	0	0.0503173	0.131302	0.0195465	0	low
287	192	sbi-miR167c_L-2R+2	AAGCTGCCAGCATGATCTGTT	21					agtggtgcaccacaagttggTGAAGCTGCCAGCATGATCTGatgtctttatatatattaattacctctgatttctccctgactgttatggatcgatgaattcagatatgaggggaaggaagaaagaggaataatgagcatcaggtcatgctgtagtttcatccgctggtgggagcacat		sbi-MIR167e,	sbi-MIR167e	agtggtgcaccacaagttggTGAAGCTGCCAGCATGATCTGatgtctttatatatattaattacctctgatttctccctgactgttatggatcgatgaattcagatatgaggggaaggaagaaagaggaataatgagcatcaggtcatgctgtagtttcatccgctggtgggagcacat	sbi-miR167c	TGAAGCTGCCAGCATGATCTG	5'	Diff	gp3b	....((((.((((.((..((((((((((.(((((((((((((((.(((.......((((.((.(((((..(((((((((...((((.(((((......)))))))))...)))).)))))...)))))))))))))))))))))))))))))))))))))))..)).))))..))))..	173	43	-77.1	0.0357143	0.0690476	0.0357143	0	0.0503173	0.131302	0.0195465	0	low
288	192	sbi-miR167c_L-2R+2	AAGCTGCCAGCATGATCTGTT	21					atttgtgcaccttaagcagcTGAAGCTGCCAGCATGATCTGatcttaatttcttttactggcaaacttcggatgcctaagatcagatcgtgctgcgcagtttcacctgctaattggagcacag		sbi-MIR167g,	sbi-MIR167g	atttgtgcaccttaagcagcTGAAGCTGCCAGCATGATCTGatcttaatttcttttactggcaaacttcggatgcctaagatcagatcgtgctgcgcagtttcacctgctaattggagcacag	sbi-miR167c	TGAAGCTGCCAGCATGATCTG	5'	Diff	gp3b	..((((((.((...(((((.(((((((((((((((((((((((((((............((((.........)))))))))))))))))))))).))))))))).)))))....)).))))))	121	45.5	-64.4	0.0357143	0.0690476	0.0357143	0	0.0503173	0.131302	0.0195465	0	low
289	193	sof-miR167a_L-2R+2	AAGCTGCCAGCATGATCTGTT	21					agtggtgcaccacaagttggTGAAGCTGCCAGCATGATCTGatggtggtatatatgaatatatgatgtctttacctctgatctctccctgactgtcaccgatccatgaatccaggatgaggggagggaagaaagagggataatgagcatcaggtcatgctgtagtttcatctgctggtgggagcacat		sof-MIR167a,	sof-MIR167a	agtggtgcaccacaagttggTGAAGCTGCCAGCATGATCTGatggtggtatatatgaatatatgatgtctttacctctgatctctccctgactgtcaccgatccatgaatccaggatgaggggagggaagaaagagggataatgagcatcaggtcatgctgtagtttcatctgctggtgggagcacat	sof-miR167a	TGAAGCTGCCAGCATGATCTG	5'	Diff	gp3b	....((((.((((.((..((((((((((.(((((((((((((((...((((((....))))))..........(((((..(((((((((....(((...(((......)))...)))..)))))))))....))))).........)))))))))))))))))))))))))..)).))))..))))..	182	47.3	-82.9	0.0357143	0.0690476	0.0357143	0	0.0503173	0.131302	0.0195465	0	low
290	193	sof-miR167a_L-2R+2	AAGCTGCCAGCATGATCTGTT	21					agtggtgcaccacaagttggTGAAGCTGCCAGCATGATCTGatggtggtatatatgaatatatgatgtctttacctctgatctctccctgactgtcacggatccatgaatccaggatgaggggagggaagaaagagggataatgagcatcaggtcatgctgtagtttcatctgctggtgggagcacat		sof-MIR167b,	sof-MIR167b	agtggtgcaccacaagttggTGAAGCTGCCAGCATGATCTGatggtggtatatatgaatatatgatgtctttacctctgatctctccctgactgtcacggatccatgaatccaggatgaggggagggaagaaagagggataatgagcatcaggtcatgctgtagtttcatctgctggtgggagcacat	sof-miR167a	TGAAGCTGCCAGCATGATCTG	5'	Diff	gp3b	....((((.((((.((..((((((((((.(((((((((((((((...((((((....))))))..........(((((..(((((((((....(((..((((......))))..)))..)))))))))....))))).........)))))))))))))))))))))))))..)).))))..))))..	182	47.3	-86.5	0.0357143	0.0690476	0.0357143	0	0.0503173	0.131302	0.0195465	0	low
291	194	ssp-miR167b_L-2R+2	AAGCTGCCAGCATGATCTGTT	21					ggTGAAGCTGCCAGCATGATCTGatggtggtatatatgaatatatgatgtctttacctctgatctctccctgactgtcacggatcgatgaatccaggatgaggggagggaataatgagcatcaggtcatgctgtagtttcatc		ssp-MIR167b,	ssp-MIR167b	ggTGAAGCTGCCAGCATGATCTGatggtggtatatatgaatatatgatgtctttacctctgatctctccctgactgtcacggatcgatgaatccaggatgaggggagggaataatgagcatcaggtcatgctgtagtttcatc	ssp-miR167b	TGAAGCTGCCAGCATGATCTG	5'	Diff	gp3b	((((((((((.(((((((((((((((...((((((....))))))...........(((...(((((((((....(((..((((......))))..)))..))))))))).....))))))))))))))))))))))))))))	143	45.5	-61.5	0.0357143	0.0690476	0.0357143	0	0.0503173	0.131302	0.0195465	0	low
292	195	tcc-miR167c_R+3	TGAAGCTGCCAGCATGATCTTATT	24					tatggtgctccaccatcagtTGAAGCTGCCAGCATGATCTTaattttccttctttttatcaaggaaagatcagatcatatggcagtttcacctgttgctgcttgcacaatcc		tcc-MIR167c,	tcc-MIR167c	tatggtgctccaccatcagtTGAAGCTGCCAGCATGATCTTaattttccttctttttatcaaggaaagatcagatcatatggcagtttcacctgttgctgcttgcacaatcc	tcc-miR167c	TGAAGCTGCCAGCATGATCTT	5'	Diff	gp3b	....((((..((.((.(((.(((((((((((..(((((((...((((((((.........))))))))...))))))).))))))))))).))).)).))...)))).....	103	42	-45	0	0	0	0.111111	0	0	0	0.0794112	low
293	196	vvi-miR167a_L-2R+2	AAGCTGCCAGCATGATCTGTT	21					tttgagaggtTGAAGCTGCCAGCATGATCTGgtgaaacaaacaccatctctttcttctctaaccccatgtctggattcgtccaccgatccattattatagaccaggccgcccgtttcccatgtagtgatcgataattaggctcggggttttcactttttagtgggatctaatccttaggatggatgtttgtatgggtggtatatatcatggtgaggtctgttttctattttaattctaacggggttttgatttagctgagggggtataattcatagcctaattccaaaacctaactccatagagatagggttccatgatcaggtcatcttgcagcttcaatcactcactca		vvi-MIR167a,	vvi-MIR167a	tttgagaggtTGAAGCTGCCAGCATGATCTGgtgaaacaaacaccatctctttcttctctaaccccatgtctggattcgtccaccgatccattattatagaccaggccgcccgtttcccatgtagtgatcgataattaggctcggggttttcactttttagtgggatctaatccttaggatggatgtttgtatgggtggtatatatcatggtgaggtctgttttctattttaattctaacggggttttgatttagctgagggggtataattcatagcctaattccaaaacctaactccatagagatagggttccatgatcaggtcatcttgcagcttcaatcactcactca	vvi-miR167a	TGAAGCTGCCAGCATGATCTG	5'	Diff	gp3b	..((((.((((((((((((.((.((((((((((.........(((..(((...((..((.((((((.....(((((.((.....))))))).....(((((((..(((((((((.((((((..(((((((((.........)))).....))))).....))))))....((((.......))))......)))))))))...(((....))).)))))))...................))))))..))...))..)))..)))........................((((.(((....))).))))........)))))))))))).)))))))))))).))))....	345	42.5	-111.8	0.0357143	0.0690476	0.0357143	0	0.0503173	0.131302	0.0195465	0	low
294	197	zma-miR167e-5p_L-2R+2	AAGCTGCCAGCATGATCTGTT	21					cgtgcaccttattaagcagcTGAAGCTGCCAGCATGATCTGatctttcgtttactggcaactttggatacctaagatccaGATCGTGCTGCGCAGTTTCACCtgctaattggagcacag		zma-MIR167f,	zma-MIR167f	cgtgcaccttattaagcagcTGAAGCTGCCAGCATGATCTGatctttcgtttactggcaactttggatacctaagatccaGATCGTGCTGCGCAGTTTCACCtgctaattggagcacag	zma-miR167e-5p	TGAAGCTGCCAGCATGATCTG	5'	Diff	gp3b	.((((.((..(((.(((((.((((((((((((((((((((((((((..((...(..(.....)..)..))..))))).)))))))))))).))))))))).)))))))).)).))))..	116	47.9	-58.3	0.0357143	0.0690476	0.0357143	0	0.0503173	0.131302	0.0195465	0	low
295	198	nta-miR168a_R+1_1ss20AT	TCGCTTGGTGCAGGTCGGGTCT	22					tgtctctaatTCGCTTGGTGCAGGTCGGGACtaattcgccggtggcggcggcggcaatcacaacggcggtgattgttattaaatggagattagatgtacgaagttatcaacattttttgttttgcggcgaaatttgtcccgccttgcatcaactgaattggagactgc		nta-MIR168a,	nta-MIR168a	tgtctctaatTCGCTTGGTGCAGGTCGGGACtaattcgccggtggcggcggcggcaatcacaacggcggtgattgttattaaatggagattagatgtacgaagttatcaacattttttgttttgcggcgaaatttgtcccgccttgcatcaactgaattggagactgc	nta-miR168a	TCGCTTGGTGCAGGTCGGGAC	5'	Diff	gp3b	.(((((((((((..((((((((((.((((((...(((((((...((....)).((((((((.......))))))))....(((..((((...((((........)))).....))))..)))..)))))))....)))))).))))))))))..)))))))))))...	164	47.6	-68.8	0	0.5	0	0	0	0.950806	0	0	low
296	198	nta-miR168a_R+1_1ss20AT	TCGCTTGGTGCAGGTCGGGTCT	22					tgtctctaatTCGCTTGGTGCAGGTCGGGACtaattcgccggcggcaatcacgtcggcggtgattattctacgaagcttagatgtacgaagttatcaacaatgttcctttgcggcgaaatttgggtcccgccttgcatcaactgaattggagactgc		nta-MIR168b,	nta-MIR168b	tgtctctaatTCGCTTGGTGCAGGTCGGGACtaattcgccggcggcaatcacgtcggcggtgattattctacgaagcttagatgtacgaagttatcaacaatgttcctttgcggcgaaatttgggtcccgccttgcatcaactgaattggagactgc	nta-miR168a	TCGCTTGGTGCAGGTCGGGAC	5'	Diff	gp3b	.(((((((((((..((((((((((.(((((((...((((((.((((......)))).))))))........((..((..((....(((..(((...)))..)))..))..))..)).......))))))).))))))))))..)))))))))))...	153	49.7	-66.3	0	0.5	0	0	0	0.950806	0	0	low
297	199	ppe-miR168_R+4	TCGCTTGGTGCAGGTCGGGAACTTC	25					ttcagttactggcggtctctaatTCGCTTGGTGCAGGTCGGGAActgcttcgcgtttagggcctttttttcgtacaagacctatgagccaggtggcgccatggtattggtcggtgggtgcgaaatgggtcccgccttgcatcaactgaatcggagaccgcggtgaagag		ppe-MIR168,	ppe-MIR168	ttcagttactggcggtctctaatTCGCTTGGTGCAGGTCGGGAActgcttcgcgtttagggcctttttttcgtacaagacctatgagccaggtggcgccatggtattggtcggtgggtgcgaaatgggtcccgccttgcatcaactgaatcggagaccgcggtgaagag	ppe-miR168	TCGCTTGGTGCAGGTCGGGAA	5'	Diff	gp3b	.((..(((((.((((((((..((((..((((((((((.(((((.((..((((((..((.((((......((......)).(((((.(((....)))..)))))....))))..))..))))))..)).))))).))))))))))..))))..))))))))))))).)).	167	55	-75.9	0	0	0	1	0	0	0	0.714701	low
298	200	bdi-miR169d_R-1	TAGCCAAGAATGACTTGCCT	20					atggagatggagagcctcccttgattttggTAGCCAAGAATGACTTGCCTAtgcttgccctctgctaaccagctagccatgcatggtaaccaatggacaaatttcttgtggttggcgtggttagtgtggttgcatgggtgggtcttcttggctagccagagcggctctcatccaccatgccaggcca		bdi-MIR169d,	bdi-MIR169d	atggagatggagagcctcccttgattttggTAGCCAAGAATGACTTGCCTAtgcttgccctctgctaaccagctagccatgcatggtaaccaatggacaaatttcttgtggttggcgtggttagtgtggttgcatgggtgggtcttcttggctagccagagcggctctcatccaccatgccaggcca	bdi-miR169d	TAGCCAAGAATGACTTGCCTA	5'	Diff	gp3b	((((.(((.(((((((......(.((((((((((((((((.((((..(((((((..(((....(((((((((((((((((...(((...)))..(((......))).))))))))).))))))))..))).)))))))..)))))))))))))).)))))))))))))))))..)))).........	178	52.4	-87.2	0.6	0.6	3.71111	2.76667	0.845331	1.14097	2.0311	1.97734	low
299	201	bdi-miR169e-5p_L+2R-1	GATAGCCAAGGATGACTTGCCT	22					ccttacatggtgataaggggtttggccctgaTAGCCAAGGATGACTTGCCTGtgcatgtcctcccttgatcgcttgcataatttcatatatgcatgtgatctcgatttatcacaGGCAGTCTCCTTGGCTAGCctgggtgcctcttatcctccatgctaggcct		bdi-MIR169e,	bdi-MIR169e	ccttacatggtgataaggggtttggccctgaTAGCCAAGGATGACTTGCCTGtgcatgtcctcccttgatcgcttgcataatttcatatatgcatgtgatctcgatttatcacaGGCAGTCTCCTTGGCTAGCctgggtgcctcttatcctccatgctaggcct	bdi-miR169e-5p	TAGCCAAGGATGACTTGCCTG	5'	Diff	gp3b	(((..(((((.((((((((((...((((...((((((((((.((((.(((((((.(((...((....((((((.((((((........)))))).))))))..))..))))))))))))))))))))))))....))))))))))))))..)))))..)))...	161	49.4	-83.3	0.0769231	0	0	0.329167	0.108376	0	0	0.235256	low
300	201	bdi-miR169e-5p_L+2R-1	GATAGCCAAGGATGACTTGCCT	22					ggtgttgcgtgggcagagaagaagccttacatggcagcaaggggcttatctctgaTAGCCAAGGATGACTTGCCTGtgtcatacttcaaggcttggcaacatgatgcatgagcctttgttgtagtctcataGGCAGTCTCCTTGGCTAGCctgagtggctcttgcggctcatgccaggctg		bdi-MIR169g,	bdi-MIR169g	ggtgttgcgtgggcagagaagaagccttacatggcagcaaggggcttatctctgaTAGCCAAGGATGACTTGCCTGtgtcatacttcaaggcttggcaacatgatgcatgagcctttgttgtagtctcataGGCAGTCTCCTTGGCTAGCctgagtggctcttgcggctcatgccaggctg	bdi-miR169e-5p	TAGCCAAGGATGACTTGCCTG	5'	Diff	gp3b	(((...((((((((.........(((......))).((((.(((((...(((...((((((((((.((((.(((((((...(((..(((((((..(((......)))...)))).)))..)))....)))))))))))))))))))))....))).))))))))).))))))))...))).	129	53	-81.9	0.0769231	0	0	0.329167	0.108376	0	0	0.235256	low
301	202	far-miR169_L+2R-1	GATAGCCAAGGATGACTTGCCT	22					ggcacgagggcaaagccttacatggctgcaagggccttacctctgaTAGCCAAGGATGACTTGCCTAtgtcttcttcctccctcagatgcctaattagccttggaggtgtggggtctcatgggcagtcaccttggctagcctgagtggct		far-MIR169,	far-MIR169	ggcacgagggcaaagccttacatggctgcaagggccttacctctgaTAGCCAAGGATGACTTGCCTAtgtcttcttcctccctcagatgcctaattagccttggaggtgtggggtctcatgggcagtcaccttggctagcctgagtggct	far-miR169	TAGCCAAGGATGACTTGCCTA	5'	Diff	gp3b	..(((..((((..((((......))))...(((......)))....(((((((((.(((((.(((((((.(..(..(((((....((.((.......)).)))))))...)..)...)))))))))))))))))))))))))..)))...	92	55.3	-62.8	0	0	0	0.329167	0	0	0	0.235256	low
302	203	lus-miR169a_1ss9GA	TAGCCAAGAATGACTTGCCCA	21					aggaccagggtgttacatgaaagatcagaacttgtttggTAGCCAAGGATGACTTGCCCAcatttctctgctgctagctgcatcttacttacagagtttgtctgggcagtctccttggttatgctgacaggttatgatctctcatgttatgccctttgttct		lus-MIR169a,	lus-MIR169a	aggaccagggtgttacatgaaagatcagaacttgtttggTAGCCAAGGATGACTTGCCCAcatttctctgctgctagctgcatcttacttacagagtttgtctgggcagtctccttggttatgctgacaggttatgatctctcatgttatgccctttgttct	lus-miR169a	TAGCCAAGGATGACTTGCCCA	5'	Diff	gp3b	(((((.((((..(.((((((.((((((.((((((((..(((((((((((.((((.(((((.((..(((((.(((.....))).........)))))...)).))))))))))))))))))))...)))))))).)))))).)))))).)..))))..)))))	162	45.1	-76.8	0	0	0.111111	0	0	0	0.0608115	0	low
303	203	lus-miR169a_1ss9GA	TAGCCAAGAATGACTTGCCCA	21					gggtgttacatgaaagatcagaacttgtttggTAGCCAAGGATGACTTGCCCAcatttctctgctgctagctgcatcttacttaacagtacagaaattaaggaattgttttgggcagtctccttggttatgctgacagtttacaatctctcatgctatgccc		lus-MIR169d,	lus-MIR169d	gggtgttacatgaaagatcagaacttgtttggTAGCCAAGGATGACTTGCCCAcatttctctgctgctagctgcatcttacttaacagtacagaaattaaggaattgttttgggcagtctccttggttatgctgacagtttacaatctctcatgctatgccc	lus-miR169a	TAGCCAAGGATGACTTGCCCA	5'	Diff	gp3b	(((..(..(((((.((((..((((.((((..(((((((((((.((((.(((((((.((((.....((.....)).(((((((....)))).)))......)))).)))...)))))))))))))))))))...))))))))...)))).)))))..)..)))	162	42.6	-59.4	0	0	0.111111	0	0	0	0.0608115	0	low
304	204	mes-miR169ab_L+2R-1	GATAGCCAAGGATGACTTGCCT	22					gtatgaTAGCCAAGGATGACTTGCCTAtctcctgccgtagatatataaaaaaaaatgcacaagaaagaatatggtgggaggttctttcgtatgggtggagctaggcagtctcctttggctagtctcac		mes-MIR169ab,	mes-MIR169ab	gtatgaTAGCCAAGGATGACTTGCCTAtctcctgccgtagatatataaaaaaaaatgcacaagaaagaatatggtgggaggttctttcgtatgggtggagctaggcagtctcctttggctagtctcac	mes-miR169ab	TAGCCAAGGATGACTTGCCTA	5'	Diff	gp3b	....(((((((((((..((((.(((((.((((..(((((....(((........))).....((((((((..........)))))))).)))))..)))).)))))))))..))))))))).))....	120	43.8	-44	0	0	0	0.329167	0	0	0	0.235256	low
305	204	mes-miR169ab_L+2R-1	GATAGCCAAGGATGACTTGCCT	22					gtttgaTAGCCAAGGATGACTTGCCTAtctcctccaacagggtttcaaacagatgaataatgcagaagaatgcggtgggattaatctggatttggagctcttttgtggctcataggcagtctccttcggctagtctgac		mes-MIR169ac,	mes-MIR169ac	gtttgaTAGCCAAGGATGACTTGCCTAtctcctccaacagggtttcaaacagatgaataatgcagaagaatgcggtgggattaatctggatttggagctcttttgtggctcataggcagtctccttcggctagtctgac	mes-miR169ab	TAGCCAAGGATGACTTGCCTA	5'	Diff	gp3b	((..((((((((((((.(((.(((((((...(..(((.((((((((((((((((.(((..((((......)))).....))).)))))..))))))))))).)))..)...))))))))))))))).))))).))..))	139	46	-53.4	0	0	0	0.329167	0	0	0	0.235256	low
306	205	osa-miR169h_L-2R+2	GCCAAGGATGACTTGCCTGTG	21					ttagctctggTAGCCAAGGATGACTTGCCTGtgtccttgtgtgtaaggatcattaattattattcagaaaatgatcctttcagcaggtttcatgggcagtctccttggctagcctgagtgat		osa-MIR169h,	osa-MIR169h	ttagctctggTAGCCAAGGATGACTTGCCTGtgtccttgtgtgtaaggatcattaattattattcagaaaatgatcctttcagcaggtttcatgggcagtctccttggctagcctgagtgat	osa-miR169h	TAGCCAAGGATGACTTGCCTG	5'	Diff	gp3b	...((((.((((((((((((.(((.((((..((..(((((.((.((((((((((...............)))))))))).)))))))...))..))))))))))))))))).)).))))...	116	43.4	-58	0.0769231	0	0	0	0.108376	0	0	0	low
307	205	osa-miR169h_L-2R+2	GCCAAGGATGACTTGCCTGTG	21					ggaagagagcaaggcttgcatggtgataagggtgtagctctggTAGCCAAGGATGACTTGCCTGtgtccttgtgtagaggatcattcagaaaatgagccttgaactggttcataggcagtctccttggctagtcTGAGTCGCTCTTATCACTCATGttaggcttgcatctcgttga		osa-MIR169i,	osa-MIR169i	ggaagagagcaaggcttgcatggtgataagggtgtagctctggTAGCCAAGGATGACTTGCCTGtgtccttgtgtagaggatcattcagaaaatgagccttgaactggttcataggcagtctccttggctagtcTGAGTCGCTCTTATCACTCATGttaggcttgcatctcgttga	osa-miR169h	TAGCCAAGGATGACTTGCCTG	5'	Diff	gp3b	....(((((((((.((..((((((((((((((((..((((.((((((((((((.((((.(((((((..(..((...((((.(((((.....))))).))))..))..)..))))))))))))))))))))).)).)))))))))))))))).))))..)).))))).)))).....	167	48.3	-92.6	0.0769231	0	0	0	0.108376	0	0	0	low
308	205	osa-miR169h_L-2R+2	GCCAAGGATGACTTGCCTGTG	21					tcgcatctggTAGCCAAGGATGACTTGCCTGtgtctctgctcatgtgcagtagaagaagatgcatttctagctgctttctgcatatgtgatctcacaggcagtctccttggctagcctgagcggc		osa-MIR169j,	osa-MIR169j	tcgcatctggTAGCCAAGGATGACTTGCCTGtgtctctgctcatgtgcagtagaagaagatgcatttctagctgctttctgcatatgtgatctcacaggcagtctccttggctagcctgagcggc	osa-miR169h	TAGCCAAGGATGACTTGCCTG	5'	Diff	gp3b	((((.((.((((((((((((.((((.(((((((........(((((((((.((.((.(((......)))..)).))..)))))))))......))))))))))))))))))))).)).)))))).	124	51.2	-60.4	0.0769231	0	0	0	0.108376	0	0	0	low
309	205	osa-miR169h_L-2R+2	GCCAAGGATGACTTGCCTGTG	21					tctgtctagaTAGCCAAGGATGACTTGCCTGtggcctcttggagagagaggtgtagcttaattagcagcatggtttgagcattgcttgatcggttgatcgcttcgcttgctctgcatgagatcttacaggcagtctccttggctagtctgggcggc		osa-MIR169k,	osa-MIR169k	tctgtctagaTAGCCAAGGATGACTTGCCTGtggcctcttggagagagaggtgtagcttaattagcagcatggtttgagcattgcttgatcggttgatcgcttcgcttgctctgcatgagatcttacaggcagtctccttggctagtctgggcggc	osa-miR169h	TAGCCAAGGATGACTTGCCTG	5'	Diff	gp3b	.(((((((((((((((((((.((((.(((((((..(((.((.((((..(((((.(((........((((.(((.(..(((...)))..))))))))...))).))))).)))).)).)))..)..))))))))))))))))))).)))))))))).	154	51.3	-73.7	0.0769231	0	0	0	0.108376	0	0	0	low
310	205	osa-miR169h_L-2R+2	GCCAAGGATGACTTGCCTGTG	21					ttatctctgaTAGCCAAGGATGACTTGCCTGtgtcctccctgaaggattagcaatttaatgatcctttaagctggttcatgggcagtctccttggctagcctgagtgg		osa-MIR169l,	osa-MIR169l	ttatctctgaTAGCCAAGGATGACTTGCCTGtgtcctccctgaaggattagcaatttaatgatcctttaagctggttcatgggcagtctccttggctagcctgagtgg	osa-miR169h	TAGCCAAGGATGACTTGCCTG	5'	Diff	gp3b	....(((...((((((((((.(((.((((..((.((....((((((((((.........))))))))))....))..))..)))))))))))))))))....)))...	101	47.2	-48.6	0.0769231	0	0	0	0.108376	0	0	0	low
311	206	osa-miR169n_R-1	TAGCCAAGAATGACTTGCCT	20					ctccctttggTAGCCAAGAATGACTTGCCTAtgtgttttgccttgtgttggctcatccatccatctatcagccgttgcagatttgcagtggcagattaaagggtttcagaaagaaattcttgtgatggatgtgcaatgtggctgcatgggccggtcttcttggctagccagagtggc		osa-MIR169n,	osa-MIR169n	ctccctttggTAGCCAAGAATGACTTGCCTAtgtgttttgccttgtgttggctcatccatccatctatcagccgttgcagatttgcagtggcagattaaagggtttcagaaagaaattcttgtgatggatgtgcaatgtggctgcatgggccggtcttcttggctagccagagtggc	osa-miR169n	TAGCCAAGAATGACTTGCCTA	5'	Diff	gp3b	..((((((((((((((((((.(((..((((((((.....(((..(..(((.(.((((((((.....(((.(((..(((......)))..))).)))..(((..((((.....))))..)))..)))))))).))))..)))).))))))))..))))))))))))).)))))).)).	174	48.6	-81.2	0.6	0.6	3.71111	2.76667	0.845331	1.14097	2.0311	1.97734	low
312	206	osa-miR169n_R-1	TAGCCAAGAATGACTTGCCT	20					ctccctttggTAGCCAAGAATGACTTGCCTAcgcttttgccctctgttggctcatccatccgtctatctatctgccatggcagatggcagattaagggtttctgaaagaaattcttgtgataggatgtgcaatgaggctgcatgggccggtcttcttggctagccagagtggc		osa-MIR169o,	osa-MIR169o	ctccctttggTAGCCAAGAATGACTTGCCTAcgcttttgccctctgttggctcatccatccgtctatctatctgccatggcagatggcagattaagggtttctgaaagaaattcttgtgataggatgtgcaatgaggctgcatgggccggtcttcttggctagccagagtggc	osa-miR169n	TAGCCAAGAATGACTTGCCTA	5'	Diff	gp3b	..((((((((((((((((((.(((..(((((.((......((((.....((.((((((((.((((..((((((((....)))))))).))))((((..((((.....))))..)))).))).))))).))...))))..)).)))))..))))))))))))).)))))).)).	170	50.3	-79.7	0.6	0.6	3.71111	2.76667	0.845331	1.14097	2.0311	1.97734	low
313	207	ptc-miR169i_L+2R-1	GATAGCCAAGGATGACTTGCCT	22					tcttgtttgaTAGCCAAGGATGACTTGCCTGctacttgcaagagtttctgcaaagagatcagaaccaaatatgcatggaattatatgtaatgaaactcttgtttgattgccaggcagtctccttggctagcctgaca		ptc-MIR169j,	ptc-MIR169j	tcttgtttgaTAGCCAAGGATGACTTGCCTGctacttgcaagagtttctgcaaagagatcagaaccaaatatgcatggaattatatgtaatgaaactcttgtttgattgccaggcagtctccttggctagcctgaca	ptc-miR169i	TAGCCAAGGATGACTTGCCTG	5'	Diff	gp3b	...((((...((((((((((.(((.(((((((.....(((((((((((.......................((((((......))))))..)))))))))))......)).))))))))))))))))))....))))	134	41.6	-50.5	0	0	0	0.329167	0	0	0	0.235256	low
314	207	ptc-miR169i_L+2R-1	GATAGCCAAGGATGACTTGCCT	22					tcttgtttgaTAGCCAAGGATGACTTGCCTGctacatacaagagatcattatgcataaatagaacgaaatatgtacatggtattaattaatgcagtgaaaactcttgtttggttgccaggcagtctccttggctaagctgaca		ptc-MIR169l,	ptc-MIR169l	tcttgtttgaTAGCCAAGGATGACTTGCCTGctacatacaagagatcattatgcataaatagaacgaaatatgtacatggtattaattaatgcagtgaaaactcttgtttggttgccaggcagtctccttggctaagctgaca	ptc-miR169i	TAGCCAAGGATGACTTGCCTG	5'	Diff	gp3b	...((((...((((((((((.((((.((((((..((.(((((((.((((..((((((............))))))....(((((....))))).))))...))))))).))...).)))))))))))))))))))....))))	140	38.5	-49.8	0	0	0	0.329167	0	0	0	0.235256	low
315	208	ptc-miR169v_1ss9GA	TAGCCAAGAATGACTTGCCCA	21					cgtgtttggTAGCCAAGGATGACTTGCCCActccattgaaagagtttttcaagcatatggtagtgtagaacttttctttggttctgggcagtcatcttggctatgctgac		ptc-MIR169v,	ptc-MIR169v	cgtgtttggTAGCCAAGGATGACTTGCCCActccattgaaagagtttttcaagcatatggtagtgtagaacttttctttggttctgggcagtcatcttggctatgctgac	ptc-miR169v	TAGCCAAGGATGACTTGCCCA	5'	Diff	gp3b	...(((..((((((((.((((((.((((((..(((..(.(((((((((....((((......))))))))))))))..)))...))))))))))))))))))))...)))	107	44.5	-44	0	0	0.111111	0	0	0	0.0608115	0	low
316	208	ptc-miR169v_1ss9GA	TAGCCAAGAATGACTTGCCCA	21					cgtgtttggTAGCCAAGGATGACTTGCCCActctatggaaagagttctcaagcacacggcagagaggacccttacttcggctctgggcagtcaccttggctatgctgac		ptc-MIR169w,	ptc-MIR169w	cgtgtttggTAGCCAAGGATGACTTGCCCActctatggaaagagttctcaagcacacggcagagaggacccttacttcggctctgggcagtcaccttggctatgctgac	ptc-miR169v	TAGCCAAGGATGACTTGCCCA	5'	Diff	gp3b	...(((..((((((((((.(((((.(((((..((..((.(((.((((((..((.....))...)))))).))).))..))...))))))))))))))))))))...)))	106	54.1	-45.3	0	0	0.111111	0	0	0	0.0608115	0	low
317	209	sbi-miR169d-5p_L+2	GATAGCCAAGGATGACTTGCCT	22					gcgataagagtctgcccagaTAGCCAAGGATGACTTGCCTgtggcctcttggcttggcttgagagcttattaactctgtgcacgtttaatttgctcttcttgtggcctcgatcacaggcagtctccttggctagtccgggcggctcttatct		sbi-MIR169g,	sbi-MIR169g	gcgataagagtctgcccagaTAGCCAAGGATGACTTGCCTgtggcctcttggcttggcttgagagcttattaactctgtgcacgtttaatttgctcttcttgtggcctcgatcacaggcagtctccttggctagtccgggcggctcttatct	sbi-miR169d-5p	TAGCCAAGGATGACTTGCCT	5'	Diff	gp3b	..((((((((.((((((.((((((((((((.((((.((((((((..((..((((..((..((((((..(((((...((....)).)))))..)))).))..))))))..)))))))))))))))))))))))).)).)))))))))))))).	149	52	-79.1	0.0769231	0	0	0.329167	0.108376	0	0	0.235256	low
318	209	sbi-miR169d-5p_L+2	GATAGCCAAGGATGACTTGCCT	22					tgaTAGCCAAGGATGACTTGCCTgtgtcctttgtgccgaaggatcagaaatgtgagcctttgagatagatggttcataggcagtctccttggctagc		sbi-MIR169l,	sbi-MIR169l	tgaTAGCCAAGGATGACTTGCCTgtgtcctttgtgccgaaggatcagaaatgtgagcctttgagatagatggttcataggcagtctccttggctagc	sbi-miR169d-5p	TAGCCAAGGATGACTTGCCT	5'	Diff	gp3b	...((((((((((.((((.(((((((.(((((((..((((((..((....))....))))))..))))).))..)))))))))))))))))))))..	92	48.5	-48.7	0.0769231	0	0	0.329167	0.108376	0	0	0.235256	low
319	210	sbi-miR169i_R-1	TAGCCAAGAATGACTTGCCT	20					gatggagagcccccttttgcTAGCCAAGAATGACTTGCCTAtgcatgccctctgttggcaattcctccagccatggagattgcacaaggtgaatttttgcggcatagatgatggatgcaatgtggctgcatgggcaggtcttcttggctagccagagtgctctcatcca		sbi-MIR169i,	sbi-MIR169i	gatggagagcccccttttgcTAGCCAAGAATGACTTGCCTAtgcatgccctctgttggcaattcctccagccatggagattgcacaaggtgaatttttgcggcatagatgatggatgcaatgtggctgcatgggcaggtcttcttggctagccagagtgctctcatcca	sbi-miR169i	TAGCCAAGAATGACTTGCCTA	5'	Diff	gp3b	(((.((((((...((((.((((((((((((.((((((((((((((.(((.((..((((((((..(((((....)))))))))).)))...))....(((((.(((.....)))..)))))...))))))))))))))))))))))))))))).)))).)))))))))..	167	51.5	-83.8	0.6	0.6	3.71111	2.76667	0.845331	1.14097	2.0311	1.97734	low
320	211	tcc-miR169f_L-1_1ss21GC	AGCCAAGAATGACTTGCCTC	20					aagaagagagcctcgctggaAAGCCAAGAATGACTTGCCTGcttcctccttgaggtttcaaaatttcaatgaaacttttaaaacccgccattctggctcgcgggcagtcttcttcgctttcttgacaggctattcttttcc		tcc-MIR169f,	tcc-MIR169f	aagaagagagcctcgctggaAAGCCAAGAATGACTTGCCTGcttcctccttgaggtttcaaaatttcaatgaaacttttaaaacccgccattctggctcgcgggcagtcttcttcgctttcttgacaggctattcttttcc	tcc-miR169f	AAGCCAAGAATGACTTGCCTG	5'	Diff	gp3b	.((((((((((((....(((((((.(((((.(((.(((((((.........(((((((((.........)))))))))........(((.....)))..))))))))))))))).)))))))....))))).)))))))..	138	46.1	-54.9	0	0	0	0.166667	0	0	0	0.119117	low
321	212	tcc-miR169g_L+2R-1	GATAGCCAGGGATGACTTGCCT	22					gataaagagtctttgtttggTAGCCAGGGATGACTTGCCTAcggcttttcaggtggttaatattgatgctatgattatgaatgtaaaacccctggctctggtctgcaggcagtcaccttggctatgctaacaggctcttttctc		tcc-MIR169g,	tcc-MIR169g	gataaagagtctttgtttggTAGCCAGGGATGACTTGCCTAcggcttttcaggtggttaatattgatgctatgattatgaatgtaaaacccctggctctggtctgcaggcagtcaccttggctatgctaacaggctcttttctc	tcc-miR169g	TAGCCAGGGATGACTTGCCTA	5'	Diff	gp3b	((.((((((((..((((..((((((((((.(((((.((((.(((((..(((((.((((.(((((.(((.......))).)))))..)))))))))....)).))).)))))))))))))))))))...))))))))))))))..	142	45.1	-58.5	0	0	0	0.0625	0	0	0	0.0446688	low
322	213	tcc-miR169h_L+2R-1	GATAGCCAAGGATGACTTGCCT	22					agataaagagtcttgtttgaTAGCCAAGGATGACTTGCCTGtacctcacagcaggtttctcttaggttaaaagttcttccttggaagcccctgtctagtttcaggcaattatccttggctaacctgacaggctcttctcta		tcc-MIR169j,	tcc-MIR169j	agataaagagtcttgtttgaTAGCCAAGGATGACTTGCCTGtacctcacagcaggtttctcttaggttaaaagttcttccttggaagcccctgtctagtttcaggcaattatccttggctaacctgacaggctcttctcta	tcc-miR169h	TAGCCAAGGATGACTTGCCTG	5'	Diff	gp3b	(((..(((((.((((((...(((((((((((((.(((((((.((...((((..(((((((...(((............))).))))))).))))...))..))))))))))))))))))))....))))))))))).))).	140	44	-57.8	0	0	0	0.329167	0	0	0	0.235256	low
323	214	vvi-miR169e_L+2R-2	GATAGCCAAGGATGACTTGCCT	22					gtcttgtctgaTAGCCAAGGATGACTTGCCTGCcctatcccaagtgggtcaatttctttcttttttccaagtagtgtttgatatttgatatatcatgaatccggttgtttgggttccaggcagtcaccttggctaattttacaggctct		vvi-MIR169e,	vvi-MIR169e	gtcttgtctgaTAGCCAAGGATGACTTGCCTGCcctatcccaagtgggtcaatttctttcttttttccaagtagtgtttgatatttgatatatcatgaatccggttgtttgggttccaggcagtcaccttggctaattttacaggctct	vvi-miR169e	TAGCCAAGGATGACTTGCCTGC	5'	Diff	gp3b	(.(((((..(((((((((((.(((((.(((((......((((((((((.................)))).........((((((.....))))))............))))))...))))))))))))))))))).))..))))))...	146	42.3	-48.7	0	0	0	0.329167	0	0	0	0.235256	low
324	215	zma-miR169f-5p_L+2R-1	GATAGCCAAGGATGACTTGCCT	22					caataagggcctgcctctgaTAGCCAAGGATGACTTGCCTAtgtcctttgtttacaaaggatcagaattgtggacctttgtgttggttcgtaGGCAGTCTCCTTGGCTAGcctgagtggcccctattg		zma-MIR169h,	zma-MIR169h	caataagggcctgcctctgaTAGCCAAGGATGACTTGCCTAtgtcctttgtttacaaaggatcagaattgtggacctttgtgttggttcgtaGGCAGTCTCCTTGGCTAGcctgagtggcccctattg	zma-miR169f-5p	TAGCCAAGGATGACTTGCCTA	5'	Diff	gp3b	(((((.(((((...(((...((((((((((.((((.(((((((..((.....((((((((..((......))..))))))))..))..)))))))))))))))))))))....))).))))).)))))	128	49.2	-63.7	0	0	0	0.329167	0	0	0	0.235256	low
325	216	zma-miR169i-5p_L-2R+2	GCCAAGGATGACTTGCCTGTG	21					gatgagagtggtagctctggTAGCCAAGGATGACTTGCCTGtgtgctggccacgctcccctcatgcaaggaccatctcgtgtcgaccgacgagcgagcgagcgatcgatcgatgagaggatgacgaagcttggggtgtacgttggtctctcacgGGCAGTCTCCTTGGCTAGccctgactcactcttaccg		zma-MIR169i,	zma-MIR169i	gatgagagtggtagctctggTAGCCAAGGATGACTTGCCTGtgtgctggccacgctcccctcatgcaaggaccatctcgtgtcgaccgacgagcgagcgagcgatcgatcgatgagaggatgacgaagcttggggtgtacgttggtctctcacgGGCAGTCTCCTTGGCTAGccctgactcactcttaccg	zma-miR169i-5p	TAGCCAAGGATGACTTGCCTG	5'	Diff	gp3b	..((((((((..((.((.((((((((((((.((((.(((((((....(((((((..((((....((......((((((..(((((.(((...((......))..))).)))))..)).)))).....))..))))....)).)))))...))))))))))))))))))))).))..))))))))))))...	186	58.6	-82.8	0.0769231	0	0	0	0.108376	0	0	0	low
326	216	zma-miR169i-5p_L-2R+2	GCCAAGGATGACTTGCCTGTG	21					cgatgagagcactgctctggTAGCCAAGGATGACTTGCCTGtggcctccatcagtcgcagaggacgctgttcttctgcttgtggttgtcgatcgcaGGCAGTCTCCTTGGCTAGcccgagcggctctcatcca		zma-MIR169k,	zma-MIR169k	cgatgagagcactgctctggTAGCCAAGGATGACTTGCCTGtggcctccatcagtcgcagaggacgctgttcttctgcttgtggttgtcgatcgcaGGCAGTCTCCTTGGCTAGcccgagcggctctcatcca	zma-miR169i-5p	TAGCCAAGGATGACTTGCCTG	5'	Diff	gp3b	.(((((((((..(((((.((((((((((((.((((.(((((((((..(((.(((..((((((((......))))))))))))))..)))....)))))))))))))))))))).)).))))))))))))))..	130	58.6	-76.8	0.0769231	0	0	0	0.108376	0	0	0	low
327	217	zma-miR169i-5p_L+2R-1	GATAGCCAAGGATGACTTGCCT	22					gcgataagagtctgtccagaTAGCCAAGGATGACTTGCCTGtggcttcttggcttggcttggctcgggcaaaaccttgtgcacgttttattgctcgcctcgtggcctcgatcacaGGCAGTCTCCTTGGCTAGtccgggcgggccccttat		zma-MIR169j,	zma-MIR169j	gcgataagagtctgtccagaTAGCCAAGGATGACTTGCCTGtggcttcttggcttggcttggctcgggcaaaaccttgtgcacgttttattgctcgcctcgtggcctcgatcacaGGCAGTCTCCTTGGCTAGtccgggcgggccccttat	zma-miR169i-5p	TAGCCAAGGATGACTTGCCTG	5'	Diff	gp3b	...(((((.((((((((.((((((((((((.((((.((((((((..((..((((..((..(((..((((((.....((....)).....)))))))))..))))))..)))))))))))))))))))))))).)).))))))))..)))))	148	57	-72.1	0.0769231	0	0	0.329167	0.108376	0	0	0.235256	low
328	218	zma-miR169o-5p_R-1	TAGCCAAGAATGACTTGCCT	20					gTAGCCAAGAATGACTTGCCTAtgcacgccctctgttggcagttccgtccggcagccatggcgacggttgcacaaggtgagtttttgcggcgtggatgatgcaatgtggctgcatcGGCAGGTCTTCTTGGCTAGCca		zma-MIR169o,	zma-MIR169o	gTAGCCAAGAATGACTTGCCTAtgcacgccctctgttggcagttccgtccggcagccatggcgacggttgcacaaggtgagtttttgcggcgtggatgatgcaatgtggctgcatcGGCAGGTCTTCTTGGCTAGCca	zma-miR169o-5p	TAGCCAAGAATGACTTGCCTA	5'	Diff	gp3b	.((((((((((.((((((((.((.(((((((((..(((((((..(((((.(.((....)).)))))))))).)))...))).......)))))).))((((((.......))))))))))))))))))))))))....	133	57.2	-62	0.6	0.6	3.71111	2.76667	0.845331	1.14097	2.0311	1.97734	low
329	219	gma-miR171k-3p_1ss14AT	TTGAGCCGCGCCATTATCACT	21					gagaaagCGATGTTGGTGAGGTTCAATCcgaagacggatttacatgtagaagcagtaaaatacgatctcagaTTGAGCCGCGCCAATATCACTttatc		gma-MIR171k,	gma-MIR171k	gagaaagCGATGTTGGTGAGGTTCAATCcgaagacggatttacatgtagaagcagtaaaatacgatctcagaTTGAGCCGCGCCAATATCACTttatc	gma-miR171k-3p	TTGAGCCGCGCCAATATCACT	3'	Diff	gp3b	((.((((.((((((((((.(((((((((.((.((((..(((((.(((....))))))))...)).)))).))))))))).)))))))))).)))).))	98	42.9	-41.2	0.0434783	0	0.0909091	0	0.0612559	0	0.0497548	0	low
330	220	lja-miR171c_1ss11CT	TGAGCCGAATTAATATCACTC	21					gcaaaagcagacatggcgtgatgttgatctggctcatatttaagtataagtgtatcttatcaacttcagaTGAGCCGAATCAATATCACTCttgtcttcttttttgc		lja-MIR171c,	lja-MIR171c	gcaaaagcagacatggcgtgatgttgatctggctcatatttaagtataagtgtatcttatcaacttcagaTGAGCCGAATCAATATCACTCttgtcttcttttttgc	lja-miR171c	TGAGCCGAATCAATATCACTC	3'	Diff	gp3b	(((((((.(((((.((.(((((((((((..(((((((....(((((((((.....)))))..))))...)))))))..))))))))))).)))))))...)))))))	107	37.4	-42.8	0	0	1	0	0	0	0.547303	0	low
331	221	lja-miR171d-5p_1ss14AT	TTGAGCCGCGCCATTATCACT	21					gagaaagCGATGTTGGTGAGGTTCAATCtgaagacggatttacatgaagaagcagtaaaatacgatctcagaTTGAGCCGCGCCAATATCACTtttctt		lja-MIR171d,	lja-MIR171d	gagaaagCGATGTTGGTGAGGTTCAATCtgaagacggatttacatgaagaagcagtaaaatacgatctcagaTTGAGCCGCGCCAATATCACTtttctt	lja-miR171d-5p	TTGAGCCGCGCCAATATCACT	3'	Diff	gp3b	..(((((.((((((((((.((((((((((((.((((..(((((.((......)))))))...)).)))))))))))))).)))))))))).)))))...	94	41.4	-45.1	0.0434783	0	0.0909091	0	0.0612559	0	0.0497548	0	low
332	222	mdm-miR171j_1ss14AT	TTGAGCCGCGCCATTATCACT	21					agcgatgttggtgaggttcaatccgaagacagatttgcacatycccgcccgcgtaaattgatctcagaTTGAGCCGCGCCAATATCACT		mdm-MIR171j,	mdm-MIR171j	agcgatgttggtgaggttcaatccgaagacagatttgcacatycccgcccgcgtaaattgatctcagaTTGAGCCGCGCCAATATCACT	mdm-miR171j	TTGAGCCGCGCCAATATCACT	3'	Diff	gp3b	((.((((((((((.(((((((((.((.((..(((((((..............)))))))..)))).))))))))).)))))))))).))	89	49.4	-37	0.0434783	0	0	0	0.0612559	0	0	0	low
333	222	mdm-miR171j_1ss14AT	TTGAGCCGCGCCATTATCACT	21					gagaaagcgatgttggtgaggttcaatccgaagacagatttacacatccctgctggcgtaaattgatctcagaTTGAGCCGCGCCAATATCACTttctt		mdm-MIR171k,	mdm-MIR171k	gagaaagcgatgttggtgaggttcaatccgaagacagatttacacatccctgctggcgtaaattgatctcagaTTGAGCCGCGCCAATATCACTttctt	mdm-miR171j	TTGAGCCGCGCCAATATCACT	3'	Diff	gp3b	(((((((.((((((((((.(((((((((.((.((..(((((((.((.......))..)))))))..)))).))))))))).)))))))))).)))))))	99	45.5	-45.9	0.0434783	0	0	0	0.0612559	0	0	0	low
334	223	nta-miR171b_1ss14AT	TTGAGCCGCGCCATTATCACT	21					taaaggaagcgatgttggtgaggttcaatccgaagacgtgtttacgttttgttttcgtaaaaaacgatctcagaTTGAGCCGCGCCAATATCACTtcctatatat		nta-MIR171b,	nta-MIR171b	taaaggaagcgatgttggtgaggttcaatccgaagacgtgtttacgttttgttttcgtaaaaaacgatctcagaTTGAGCCGCGCCAATATCACTtcctatatat	nta-miR171b	TTGAGCCGCGCCAATATCACT	3'	Diff	gp3b	...((((((.((((((((((.(((((((((.((.(((((.((((((.........))))))..))).)))).))))))))).)))))))))).))))))......	96	40	-48.5	0.0434783	0	0.0909091	0	0.0612559	0	0.0497548	0	low
335	224	osa-miR171h_L+2R+1_1ss3GC	ATCTGAGCCGAACCAATATCACTC	24					agaagaagaggacatggtttggtattgtttcggctcatgtcgttcacacagatGTGAGCCGAACCAATATCACTcatgtattcttcattcagagaacttct		osa-MIR171h,	osa-MIR171h	agaagaagaggacatggtttggtattgtttcggctcatgtcgttcacacagatGTGAGCCGAACCAATATCACTcatgtattcttcattcagagaacttct	osa-miR171h	GTGAGCCGAACCAATATCACT	3'	Diff	gp3b	.((((((((..((((((..((((((((.(((((((((..((.........))..))))))))).)))))))).))))))..))))).)))...........	89	41.6	-42.9	0	0	0.5	0	0	0	0.273652	0	low
336	225	ppe-miR171b_1ss14AT	TTGAGCCGCGCCATTATCACT	21					caaaagagaaagcgatgttggtgaggttcaatccgaagacagatttacacatgcccgctgccgtaaattgatctcagaTTGAGCCGCGCCAATATCACTttctcaacta		ppe-MIR171b,	ppe-MIR171b	caaaagagaaagcgatgttggtgaggttcaatccgaagacagatttacacatgcccgctgccgtaaattgatctcagaTTGAGCCGCGCCAATATCACTttctcaacta	ppe-miR171b	TTGAGCCGCGCCAATATCACT	3'	Diff	gp3b	.....(((((((.((((((((((.(((((((((.((.((..(((((((....((.....)).)))))))..)))).))))))))).)))))))))).))))))).....	99	45	-48.6	0.0434783	0	0.0909091	0	0.0612559	0	0.0497548	0	low
337	226	sbi-miR171e_L+2R+1_1ss3GC	ATCTGAGCCGAACCAATATCACTC	24					aggaggaagaagacgacatggcgtggtattgtttcggctcatgtccttcttgcttcgagtctgtcgtcggattttggatgtgatGTGAGCCGAACCAATATCACTcatgtattcttcattctga		sbi-MIR171e,	sbi-MIR171e	aggaggaagaagacgacatggcgtggtattgtttcggctcatgtccttcttgcttcgagtctgtcgtcggattttggatgtgatGTGAGCCGAACCAATATCACTcatgtattcttcattctga	sbi-miR171e	GTGAGCCGAACCAATATCACT	3'	Diff	gp3b	...((((.(((((..((((((.(((((((((.(((((((((..((......((((((((((((....)))).)))))).))))..))))))))).)))))))))))))))..))))).))))..	119	46	-53.6	0	0	0.5	0	0	0	0.273652	0	low
338	227	sly-miR171d_R+1_1ss14AT	TTGAGCCGCGCCATTATCACT	21					atggaagaagcgatgttggtgaggttcaatccgaagacgaatttatgcttattttcgtaaagaacgatctcagaTTGAGCCGCGCCAATATCACttcttattttcattccgt		sly-MIR171d,	sly-MIR171d	atggaagaagcgatgttggtgaggttcaatccgaagacgaatttatgcttattttcgtaaagaacgatctcagaTTGAGCCGCGCCAATATCACttcttattttcattccgt	sly-miR171d	TTGAGCCGCGCCAATATCAC	3'	Diff	gp3b	((((((((((.((((((((((.(((((((((.((.((((..((((((........))))))...)).)))).))))))))).)))))))))).))))).........)))))	112	40.2	-44	0.0434783	0	0.0909091	0	0.0612559	0	0.0497548	0	low
339	228	ssl-miR171b_1ss14AT	TTGAGCCGCGCCATTATCACT	21					agcgatattggtgaggttcaatccgaagacggatttactgatgcagctagtaaagtgcgatctcagaTTGAGCCGCGCCAATATCACT		ssl-MIR171b,	ssl-MIR171b	agcgatattggtgaggttcaatccgaagacggatttactgatgcagctagtaaagtgcgatctcagaTTGAGCCGCGCCAATATCACT	ssl-miR171b	TTGAGCCGCGCCAATATCACT	3'	Diff	gp3b	((.((((((((((.(((((((((.((.((((.((((((((.......)))).)))).)).)))).))))))))).)))))))))).))	88	46.6	-38.3	0.0434783	0	0	0	0.0612559	0	0	0	low
340	229	vvi-miR171f_1ss14AT	TTGAGCCGCGCCATTATCACT	21					ttgaagaaagcgatgttggtgaggttcaatctgaagattgatttatgcttgaatgtaaaaactgatctcagaTTGAGCCGCGCCAATATCACTtttctgtggc		vvi-MIR171f,	vvi-MIR171f	ttgaagaaagcgatgttggtgaggttcaatctgaagattgatttatgcttgaatgtaaaaactgatctcagaTTGAGCCGCGCCAATATCACTtttctgtggc	vvi-miR171f	TTGAGCCGCGCCAATATCACT	3'	Diff	gp3b	.....(((((.((((((((((.((((((((((((.((((..(((.(((......))).)))..)))))))))))))))).)))))))))).))))).......	91	39.8	-46.2	0.0434783	0	0.0909091	0	0.0612559	0	0.0497548	0	low
341	230	zma-miR171h-3p_L+2R+1_1ss3GC	ATCTGAGCCGAACCAATATCACTC	24					gggaggaaggagacgacatggcgTGGTATTGTTTCGGCTCATGTccttcttcgatcgagtcttgccgttggatttggatgtgatGTGAGCCGAACCAATATCACTcatgtactcttcattccca		zma-MIR171h,	zma-MIR171h	gggaggaaggagacgacatggcgTGGTATTGTTTCGGCTCATGTccttcttcgatcgagtcttgccgttggatttggatgtgatGTGAGCCGAACCAATATCACTcatgtactcttcattccca	zma-miR171h-3p	GTGAGCCGAACCAATATCACT	3'	Diff	gp3b	(((((..(((((...((((((.(((((((((.(((((((((..((......((..(((((((.......)))))))..)).))..))))))))).))))))))))))))).)))))..))))).	123	49.2	-56.7	0	0	0.5	0	0	0	0.273652	0	low
342	230	zma-miR171h-3p_L+2R+1_1ss3GC	ATCTGAGCCGAACCAATATCACTC	24					gggaggaagaagacgacatggcgTGGTATTGTTTCGGCTCATGTccttcttgactggatgtgatGTGAGCCGAACCAATATCACTcatgtattcttcattctga		zma-MIR171k,	zma-MIR171k	gggaggaagaagacgacatggcgTGGTATTGTTTCGGCTCATGTccttcttgactggatgtgatGTGAGCCGAACCAATATCACTcatgtattcttcattctga	zma-miR171h-3p	GTGAGCCGAACCAATATCACT	3'	Diff	gp3b	...((((.(((((..((((((.(((((((((.(((((((((..((..(((.....)))...))..))))))))).)))))))))))))))..))))).))))..	99	46.2	-49.6	0	0	0.5	0	0	0	0.273652	0	low
343	231	aly-miR172a-3p_L+3	ATCAGAATCTTGATGATGCTGCAT	24					ggagccacggtcgctgtttgctgctGTGGCATCATCAAGATTCACAtctgttgatggacggtggtgattcgctctccccaaagttctctatgaaaatgAGAATCTTGATGATGCTGCATcggcaatcaacggctattctttttctctcc		aly-MIR172a,	aly-MIR172a	ggagccacggtcgctgtttgctgctGTGGCATCATCAAGATTCACAtctgttgatggacggtggtgattcgctctccccaaagttctctatgaaaatgAGAATCTTGATGATGCTGCATcggcaatcaacggctattctttttctctcc	aly-miR172a-3p	AGAATCTTGATGATGCTGCAT	3'	Diff	gp3b	((((....(((((.((.((((((.((..(((((((((((((((.(((.....((.((((..(((.((.......)).)))..)))))).......))).)))))))))))))))..)).)))))).)).)))))...........))))	126	47.7	-58.1	0	0	0	0.0832138	0	0	0	0.0594729	low
344	231	aly-miR172a-3p_L+3	ATCAGAATCTTGATGATGCTGCAT	24					tagctcatctgtcgttgtttgtaggtGCAGCACCATCAAGATTCACAtgaaaattgataaatctcctaaattagggttttgatatgtatatgAGAATCTTGATGATGCTGCATcaacaatcgacggctacaaaatacctaaagctg		aly-MIR172b,	aly-MIR172b	tagctcatctgtcgttgtttgtaggtGCAGCACCATCAAGATTCACAtgaaaattgataaatctcctaaattagggttttgatatgtatatgAGAATCTTGATGATGCTGCATcaacaatcgacggctacaaaatacctaaagctg	aly-miR172a-3p	AGAATCTTGATGATGCTGCAT	3'	Diff	gp3b	(((((.....(((((((.((((.(((((((((.(((((((((((.((((...((...((((.(.((((...))))).))))..))...)))).))))))))))).))))))))).)))).)))))))..............)))))	117	37	-52.2	0	0	0	0.0832138	0	0	0	0.0594729	low
345	232	aqc-miR172a_L+3	ATCAGAATCTTGATGATGCTGCAT	24					gttggctctttggagacgcagcatcatctagttcgcacatgatgatgataggcagtgattaagtcactcacttacgcatgatagaagttgtgatatgAGAATCTTGATGATGCTGCATcagcagttaggcgacta		aqc-MIR172a,	aqc-MIR172a	gttggctctttggagacgcagcatcatctagttcgcacatgatgatgataggcagtgattaagtcactcacttacgcatgatagaagttgtgatatgAGAATCTTGATGATGCTGCATcagcagttaggcgacta	aqc-miR172a	AGAATCTTGATGATGCTGCAT	3'	Diff	gp3b	((((.((..(((..((.(((((((((((.(((((.((.((.(..((......(((((..(((((.....)))))))).))......))..).)).)).))).)).))))))))))).))..)))..)).))))..	133	43.7	-43.5	0	0	0	0.0832138	0	0	0	0.0594729	low
346	233	ata-miR172_L+1_1ss3GC	ATCAGAATCTTGATGATGCTGCAT	24					ttctttcagtgatgatagcgaagggttgatatatgttgatggttgatggtgggtgtttgcgagcgtggtatcatcaagattcacatccatcatgcatctccctctctctctctctctctctctctctctctctctctctctaggtctatatggggctatatggagctggagacatatagatgcatagatagataacatactttggaTGAGAATCTTGATGATGCTGCATccgcacacaagcgcccatcactatattccccgctgattgctgattgat		ata-MIR172,	ata-MIR172	ttctttcagtgatgatagcgaagggttgatatatgttgatggttgatggtgggtgtttgcgagcgtggtatcatcaagattcacatccatcatgcatctccctctctctctctctctctctctctctctctctctctctctaggtctatatggggctatatggagctggagacatatagatgcatagatagataacatactttggaTGAGAATCTTGATGATGCTGCATccgcacacaagcgcccatcactatattccccgctgattgctgattgat	ata-miR172	TGAGAATCTTGATGATGCTGCAT	3'	Diff	gp3b	.((..((((..((..(((((..(((..((((((.(.(((((......((((..(((.((((...(..(((((((((((((((.((((((((((((((((.....(((((..((((......((((.......(((......))).......))))......))))..))))).....)))))))).))..............)))))).)))))))))))))))..)...)))).)))..))))))))))))))))))))))))))..))))..)).	275	44.4	-95.6	0	0	0	0.0832138	0	0	0	0.0594729	low
347	234	ath-miR172a_L+3	ATCAGAATCTTGATGATGCTGCAT	24					tgctgtggcatcatcaagattcacatctgttgatggacggtggtgattcactctccacaaagttctctatgaaaatgAGAATCTTGATGATGCTGCATcggc		ath-MIR172a,	ath-MIR172a	tgctgtggcatcatcaagattcacatctgttgatggacggtggtgattcactctccacaaagttctctatgaaaatgAGAATCTTGATGATGCTGCATcggc	ath-miR172a	AGAATCTTGATGATGCTGCAT	3'	Diff	gp3b	((.((..(((((((((((((((.(((...(((.((((..((((....))))..)))))))..(((.....))).))).)))))))))))))))..)).))..	100	44.1	-42.2	0	0	0	0.0832138	0	0	0	0.0594729	low
348	234	ath-miR172a_L+3	ATCAGAATCTTGATGATGCTGCAT	24					aggcGCAGCACCATTAAGATTCACatggaaattgataaataccctaaattagggttttgatatgtatatgAGAATCTTGATGATGCTGCATcaac		ath-MIR172b,	ath-MIR172b	aggcGCAGCACCATTAAGATTCACatggaaattgataaataccctaaattagggttttgatatgtatatgAGAATCTTGATGATGCTGCATcaac	ath-miR172a	AGAATCTTGATGATGCTGCAT	3'	Diff	gp3b	.(..((((((.(((((((((((.((((...((...((((.((((((...))))))))))..))...)))).))))))))))).))))))..)...	91	35.8	-36.2	0	0	0	0.0832138	0	0	0	0.0594729	low
349	235	bdi-miR172a-3p_L+3	ATCAGAATCTTGATGATGCTGCAT	24					aggcggcacgcacagtcggcgcttgcaggtGCAGCACCACCAAGATTCACAtcgggttctccagtcgtaattaattaacgaggagtacaaccatgatgAGAATCTTGATGATGCTGCATcggcaaccgctcgactactcatcatatcgtcaat		bdi-MIR172a,	bdi-MIR172a	aggcggcacgcacagtcggcgcttgcaggtGCAGCACCACCAAGATTCACAtcgggttctccagtcgtaattaattaacgaggagtacaaccatgatgAGAATCTTGATGATGCTGCATcggcaaccgctcgactactcatcatatcgtcaat	bdi-miR172a-3p	AGAATCTTGATGATGCTGCAT	3'	Diff	gp3b	.(((((.......((((((((.((((.(((((((((.((.((((((((.(((((((((((((..((((.........))))))))...)))).))))).)))))))).)).))))))))).)))).))).)))))..........)))))...	122	50.3	-66	0	0	0	0.0832138	0	0	0	0.0594729	low
350	236	bdi-miR172d_R-1_1ss1AT	TGAATCCTGATGATGCTGCA	20					tggagccatcgggtcaaaccggaatgaggccggtgtggcggcgggggcagctgtcgtggtggcagttttggAGAATCCTGATGATGCTGCAGc		bdi-MIR172d,	bdi-MIR172d	tggagccatcgggtcaaaccggaatgaggccggtgtggcggcgggggcagctgtcgtggtggcagttttggAGAATCCTGATGATGCTGCAGc	bdi-miR172d	AGAATCCTGATGATGCTGCAG	3'	Diff	gp3b	((.((((((((((.....((..(((...(((..(..((((((.......))))))..)..))).)))..)).....)))))))..))).))..	91	62.4	-34.4	0.166667	0	0	0	0.234814	0	0	0	low
351	237	bna-miR172a_L+3	ATCAGAATCTTGATGATGCTGCAT	24					ttttgtaggcgcagcaccatcaagattcacatggaaattgaaaaatctcctaatttttaattagggttttgatatgtatatgAGAATCTTGATGATGCTGCATcaacaac		bna-MIR172a,	bna-MIR172a	ttttgtaggcgcagcaccatcaagattcacatggaaattgaaaaatctcctaatttttaattagggttttgatatgtatatgAGAATCTTGATGATGCTGCATcaacaac	bna-miR172a	AGAATCTTGATGATGCTGCAT	3'	Diff	gp3b	..((((.(..((((((.(((((((((((.((((...((...(((((..(((((((...))))))))))))...))...)))).))))))))))).))))))..).)))).	107	33.6	-40.7	0	0	0	0.0832138	0	0	0	0.0594729	low
352	238	bra-miR172a_L+3	ATCAGAATCTTGATGATGCTGCAT	24					cgttttttgtaggcgcagcaccatcaagattcacatggaaattgaaaaatctcctaatttttaattagggttttgatatgtatatgAGAATCTTGATGATGCTGCATcaacaaccgacg		bra-MIR172a,	bra-MIR172a	cgttttttgtaggcgcagcaccatcaagattcacatggaaattgaaaaatctcctaatttttaattagggttttgatatgtatatgAGAATCTTGATGATGCTGCATcaacaaccgacg	bra-miR172a	AGAATCTTGATGATGCTGCAT	3'	Diff	gp3b	((((..((((.(..((((((.(((((((((((.((((...((...(((((..(((((((...))))))))))))...))...)))).))))))))))).))))))..).))))..))))	119	36.1	-43.9	0	0	0	0.0832138	0	0	0	0.0594729	low
353	238	bra-miR172a_L+3	ATCAGAATCTTGATGATGCTGCAT	24					tgtaggtGCAGCACCATTAAGATTCACAtggaaattgagaaaaccctaatttatattaattagggttctgatatgtatatgAGAATCTTGATGATGCTGCATcaaca		bra-MIR172b,	bra-MIR172b	tgtaggtGCAGCACCATTAAGATTCACAtggaaattgagaaaaccctaatttatattaattagggttctgatatgtatatgAGAATCTTGATGATGCTGCATcaaca	bra-miR172a	AGAATCTTGATGATGCTGCAT	3'	Diff	gp3b	.((.(((((((((.(((((((((((.((((...((..(((..(((((((((......))))))))))))...))...)))).))))))))))).))))))))).)).	105	33.6	-47	0	0	0	0.0832138	0	0	0	0.0594729	low
354	239	cca-miR172_L+3	ATCAGAATCTTGATGATGCTGCAT	24					ggcgtggcatcatcaagattcacgtacaaaatgcaaaagctttttgaggatgAGAATCTTGATGATGCTGCATcggcaa		cca-MIR172,	cca-MIR172	ggcgtggcatcatcaagattcacgtacaaaatgcaaaagctttttgaggatgAGAATCTTGATGATGCTGCATcggcaa	cca-miR172	AGAATCTTGATGATGCTGCAT	3'	Diff	gp3b	(..(..(((((((((((((((.(((.(((((.((....)).)))))...))).)))))))))))))))..)..).....	74	43	-35.2	0	0	0	0.0832138	0	0	0	0.0594729	low
355	240	dpr-miR172a_L+3	ATCAGAATCTTGATGATGCTGCAT	24					agtcgtttattatctggtgtggtatcatcaagattcacatgaaacctagttgtttcaatggtgatgatgAGAATCTTGATGATGCTGCATcggaaaaaaatgact		dpr-MIR172a,	dpr-MIR172a	agtcgtttattatctggtgtggtatcatcaagattcacatgaaacctagttgtttcaatggtgatgatgAGAATCTTGATGATGCTGCATcggaaaaaaatgact	dpr-miR172a	AGAATCTTGATGATGCTGCAT	3'	Diff	gp3b	((((((((.((.(((((((..(((((((((((((((.(((...(((..((((...)))))))....))).)))))))))))))))..))))))))).))))))))	105	36.2	-47.6	0	0	0	0.0832138	0	0	0	0.0594729	low
356	240	dpr-miR172a_L+3	ATCAGAATCTTGATGATGCTGCAT	24					tctggcgtggcatcatcaagattcacatgaagctaattctgaagatgatcatgAGAATCTTGATGATGCTGCATcggc		dpr-MIR172b,	dpr-MIR172b	tctggcgtggcatcatcaagattcacatgaagctaattctgaagatgatcatgAGAATCTTGATGATGCTGCATcggc	dpr-miR172a	AGAATCTTGATGATGCTGCAT	3'	Diff	gp3b	.(((..(..(((((((((((((((.(((((..((........))....))))).)))))))))))))))..)..))).	76	43.6	-37.2	0	0	0	0.0832138	0	0	0	0.0594729	low
357	241	egu-miR172a_L+3	ATCAGAATCTTGATGATGCTGCAT	24					tgtgcagcatcatcaagattcacatctgttaatcactgccaaattctgtttagttattgatcctgagccttcaacatctgcgttgtctcaggaggtgaatgaaggaatgcaggtgcgacaacaaggcgtacggtctgggagatatgccaaagaagtctacagggacaaaggatgAGAATCTTGATGATGCTGCAT		egu-MIR172a,	egu-MIR172a	tgtgcagcatcatcaagattcacatctgttaatcactgccaaattctgtttagttattgatcctgagccttcaacatctgcgttgtctcaggaggtgaatgaaggaatgcaggtgcgacaacaaggcgtacggtctgggagatatgccaaagaagtctacagggacaaaggatgAGAATCTTGATGATGCTGCAT	egu-miR172a	AGAATCTTGATGATGCTGCAT	3'	Diff	gp3b	.((((((((((((((((((((.(((((((((((.((((.((.....))..)))).))))))((((((.((((..((((((((((.(((((.........)).))))))))))))).........(((((...(((.....))))))))...)))).)).))))......))))).))))))))))))))))))))	194	44.6	-75	0	0	0	0.0832138	0	0	0	0.0594729	low
358	241	egu-miR172a_L+3	ATCAGAATCTTGATGATGCTGCAT	24					gtgcagcatcatcaagattcacatccttttcagcttctgataccaataaacccttacatgataacaaagatgtgccttcagtgctaggcttctcattttggttattactattatcgtaattgtccctgcaacccttgctatccaacagatgAGAATCTTGATGATGCTGCAT		egu-MIR172b,	egu-MIR172b	gtgcagcatcatcaagattcacatccttttcagcttctgataccaataaacccttacatgataacaaagatgtgccttcagtgctaggcttctcattttggttattactattatcgtaattgtccctgcaacccttgctatccaacagatgAGAATCTTGATGATGCTGCAT	egu-miR172a	AGAATCTTGATGATGCTGCAT	3'	Diff	gp3b	((((((((((((((((((((.((((....((((...))))...((((...........(((((((.((((((.((((........))))....)))))).)))))))...........)))).....(((.....))).........)))).))))))))))))))))))))	172	39.5	-54.6	0	0	0	0.0832138	0	0	0	0.0594729	low
359	241	egu-miR172a_L+3	ATCAGAATCTTGATGATGCTGCAT	24					gtgcagcatcatcaagattcacatccttcgcccatctctgcttgtgccccccaggagaagggtatttcaggatttcttatagattttcttatgggaggagtttctgctgctgtctcgaaaacagcagctgctccaattgagcgggtgaagctcttaattcagaaccaggatgAGAATCTTGATGATGCTGCAT		egu-MIR172c,	egu-MIR172c	gtgcagcatcatcaagattcacatccttcgcccatctctgcttgtgccccccaggagaagggtatttcaggatttcttatagattttcttatgggaggagtttctgctgctgtctcgaaaacagcagctgctccaattgagcgggtgaagctcttaattcagaaccaggatgAGAATCTTGATGATGCTGCAT	egu-miR172a	AGAATCTTGATGATGCTGCAT	3'	Diff	gp3b	((((((((((((((((((((.((((((..((((.(((((((....))......))))).))))..(((.(((((((..((((......))))..)).(((((((.((((((((.......)))))))).((((.....))))....)))))))..))))).)))..)))))).))))))))))))))))))))	193	46.6	-87.1	0	0	0	0.0832138	0	0	0	0.0594729	low
360	242	egu-miR172d_R-1_1ss7TC	TGAATCCTGATGATGCTGCA	20					gtgcagcatcatcaagattcacatcgttcccatctctgggtttgaaggtgataacatgattgacaggtccaccaaccttgattggtacaagggcccgacccttcttgaggctcttgacttgatacaggagcccaagaggccctcagacaagcccctccgtcttccacttcaggatgTGAATCTTGATGATGCTGCAC		egu-MIR172d,	egu-MIR172d	gtgcagcatcatcaagattcacatcgttcccatctctgggtttgaaggtgataacatgattgacaggtccaccaaccttgattggtacaagggcccgacccttcttgaggctcttgacttgatacaggagcccaagaggccctcagacaagcccctccgtcttccacttcaggatgTGAATCTTGATGATGCTGCAC	egu-miR172d	TGAATCTTGATGATGCTGCAC	3'	Diff	gp3b	(((((((((((((((((((((((((...((((....))))..(((((..((..((..((.......(((.(((((......)))))...((((((.......(((((.((((((((........)))))))))))))))))))..))).......)).))..))..))))).)))))))))))))))))))))))))	197	50.8	-91.4	0.166667	0	0	0	0.234814	0	0	0	low
361	242	egu-miR172d_R-1_1ss7TC	TGAATCCTGATGATGCTGCA	20					atgcagcatcatcaagattctcatcctggttctgaattaagagcttcacccgctcaattggagcagctgctgttttcgagacagcagcagaaactcctcccataagaaaatctataagaaatcctgaaatacccttctcctggggggcacaagcagagatgggcgatggatgTGAATCTTGATGATGCTGCAC		egu-MIR172e,	egu-MIR172e	atgcagcatcatcaagattctcatcctggttctgaattaagagcttcacccgctcaattggagcagctgctgttttcgagacagcagcagaaactcctcccataagaaaatctataagaaatcctgaaatacccttctcctggggggcacaagcagagatgggcgatggatgTGAATCTTGATGATGCTGCAC	egu-miR172d	TGAATCTTGATGATGCTGCAC	3'	Diff	gp3b	.(((((((((((((((((((.(((((.((((((......))))))((.(((((((..(((.....(((((((((.....))))))))).......(((((((..((((........((.....)).........))))..)))))))..)))...))).)))).)).))))).))))))))))))))))))).	191	46.6	-88.5	0.166667	0	0	0	0.234814	0	0	0	low
362	242	egu-miR172d_R-1_1ss7TC	TGAATCCTGATGATGCTGCA	20					atgcagcatcatcaagattctcatcttctgtgcctttgacttgtcgtagcgaggatgagatcttgcagtgctccaaactgaggtgcttcgccttcagcgatctcaaaaccgccaccaggaatttccgtctcgatagcgtattgggagaggggggcttcggttctgtcttcaagggatgTGAATCTTGATGATGCTGCAC		egu-MIR172f,	egu-MIR172f	atgcagcatcatcaagattctcatcttctgtgcctttgacttgtcgtagcgaggatgagatcttgcagtgctccaaactgaggtgcttcgccttcagcgatctcaaaaccgccaccaggaatttccgtctcgatagcgtattgggagaggggggcttcggttctgtcttcaagggatgTGAATCTTGATGATGCTGCAC	egu-miR172d	TGAATCTTGATGATGCTGCAC	3'	Diff	gp3b	.(((((((((((((((((((.(((((.((...(((...((((((((..(((.((.(((((((..((...))......((((((.((...)))))))).)))))))...)).((....))......)))..)))))).))...))).((((((..(....)..))..)))).))))))).))))))))))))))))))).	197	50.3	-81	0.166667	0	0	0	0.234814	0	0	0	low
363	243	ghr-miR172_R-1_1ss1AT	TGAATCCTGATGATGCTGCA	20					agtcactgtttgctgttggagcatcatcaagattcacaattttagggttcttttttgattgatttgatcaatcagcctttttatgattgAGAATCCTGATGATGCTGCAGtggcaataagtggct		ghr-MIR172,	ghr-MIR172	agtcactgtttgctgttggagcatcatcaagattcacaattttagggttcttttttgattgatttgatcaatcagcctttttatgattgAGAATCCTGATGATGCTGCAGtggcaataagtggct	ghr-miR172	AGAATCCTGATGATGCTGCAG	3'	Diff	gp3b	(((((((..((((..(((.((((((((((.(((((.(((((..(((((.......((((((((...))))))))))))).....))))).))))).)))))))))).)))..))))..)))))))	125	37.6	-57.4	0.166667	0	0	0	0.234814	0	0	0	low
364	244	gma-miR172k_1ss7TC	TGAATCCTGATGATGCTGCAT	21					ttgtttgcggatgtagcaccatcaagattcacatgcaaatgaaggtgggtgggactatgatgcaatctaagtgctctgccaatccattggtattttttggtggTGAATCTTGATGATGCTGCATcagccataaa		gma-MIR172k,	gma-MIR172k	ttgtttgcggatgtagcaccatcaagattcacatgcaaatgaaggtgggtgggactatgatgcaatctaagtgctctgccaatccattggtattttttggtggTGAATCTTGATGATGCTGCATcagccataaa	gma-miR172k	TGAATCTTGATGATGCTGCAT	3'	Diff	gp3b	......((.(((((((((.(((((((((((((...((((.....((((((.((.....((.(((.......)))))..)).))))))........))))...))))))))))))).))))))))).))......	122	42.5	-49.8	47.6667	0	17	11	67.1569	0	9.30416	7.86171	middle
365	245	lus-miR172a_L+3	ATCAGAATCTTGATGATGCTGCAT	24					agtcgttgtttgctggcgtagcatcatcaagattcacattccgaactgggatcatgAGAATCTTGATGATGCTGCATtggccatatacgact		lus-MIR172a,	lus-MIR172a	agtcgttgtttgctggcgtagcatcatcaagattcacattccgaactgggatcatgAGAATCTTGATGATGCTGCATtggccatatacgact	lus-miR172a	AGAATCTTGATGATGCTGCAT	3'	Diff	gp3b	((((((.....(((...((((((((((((((((((.((((((......)))..))).))))))))))))))))))...))).....))))))	92	44.6	-44.1	0	0	0	0.0832138	0	0	0	0.0594729	low
366	245	lus-miR172a_L+3	ATCAGAATCTTGATGATGCTGCAT	24					gcgagcgtgagtcgttgtttgctggcgtggcatcatcaagattcacatgtaaagctagtagctaatactaccccggccagtagtaggacatggactgatgAGAATCTTGATGATGCTGCATcggcagtcgacgactgcatacgaaaagt		lus-MIR172d,	lus-MIR172d	gcgagcgtgagtcgttgtttgctggcgtggcatcatcaagattcacatgtaaagctagtagctaatactaccccggccagtagtaggacatggactgatgAGAATCTTGATGATGCTGCATcggcagtcgacgactgcatacgaaaagt	lus-miR172a	AGAATCTTGATGATGCTGCAT	3'	Diff	gp3b	((...((((((((((((..(((((..(..(((((((((((((((.(((....(((.....)))..((((((........))))))............))).)))))))))))))))..)..)))))..))))))))...))))....))	149	49	-61.7	0	0	0	0.0832138	0	0	0	0.0594729	low
367	246	mes-miR172a_L+3	ATCAGAATCTTGATGATGCTGCAT	24					ccattgatcagtcagtattggcggatgcgtcaccatcaagattcacaaaactatgaaggcttcatcgggacggtgagtgtacggccggcggcggtggctcttcttacttaaaaggtttcctttttcgtatgAGAATCTTGATGATGCTGCATcggcaaatatctgactacaatatgg		mes-MIR172a,	mes-MIR172a	ccattgatcagtcagtattggcggatgcgtcaccatcaagattcacaaaactatgaaggcttcatcgggacggtgagtgtacggccggcggcggtggctcttcttacttaaaaggtttcctttttcgtatgAGAATCTTGATGATGCTGCATcggcaaatatctgactacaatatgg	mes-miR172a	AGAATCTTGATGATGCTGCAT	3'	Diff	gp3b	((((.....((((((((((.((.(((((..((.(((((((((((..........((((((.((((((...))))))...(((.(((...))).))))).)))).(((..((((((...))))))..)))...))))))))))).))..))))).)).)))).)))))).....))))	177	46.3	-63.8	0	0	0	0.0832138	0	0	0	0.0594729	low
368	247	mtr-miR172a_R-1_1ss1AT	TGAATCCTGATGATGCTGCA	20					gccggtggagcatcatcaggattcacaagattttgaagggtttaatttgttttgattgtttcaaatagattagccctttgacatatgAGAATCCTGATGATGCTGCAGctgca		mtr-MIR172a,	mtr-MIR172a	gccggtggagcatcatcaggattcacaagattttgaagggtttaatttgttttgattgtttcaaatagattagccctttgacatatgAGAATCCTGATGATGCTGCAGctgca	mtr-miR172a	AGAATCCTGATGATGCTGCAG	3'	Diff	gp3b	(.(((((.((((((((((((((((.((..((.(..(((((((.(((((((((.((.....))))))))))))))))))..).)).)).)))))))))))))))).)).)))).	112	39.8	-52.7	0.166667	0	0	0	0.234814	0	0	0	low
369	248	mtr-miR172b_L+3	ATCAGAATCTTGATGATGCTGCAT	24					tgtttgcagatgtagcatcatcaagattcatatgtgaatgatgcagagtggaactgctaatatttcaattgatcttttgaaataAGAATCTTGATGATGCTGCATcagccatat		mtr-MIR172b,	mtr-MIR172b	tgtttgcagatgtagcatcatcaagattcatatgtgaatgatgcagagtggaactgctaatatttcaattgatcttttgaaataAGAATCTTGATGATGCTGCATcagccatat	mtr-miR172b	AGAATCTTGATGATGCTGCAT	3'	Diff	gp3b	.....((.(((((((((((((((((((((.............((((.......))))...((((((((........)))))))).))))))))))))))))))))).)).....	104	34.2	-47.3	0	0	0	0.0832138	0	0	0	0.0594729	low
370	249	nta-miR172c_L+3	ATCAGAATCTTGATGATGCTGCAT	24					acttgcagctgcagcattatcaagattcacatagaaatcatgtggggcagaaaacataggttctaaaaatctaaccccaagttctttgaacatgAGAATCTTGATGATGCTGCATcagcaaata		nta-MIR172g,	nta-MIR172g	acttgcagctgcagcattatcaagattcacatagaaatcatgtggggcagaaaacataggttctaaaaatctaaccccaagttctttgaacatgAGAATCTTGATGATGCTGCATcagcaaata	nta-miR172c	AGAATCTTGATGATGCTGCAT	3'	Diff	gp3b	..((((...(((((((((((((((((((.(((((((......(((((.........((((((.....)))))).)))))..))))......))).)))))))))))))))))))...))))...	119	37.9	-45.1	0	0	0	0.0832138	0	0	0	0.0594729	low
371	250	osa-miR172c_R-1_1ss7TC	TGAATCCTGATGATGCTGCA	20					cttgttgcgggtgcagcgtcatcaagattcacgtgtgccgcacggcacacgtatcggttttcaagtgtagtcatcgtgcgTGAATCTTGATGATGCTGCACcagcaaagag		osa-MIR172c,	osa-MIR172c	cttgttgcgggtgcagcgtcatcaagattcacgtgtgccgcacggcacacgtatcggttttcaagtgtagtcatcgtgcgTGAATCTTGATGATGCTGCACcagcaaagag	osa-miR172c	TGAATCTTGATGATGCTGCAC	3'	Diff	gp3b	((..((((.((((((((((((((((((((((((((((((....)))))................(((....)))...))))))))))))))))))))))))).))))..))	111	52.3	-61.9	0.166667	0	0	0	0.234814	0	0	0	low
372	251	osa-miR172a_L+3	ATCAGAATCTTGATGATGCTGCAT	24					aaacagtcggtgcttgcaggtGCAGCACCATCAAGATTCACatcgagttcatccctaaacgagatcgaggttggctgactatatgtgatgAGAATCTTGATGATGCTGCATcagcaaacgctcgactact		osa-MIR172d,	osa-MIR172d	aaacagtcggtgcttgcaggtGCAGCACCATCAAGATTCACatcgagttcatccctaaacgagatcgaggttggctgactatatgtgatgAGAATCTTGATGATGCTGCATcagcaaacgctcgactact	osa-miR172a	AGAATCTTGATGATGCTGCAT	3'	Diff	gp3b	....((((((((.((((.(((((((((.(((((((((((.((((((((.((.((.....((....)).....)).))))).....))))).))))))))))).))))))))).)))).))).)))))...	123	46.9	-56.7	0	0	0	0.0832138	0	0	0	0.0594729	low
373	252	ptc-miR172i_R-1_1ss1AT	TGAATCCTGATGATGCTGCA	20					atgtggtgaaggcagcaagtcgcgggttgttgttggcgaaatggttctgttggttgaatggaagagtagctgaaggaacagttttggtcgaagaagAGAATCCTGATGATGCTGCAAcacagagc		ptc-MIR172i,	ptc-MIR172i	atgtggtgaaggcagcaagtcgcgggttgttgttggcgaaatggttctgttggttgaatggaagagtagctgaaggaacagttttggtcgaagaagAGAATCCTGATGATGCTGCAAcacagagc	ptc-miR172i	AGAATCCTGATGATGCTGCAA	3'	Diff	gp3b	.....(((...((((((.((((.(((((.((.(((((.(((..((((..(..((((..........))))..)..))))...))).)))))....)).)))))))))..))))))..))).....	115	48	-38.3	0.166667	0	0	0	0.234814	0	0	0	low
374	253	sbi-miR172a_L+3R+1	ATCAGAATCTTGATGATGCTGCAT	24					gtgcagcatcatcaagattcacatccagctcatcctcggtgatatgctatatacataaatatatgcgtatgtgatgagatgAGAATCTTGATGATGCTGCAt		sbi-MIR172a,	sbi-MIR172a	gtgcagcatcatcaagattcacatccagctcatcctcggtgatatgctatatacataaatatatgcgtatgtgatgagatgAGAATCTTGATGATGCTGCAt	sbi-miR172a	AGAATCTTGATGATGCTGCA	3'	Diff	gp3b	((((((((((((((((((((.((((....(((((..(....(((((((((((......))))).))))))).))))))))).))))))))))))))))))))	102	39.2	-47.7	0	0	0	0.0832138	0	0	0	0.0594729	low
375	253	sbi-miR172a_L+3R+1	ATCAGAATCTTGATGATGCTGCAT	24					gtgcagcaccatcaagattcacatggtccaactcatgcatcttcagtgatgctcatgtgatggctcgcagttgctatatatgcatatgtgatgagatgAGAATCTTGATGATGCTGCAt		sbi-MIR172c,	sbi-MIR172c	gtgcagcaccatcaagattcacatggtccaactcatgcatcttcagtgatgctcatgtgatggctcgcagttgctatatatgcatatgtgatgagatgAGAATCTTGATGATGCTGCAt	sbi-miR172a	AGAATCTTGATGATGCTGCA	3'	Diff	gp3b	((((((((.(((((((((((.(((...(((..(((((((((......)))))....))))))).(((((..(((.......)))..)))))....))).))))))))))).))))))))	119	43.7	-48.8	0	0	0	0.0832138	0	0	0	0.0594729	low
376	253	sbi-miR172a_L+3R+1	ATCAGAATCTTGATGATGCTGCAT	24					tggcatcatcaagattcacaacccatggatccaaataaaccactgatttggatcgaggagatgcatgAGAATCTTGATGATGCTGCAt		sbi-MIR172d,	sbi-MIR172d	tggcatcatcaagattcacaacccatggatccaaataaaccactgatttggatcgaggagatgcatgAGAATCTTGATGATGCTGCAt	sbi-miR172a	AGAATCTTGATGATGCTGCA	3'	Diff	gp3b	.((((((((((((((((.((..((...(((((((((.........)))))))))..)).......)).))))))))))))))))....	83	42	-34.4	0	0	0	0.0832138	0	0	0	0.0594729	low
377	254	sbi-miR172e_R-1_1ss7TC	TGAATCCTGATGATGCTGCA	20					tcggagccgactctctgcaggtgcagcagcatcaaggttcgccagcagcaagcgatcgatcgaggcgtgtgtgtgTGAATCTTGATGATGCTGCACcagcaatgagccggccggc		sbi-MIR172e,	sbi-MIR172e	tcggagccgactctctgcaggtgcagcagcatcaaggttcgccagcagcaagcgatcgatcgaggcgtgtgtgtgTGAATCTTGATGATGCTGCACcagcaatgagccggccggc	sbi-miR172e	TGAATCTTGATGATGCTGCAC	3'	Diff	gp3b	(((..((((.(((..(((.(((((((((.((((((((((((((((((((...(((....)))..)).))).)).))))))))))))).))))))))).)))..))).))))))).	114	60	-62.2	0.166667	0	0	0	0.234814	0	0	0	low
378	255	sbi-miR172f_R-1_1ss1AT	TGAATCCTGATGATGCTGCA	20					gcggcatcatcaggattcacaccgggtaaacaccgttgggtgggtgcagttacccatgcacatatatgcaggtctggctctatctgttgcttgcgtgAGAATCCTGATGATGCTGCAC		sbi-MIR172f,	sbi-MIR172f	gcggcatcatcaggattcacaccgggtaaacaccgttgggtgggtgcagttacccatgcacatatatgcaggtctggctctatctgttgcttgcgtgAGAATCCTGATGATGCTGCAC	sbi-miR172f	AGAATCCTGATGATGCTGCAC	3'	Diff	gp3b	((((((((((((((((((.((((..(((..((((....)))).(((((........)))))......((((((........)))))))))..).))).))))))))))))))))))..	116	52.5	-58.2	0.166667	0	0	0	0.234814	0	0	0	low
379	256	stu-miR172a-3p_L+3	ATCAGAATCTTGATGATGCTGCAT	24					GTAGCATAATCAAGATTCACAtgaaaagttgcaaatttgttatataattgatgaaattaatggctagctatttgaaattcatgAGAATCTTGATGATGCTGCAT		stu-MIR172a,	stu-MIR172a	GTAGCATAATCAAGATTCACAtgaaaagttgcaaatttgttatataattgatgaaattaatggctagctatttgaaattcatgAGAATCTTGATGATGCTGCAT	stu-miR172a-3p	AGAATCTTGATGATGCTGCAT	3'	Diff	gp3b	(((((((.((((((((((.((((((......(((((..((((....((((((...))))))...)))).)))))...)))))).)))))))))).)))))))..	102	28.8	-35.9	0	0	0	0.0832138	0	0	0	0.0594729	low
380	256	stu-miR172a-3p_L+3	ATCAGAATCTTGATGATGCTGCAT	24					GCAGCACCATCAAGATTCACAtagaaaatatggactatgaaatgaaatatgcccaatttttgaatacatgAGAATCTTGATGATGCTGCAT		stu-MIR172b,	stu-MIR172b	GCAGCACCATCAAGATTCACAtagaaaatatggactatgaaatgaaatatgcccaatttttgaatacatgAGAATCTTGATGATGCTGCAT	stu-miR172a-3p	AGAATCTTGATGATGCTGCAT	3'	Diff	gp3b	((((((.(((((((((((.(((.((((((.(((..(((........)))...)))))))))......))).))))))))))).))))))..	89	34.1	-30.7	0	0	0	0.0832138	0	0	0	0.0594729	low
381	256	stu-miR172a-3p_L+3	ATCAGAATCTTGATGATGCTGCAT	24					GCAACATCATCAAGATTCACAtaaaatagaaataatgtggagtagaaaaaaaaataaagttgcttctaaattatgtctccatattattatttttttgaaaatgAGAATCTTGATGATGCTGCAT		stu-MIR172e,	stu-MIR172e	GCAACATCATCAAGATTCACAtaaaatagaaataatgtggagtagaaaaaaaaataaagttgcttctaaattatgtctccatattattatttttttgaaaatgAGAATCTTGATGATGCTGCAT	stu-miR172a-3p	AGAATCTTGATGATGCTGCAT	3'	Diff	gp3b	(((.((((((((((((((.(((((((....(((((((((((((((((..((........))..)))))........))))))))))))....))))....))).)))))))))))))).)))..	122	25.8	-40.2	0	0	0	0.0832138	0	0	0	0.0594729	low
382	257	tcc-miR172b_L+3	ATCAGAATCTTGATGATGCTGCAT	24					atcagtcgttttttgctgctgcagcattatcaagattcatatgcaaatatagtacggcagccgtggtcccggtaccgcgattgttttttttcagatgccatagcttttatttgagcatgAGAATCTTGATGATGCTGCATcggccataaatgacttcaca		tcc-MIR172b,	tcc-MIR172b	atcagtcgttttttgctgctgcagcattatcaagattcatatgcaaatatagtacggcagccgtggtcccggtaccgcgattgttttttttcagatgccatagcttttatttgagcatgAGAATCTTGATGATGCTGCATcggccataaatgacttcaca	tcc-miR172b	AGAATCTTGATGATGCTGCAT	3'	Diff	gp3b	...((((((((...((((.(((((((((((((((((((..(((((((((.(((..((((..((((((......)))))).(((........))).))))...)))..)))))..))))..))))))))))))))))))).))))...)))))))).....	152	41.9	-65.4	0	0	0	0.0832138	0	0	0	0.0594729	low
383	258	tcc-miR172d_1ss1AT	TGAATCCTGATGATGCTGCAT	21					ggagcagtcgttgtttgcaaatgtggcatcatcaagattcacatgcaacgtacatatatatttatatatattatatggttttggcctgAGAATCCTGATGATGCTGCATtggcaatgaatggctagatg		tcc-MIR172d,	tcc-MIR172d	ggagcagtcgttgtttgcaaatgtggcatcatcaagattcacatgcaacgtacatatatatttatatatattatatggttttggcctgAGAATCCTGATGATGCTGCATtggcaatgaatggctagatg	tcc-miR172d	AGAATCCTGATGATGCTGCAT	3'	Diff	gp3b	.....(((((((..((((.((((..(((((((((.(((((.((.((......(((((((((......))).))))))......)).)).))))).)))))))))..)))).))))..))))))).....	119	38	-49.8	47.6667	0	18	11	67.1569	0	9.85146	7.86171	middle
384	259	vvi-miR172d_L+1_1ss3GC	ATCAGAATCTTGATGATGCTGCAT	24					gttagctgatgcagcatcatcaagattcacacccaatggaagggcagtgatgcaatctctgccaaagattttgagaTGAGAATCTTGATGATGCTGCATtcgcagtgaa		vvi-MIR172d,	vvi-MIR172d	gttagctgatgcagcatcatcaagattcacacccaatggaagggcagtgatgcaatctctgccaaagattttgagaTGAGAATCTTGATGATGCTGCATtcgcagtgaa	vvi-miR172d	TGAGAATCTTGATGATGCTGCAT	3'	Diff	gp3b	....((..((((((((((((((((((((.((..(((......(((((.(((...))).))))).......)))...)).))))))))))))))))))))..))......	99	44	-50.1	0	0	0	0.0832138	0	0	0	0.0594729	low
385	260	zma-miR172a_L+3R+1	ATCAGAATCTTGATGATGCTGCAT	24					gcgtggcatcatcaagattcacaacccatcaatccgaaccactgatttggaatgcatgyatgAGAATCTTGATGATGCTGCAt		zma-MIR172a,	zma-MIR172a	gcgtggcatcatcaagattcacaacccatcaatccgaaccactgatttggaatgcatgyatgAGAATCTTGATGATGCTGCAt	zma-miR172a	AGAATCTTGATGATGCTGCA	3'	Diff	gp3b	..(..(((((((((((((((.((...(((((.((((((.......)))))).)).)))..)).)))))))))))))))..)..	79	43.4	-38.15	0	0	0	0.0832138	0	0	0	0.0594729	low
386	260	zma-miR172a_L+3R+1	ATCAGAATCTTGATGATGCTGCAT	24					gtgCAGCACCATCAAGATTCACAtcgtccaactcatgcatcatgcatatatgcatcttcaatgatgcgtgcctcgcatgtgtgtgtatatatatatgatgagatgAGAATCTTGATGATGCTGCAt		zma-MIR172b,	zma-MIR172b	gtgCAGCACCATCAAGATTCACAtcgtccaactcatgcatcatgcatatatgcatcttcaatgatgcgtgcctcgcatgtgtgtgtatatatatatgatgagatgAGAATCTTGATGATGCTGCAt	zma-miR172a	AGAATCTTGATGATGCTGCA	3'	Diff	gp3b	((((((((.(((((((((((.((((........(((((((((((((....)))).......)))))))))..((((((((((((....))))))))).))))))).))))))))))).))))))))	126	41.3	-55.1	0	0	0	0.0832138	0	0	0	0.0594729	low
387	260	zma-miR172a_L+3R+1	ATCAGAATCTTGATGATGCTGCAT	24					gtgCAGCACCACCAAGATTCACAtccaactctcacgcatcttcagtgatgcatgcatgctctgtgatgtctcgcagcagctatatgcatatgtgatgagatgAGAATCTTGATGATGCTGCAt		zma-MIR172c,	zma-MIR172c	gtgCAGCACCACCAAGATTCACAtccaactctcacgcatcttcagtgatgcatgcatgctctgtgatgtctcgcagcagctatatgcatatgtgatgagatgAGAATCTTGATGATGCTGCAt	zma-miR172a	AGAATCTTGATGATGCTGCA	3'	Diff	gp3b	((((((((.((.((((((((.((((((....(((((((((......))))).((((((((((((((....)))))).)))...)))))...)))))).)))).)))))))).)).))))))))	123	46.3	-53.9	0	0	0	0.0832138	0	0	0	0.0594729	low
388	260	zma-miR172a_L+3R+1	ATCAGAATCTTGATGATGCTGCAT	24					gtgCAGCACCATCAAGATTCACAtccccagctcgatctgtgcatgatgagatgAGAATCTTGATGATGCTGCAt		zma-MIR172d,	zma-MIR172d	gtgCAGCACCATCAAGATTCACAtccccagctcgatctgtgcatgatgagatgAGAATCTTGATGATGCTGCAt	zma-miR172a	AGAATCTTGATGATGCTGCA	3'	Diff	gp3b	((((((((.(((((((((((.((((..((((.(.....).)).))....)))).))))))))))).))))))))	74	47.3	-34.3	0	0	0	0.0832138	0	0	0	0.0594729	low
389	261	aly-miR319a-5p_L-1R-1_1ss19TG	GAGCTTCCTTGAGTCCAGT	19					ggatgttgtaggaatatatatgtagagAGAGCTTCCTTGAGTCCATTCacaggtcgtgatatgatccaattagcttccgactcattcatccaaataccgagtcgccaaaattcgaactagactcgttaaatgaatgaatgatgcggtagacaaattggatcattgattctctttgaTTGGACTGAAGGGAGCTCCCTctctcttctgtattccaattgtct		aly-MIR319a,	aly-MIR319a	ggatgttgtaggaatatatatgtagagAGAGCTTCCTTGAGTCCATTCacaggtcgtgatatgatccaattagcttccgactcattcatccaaataccgagtcgccaaaattcgaactagactcgttaaatgaatgaatgatgcggtagacaaattggatcattgattctctttgaTTGGACTGAAGGGAGCTCCCTctctcttctgtattccaattgtct	aly-miR319a-5p	AGAGCTTCCTTGAGTCCATTC	5'	Diff	gp3b	..........((((((((.....((((.((((((((((.((((((.(((.(((.......(((((((((((..((.(((..((((((((.((..((.((((((................)))))).))..)).))))))))..))).))...)))))))))))......))).))).)))))).)))))))))).))))......))))))))........	203	40.7	-85.7	0	0	12	1	0	0	6.56764	0.714701	low
390	262	cme-miR319c_L+1R+2	CTTGGACTGAAGGGAGCTCCTCA	23					gagagagagcttccttcagtccactcatagagggattcaaaggggttgctgaagtaactgccgactcattcactcaaacactcagtagaactcaaaaagaaattatccaagaaaaagaaaagaaaatttggttcaaagtatattcttttcctctattgtgattgtgtgaatgaagcgggagatattttgcactctctcttattctttgcTTGGACTGAAGGGAGCTCCTcctttttactt		cme-MIR319c,	cme-MIR319c	gagagagagcttccttcagtccactcatagagggattcaaaggggttgctgaagtaactgccgactcattcactcaaacactcagtagaactcaaaaagaaattatccaagaaaaagaaaagaaaatttggttcaaagtatattcttttcctctattgtgattgtgtgaatgaagcgggagatattttgcactctctcttattctttgcTTGGACTGAAGGGAGCTCCTcctttttactt	cme-miR319c	TTGGACTGAAGGGAGCTCCT	3'	Diff	gp3b	..(((.(((((((((((((((((......(((((((....((((..(((.((((((.((.(((..((((((((.(((.(((..((((((.......((....))............((((((((.((((......))))...)))))))).))))))))).))).))))))))..))).)).)))))))))..))))...)))))))...))))))))))))))))))))..........	228	38.8	-87.4	0	0	0	1.5	0	0	0	1.07205	low
391	263	gma-miR319d_L+1R-2_1ss21TC	TTGGACTGAAGGGGAGCTCCC	21					agagtgaaggagcttcctttagcccacacatggttaggggattaaagggttgctgaagtatctgctgactcattcatacacatagaatagtgattcaaattgctaaggtaattgtgtgaatgaagcaggggacattttgcatccttctttctatgtgctTGGACTGAAGGGGAGCTCCTTCtttctgttg		gma-MIR319d,	gma-MIR319d	agagtgaaggagcttcctttagcccacacatggttaggggattaaagggttgctgaagtatctgctgactcattcatacacatagaatagtgattcaaattgctaaggtaattgtgtgaatgaagcaggggacattttgcatccttctttctatgtgctTGGACTGAAGGGGAGCTCCTTCtttctgttg	gma-miR319d	TGGACTGAAGGGGAGCTCCTTC	3'	Diff	gp3b	(((..(((((((((((((((((.((((((((((..(((.......(((((.((.(((((.((..(((..(((((((((((.......(((..((....))..))).......)))))))))))..)))..)).)))))))))))))))..)))))))..))).))))).))))))))))))..)))....	186	42.6	-74.8	0	0	1	0	0	0	0.547303	0	low
392	263	gma-miR319d_L+1R-2_1ss21TC	TTGGACTGAAGGGGAGCTCCC	21					aagagagtgaaggagcttccttcagcccacgcatgggttcgggggattgaagggttgctgaagcatctgctgactcattcatacacacagaatagtgattcaaattgctaaggtaattgtgtgaatgaagcaggagatattttgcatccctctttctttgtgctTGGACTGAAGGGGAGCTCCTTCtttctgtt		gma-MIR319i,	gma-MIR319i	aagagagtgaaggagcttccttcagcccacgcatgggttcgggggattgaagggttgctgaagcatctgctgactcattcatacacacagaatagtgattcaaattgctaaggtaattgtgtgaatgaagcaggagatattttgcatccctctttctttgtgctTGGACTGAAGGGGAGCTCCTTCtttctgtt	gma-miR319d	TGGACTGAAGGGGAGCTCCTTC	3'	Diff	gp3b	.(((((..(((((((((((((((((.(((.((((..(...(..(((.....(((.(((..((..((((.(((..((((((((((.(((......))).....((((((....))))))))))))))))..))).)))).))..))).))))))..))..)))).))).))))).)))))))))))))))))...	190	45.4	-83	0	0	1	0	0	0	0.547303	0	low
393	264	mes-miR319h_R+1_1ss20CT	CTTGGACTGAAGGGAGCTCTTC	22					gagagagcttccttcagcccactcatggatggggttaaaggggctgaactatctgccgactcattcatttgagcactagtagacaaagagttactattttagctactgtggttgtgtgaatgatgcgggagataattttgcatccctctttttctgtgCTTGGACTGAAGGGAGCTCCTc		mes-MIR319h,	mes-MIR319h	gagagagcttccttcagcccactcatggatggggttaaaggggctgaactatctgccgactcattcatttgagcactagtagacaaagagttactattttagctactgtggttgtgtgaatgatgcgggagataattttgcatccctctttttctgtgCTTGGACTGAAGGGAGCTCCTc	mes-miR319h	CTTGGACTGAAGGGAGCTCCT	3'	Diff	gp3b	(((.(((((((((((((.(((..((..((...((....((((((..((.(((((.(((..((((((((..((.(((.(((((....(((((....)))))..)))))))).))..))))))))..))).))))).))..))..))))))...))..))..))).))))))))))))))))	180	46.1	-75.8	0	0	0	0.5	0	0	0	0.35735	low
394	265	mtr-miR319a-5p_L+2R-2	AGAGAGCTTCCTTCAGTCCAC	21					attattagaaatagatgaagAGAGCTTCCTTCAGTCCACTCatggaagggtaaggggtttgaattacctgctgactcattgattcaaacacaatagacaattatggggttatgctattgtgaatgtgtgaatgatgcaggaggtgaatttcttccttttcttctttgcTTGGACTGAAGGGAGCTCCCtttttctatttataaatta		mtr-MIR319a,	mtr-MIR319a	attattagaaatagatgaagAGAGCTTCCTTCAGTCCACTCatggaagggtaaggggtttgaattacctgctgactcattgattcaaacacaatagacaattatggggttatgctattgtgaatgtgtgaatgatgcaggaggtgaatttcttccttttcttctttgcTTGGACTGAAGGGAGCTCCCtttttctatttataaatta	mtr-miR319a-5p	AGAGCTTCCTTCAGTCCACTC	5'	Diff	gp3b	....(((.(((((((..(((.(((((((((((((((((..((..(((((..((((((...((.((((((.(((..(((((.(..((..((((((((..(((......)))...))))))))..))..).)))))..))).)))))).))...)))))))))))..))..))))))))))))))))).)))..))))))).)))....	199	37.2	-84.3	0	0	1.00325	1.15476	0	0	0.54908	0.825309	low
395	266	stu-miR319-3p_R-3_1ss14TC	TTGGACTGAAGGGCTCCC	18					AGGAAACTGTTTAGTCCAACCcaaggtgggttattggaactgatctttgctgctgaatcattggctcatgagcatgtcaaagaagatgaataacatcctggacatgttcttgctccaatgatgcaggagctgagctcggtttttcactgccttttcTTGGACTGAAGGGTTCCCTTC		stu-MIR319,	stu-MIR319	AGGAAACTGTTTAGTCCAACCcaaggtgggttattggaactgatctttgctgctgaatcattggctcatgagcatgtcaaagaagatgaataacatcctggacatgttcttgctccaatgatgcaggagctgagctcggtttttcactgccttttcTTGGACTGAAGGGTTCCCTTC	stu-miR319-3p	TTGGACTGAAGGGTTCCCTTC	3'	Diff	gp3b	(((.(((..((((((((((...((((..(.......(((((((.((..(((.(((.((((((((..((.(((((((((......((((.....))))...))))))))).))..)))))))).))).)))..)).)))))))....)..))))...))))))))))..))).)))..	175	45.2	-74.5	0	0	1	0	0	0	0.547303	0	low
396	267	aly-miR393a-3p	ATCATGCTATCTCTTTGGATT	21					agcaactagaggaaggaTCCAAAGGGATCGCATTGATCCtaataaaggtgaattaccccaatcttttcttaataattagcaaacaaatcaaaaaaatttgcttggttttggATCATGCTATCTCTTTGGATTcatccttcggtagct		aly-MIR393a,	aly-MIR393a	agcaactagaggaaggaTCCAAAGGGATCGCATTGATCCtaataaaggtgaattaccccaatcttttcttaataattagcaaacaaatcaaaaaaatttgcttggttttggATCATGCTATCTCTTTGGATTcatccttcggtagct	aly-miR393a-3p	ATCATGCTATCTCTTTGGATT	3'	Yes	gp3b	(((.((..(((((.((((((((((((((.((((.(((((....((((((...........))))))...........((((((.............)))))).......))))))))).)))))))))))))).)))))..)).)))	147	36.1	-51.8	1	1.5	0	3	1.40888	2.85242	0	2.1441	low
397	268	bdi-miR396c-5p_L+3R+1_1ss24GT	ATCTTCCACAGCTTTCTTGAACTTC	25					tattggatgcatgcatggccctctttgctatcTTCCACAGCTTTCTTGAACTGcatctgcaatggatgctacttagcttatgcttaactgcaagagtgctGTTCAATAAAGCTGTGGGAAAttgcagagagagaccaattgggcagcttaat		bdi-MIR396d,	bdi-MIR396d	tattggatgcatgcatggccctctttgctatcTTCCACAGCTTTCTTGAACTGcatctgcaatggatgctacttagcttatgcttaactgcaagagtgctGTTCAATAAAGCTGTGGGAAAttgcagagagagaccaattgggcagcttaat	bdi-miR396c-5p	TTCCACAGCTTTCTTGAACTG	5'	Diff	gp3b	....((.(((.....(((..((((((((.((.((((((((((((.((((((.((((((.....))))))......(((..(((......)))..)))...)))))).)))))))))))).)).))))))))...))).....))).))....	144	43.4	-58.4	0	0	0.166667	0	0	0	0.0912172	0	low
397	269	bdi-miR396c-3p_L-1R+2_1ss7TG	TTCAAGAAAGCTGTGGGAAATT	22					tattggatgcatgcatggccctctttgctatcTTCCACAGCTTTCTTGAACTGcatctgcaatggatgctacttagcttatgcttaactgcaagagtgctGTTCAATAAAGCTGTGGGAAAttgcagagagagaccaattgggcagcttaat		bdi-MIR396d,	bdi-MIR396d	tattggatgcatgcatggccctctttgctatcTTCCACAGCTTTCTTGAACTGcatctgcaatggatgctacttagcttatgcttaactgcaagagtgctGTTCAATAAAGCTGTGGGAAAttgcagagagagaccaattgggcagcttaat	bdi-miR396c-3p	GTTCAATAAAGCTGTGGGAAA	3'	Diff	gp3b	....((.(((.....(((..((((((((.((.((((((((((((.((((((.((((((.....))))))......(((..(((......)))..)))...)))))).)))))))))))).)).))))))))...))).....))).))....	144	43.4	-58.4	0	0.2	1	0.8	0	0.380322	0.547303	0.571761	low
398	268	bdi-miR396c-5p_L+3R+1_1ss24GT	ATCTTCCACAGCTTTCTTGAACTTC	25					cggtagcaaatcgcatggccctctctgtgatcTTCCACAGCTTTCTTGAACTGctcggatctgcctaattagatcacggcttgggtttgcacgagagggcaGTTCAATAAAGCTGTGGGAAAtttcagagagaggccaattgatcggcacata		bdi-MIR396c,	bdi-MIR396c	cggtagcaaatcgcatggccctctctgtgatcTTCCACAGCTTTCTTGAACTGctcggatctgcctaattagatcacggcttgggtttgcacgagagggcaGTTCAATAAAGCTGTGGGAAAtttcagagagaggccaattgatcggcacata	bdi-miR396c-5p	TTCCACAGCTTTCTTGAACTG	5'	Diff	gp3b	..((.((..((((..((((((((((((..((.((((((((((((.(((((((((((.((((((......))))))....((((........)))).))))))))))).)))))))))))).))..))))))).)))))..))))..))))...	148	49	-76.3	0	0	0.166667	0	0	0	0.0912172	0	low
399	270	cca-miR396a-5p_R+1_1ss19CT	TTCCACAGCTTTCTTGAATTTT	22					atgtttTTCCACAGCTTTCTTGAACTTtaaaaattcatgtgttaattccgttctcaagaattccttttcgagaattcacgtgattaaacgaaGTTCAAGAAAGCTGTGGGAAAacatga		cca-MIR396a,	cca-MIR396a	atgtttTTCCACAGCTTTCTTGAACTTtaaaaattcatgtgttaattccgttctcaagaattccttttcgagaattcacgtgattaaacgaaGTTCAAGAAAGCTGTGGGAAAacatga	cca-miR396a-5p	TTCCACAGCTTTCTTGAACTT	5'	Diff	gp3b	((((((((((((((((((((((((((((......(((((((........((((((.((((....)))).)))))).)))))))......))))))))))))))))))))))))))))..	117	33.6	-55.2	0	0	0.0666667	0.333333	0	0	0.0364869	0.238234	low
399	271	cca-miR396a-3p_L-1R+1_1ss5AT	TTCTAGAAAGCTGTGGGAAAA	21					atgtttTTCCACAGCTTTCTTGAACTTtaaaaattcatgtgttaattccgttctcaagaattccttttcgagaattcacgtgattaaacgaaGTTCAAGAAAGCTGTGGGAAAacatga		cca-MIR396a,	cca-MIR396a	atgtttTTCCACAGCTTTCTTGAACTTtaaaaattcatgtgttaattccgttctcaagaattccttttcgagaattcacgtgattaaacgaaGTTCAAGAAAGCTGTGGGAAAacatga	cca-miR396a-3p	GTTCAAGAAAGCTGTGGGAAA	3'	Diff	gp3b	((((((((((((((((((((((((((((......(((((((........((((((.((((....)))).)))))).)))))))......))))))))))))))))))))))))))))..	117	33.6	-55.2	0.333333	0.777778	0.2	2.01944	0.469628	1.47903	0.109461	1.4433	low
400	270	cca-miR396a-5p_R+1_1ss19CT	TTCCACAGCTTTCTTGAATTTT	22					gccatgtttTTCCACAGCTTTCTTGAACTTtaaaaattcatgtgttaattccgttctcaagaattccttttcgagaattcacgtgattaaacgaaGTTCAAGAAAGCTGTGGGAAAacatgaca		cca-MIR396c,	cca-MIR396c	gccatgtttTTCCACAGCTTTCTTGAACTTtaaaaattcatgtgttaattccgttctcaagaattccttttcgagaattcacgtgattaaacgaaGTTCAAGAAAGCTGTGGGAAAacatgaca	cca-miR396a-5p	TTCCACAGCTTTCTTGAACTT	5'	Diff	gp3b	..(((((((((((((((((((((((((((((......(((((((........((((((.((((....)))).)))))).)))))))......)))))))))))))))))))))))))))))...	119	35.5	-58.6	0	0	0.0666667	0.333333	0	0	0.0364869	0.238234	low
400	271	cca-miR396a-3p_L-1R+1_1ss5AT	TTCTAGAAAGCTGTGGGAAAA	21					gccatgtttTTCCACAGCTTTCTTGAACTTtaaaaattcatgtgttaattccgttctcaagaattccttttcgagaattcacgtgattaaacgaaGTTCAAGAAAGCTGTGGGAAAacatgaca		cca-MIR396c,	cca-MIR396c	gccatgtttTTCCACAGCTTTCTTGAACTTtaaaaattcatgtgttaattccgttctcaagaattccttttcgagaattcacgtgattaaacgaaGTTCAAGAAAGCTGTGGGAAAacatgaca	cca-miR396a-3p	GTTCAAGAAAGCTGTGGGAAA	3'	Diff	gp3b	..(((((((((((((((((((((((((((((......(((((((........((((((.((((....)))).)))))).)))))))......)))))))))))))))))))))))))))))...	119	35.5	-58.6	0.333333	0.777778	0.2	2.01944	0.469628	1.47903	0.109461	1.4433	low
401	272	aly-miR396b-3p_L-1_1ss21AG	CTCAAGAAAGCTGTGGGAAG	20					gaagaagaagaagaagatcctggtcatatttTTCCACAGCTTTCTTGAACTTtctttttcatttccattgtttttttttttctaaaccaaaaaaaaagatctctaaaatttagcattttggaaacaaagaagaaGCTCAAGAAAGCTGTGGGAAAacatgacaattcagggttttactccattgattc		aly-MIR396b,	aly-MIR396b	gaagaagaagaagaagatcctggtcatatttTTCCACAGCTTTCTTGAACTTtctttttcatttccattgtttttttttttctaaaccaaaaaaaaagatctctaaaatttagcattttggaaacaaagaagaaGCTCAAGAAAGCTGTGGGAAAacatgacaattcagggttttactccattgattc	aly-miR396b-3p	GCTCAAGAAAGCTGTGGGAAA	3'	Diff	gp3b	(((..((..((..((((((((((((((.((((((((((((((((((((.(((.((((((..((((((..((((((((((((.......))))))))))))..((((...)))).....))))))..))))))))).)))))))))))))))))))).)))))....)))))))))..))..))..)))	188	31.4	-65.3	0.0769231	0.111111	0.2	0.436111	0.108376	0.21129	0.109461	0.311689	low
402	273	ama-miR396-5p_R+1_1ss19CT	TTCCACAGCTTTCTTGAATTTT	22					gctaTTCCACAGCTTTCTTGAACTTtcttgaactgctttttataatttttgtatatagcaccatacatggAAGCTCAAGAAAGCTGTGGGAaaac		ama-MIR396,	ama-MIR396	gctaTTCCACAGCTTTCTTGAACTTtcttgaactgctttttataatttttgtatatagcaccatacatggAAGCTCAAGAAAGCTGTGGGAaaac	ama-miR396-5p	TTCCACAGCTTTCTTGAACTT	5'	Diff	gp3b	....(((((((((((((((((.(((((.((...((((...(((((...)))))...)))).....)).))))).)))))))))))))))))....	87	35.8	-37.8	0	0	0.0666667	0.333333	0	0	0.0364869	0.238234	low
403	274	aqc-miR396b_R+3	TTCCACAGCTTTCTTGAACTTTTT	24					TTCCACAGCTTTCTTGAACTTtttatcgatacatactcttagttttataagatgtataaaatgtaaaagttcaagatagctgtgggaaa		aqc-MIR396b,	aqc-MIR396b	TTCCACAGCTTTCTTGAACTTtttatcgatacatactcttagttttataagatgtataaaatgtaaaagttcaagatagctgtgggaaa	aqc-miR396b	TTCCACAGCTTTCTTGAACTT	5'	Diff	gp3b	((((((((((.(((((((((((((((..(((((...(((((......))))))))))...))).)))))))))))).))))))))))..	87	29.2	-38.6	0	0	9.06667	13.6667	0	0	4.96222	9.76758	low
404	275	ath-miR396b_R+1_1ss19CT	TTCCACAGCTTTCTTGAATTTT	22					ggtcatacttTTCCACAGCTTTCTTGAACTTtctttttcatttccattgtttttttcttaaacaaaagtaagaagaaaaaaaactttaagattaagcattttggaagctcaagaaagctgtgggaaaacatgaca		ath-MIR396b,	ath-MIR396b	ggtcatacttTTCCACAGCTTTCTTGAACTTtctttttcatttccattgtttttttcttaaacaaaagtaagaagaaaaaaaactttaagattaagcattttggaagctcaagaaagctgtgggaaaacatgaca	ath-miR396b	TTCCACAGCTTTCTTGAACTT	5'	Diff	gp3b	.(((((..(((((((((((((((((((.(((((................(((((((((((........)))))))))))....(((.......)))......))))).)))))))))))))))))))..))))).	133	30.4	-48	0	0	0.0666667	0.333333	0	0	0.0364869	0.238234	low
405	276	bcy-miR396b_R+1_1ss19CT	TTCCACAGCTTTCTTGAATTTT	22					atgctaTTCCACAGCTTTCTTGAACTTtcttgaactgctttttataatttttgtatatagcaccatacatggaagctcaagaaagctgtgggaaaacat		bcy-MIR396b,	bcy-MIR396b	atgctaTTCCACAGCTTTCTTGAACTTtcttgaactgctttttataatttttgtatatagcaccatacatggaagctcaagaaagctgtgggaaaacat	bcy-miR396b	TTCCACAGCTTTCTTGAACTT	5'	Diff	gp3b	......(((((((((((((((((.(((((.((...((((...(((((...)))))...)))).....)).))))).)))))))))))))))))......	87	34.3	-37.8	0	0	0.0666667	0.333333	0	0	0.0364869	0.238234	low
406	277	bdi-miR396a-5p	TCCACAGGCTTTCTTGAACTG	21					gcgcggctcaattacaggttgcggccatgctcTCCACAGGCTTTCTTGAACTGtgaactcgtgcgcctagcctgctagctgctcaattcgatctgtcatcctcggttcgattcgatctgaattgcttgtatatgatatgatgtgccttgttgatgGTTCAAGAAAGTCCTTGGAAAacatggccgccgcctctttcccctgctggctta		bdi-MIR396a,	bdi-MIR396a	gcgcggctcaattacaggttgcggccatgctcTCCACAGGCTTTCTTGAACTGtgaactcgtgcgcctagcctgctagctgctcaattcgatctgtcatcctcggttcgattcgatctgaattgcttgtatatgatatgatgtgccttgttgatgGTTCAAGAAAGTCCTTGGAAAacatggccgccgcctctttcccctgctggctta	bdi-miR396a-5p	TCCACAGGCTTTCTTGAACTG	5'	Yes	gp3b	((.((((........(((..(((((((((...((((..(((((((((((((..(.(((....((..((((....))))..)).((((((((((.(((...........)))..)))).))))))...((((((......))))))...))).)..)))))))))))))..))))...)))))))))..))).........))))))...	176	50.7	-79.3	0.333333	0.333333	0.444444	0.111111	0.469628	0.63387	0.243246	0.0794112	low
407	277	bdi-miR396a-5p	TCCACAGGCTTTCTTGAACTG	21					ggagtagtaaaagagatgcgcgggcatgcttTCCACAGGCTTTCTTGAACTGtgaactcgtgggggtgttctcctctgaattgtgtcgtggaattgcgggcttgttctttatccgtcgatctctccgcctgttgatgGTTCAAGAAAGCCCATGGAAAccatgccgccatcttggtctcgcgtccccgt		bdi-MIR396b,	bdi-MIR396b	ggagtagtaaaagagatgcgcgggcatgcttTCCACAGGCTTTCTTGAACTGtgaactcgtgggggtgttctcctctgaattgtgtcgtggaattgcgggcttgttctttatccgtcgatctctccgcctgttgatgGTTCAAGAAAGCCCATGGAAAccatgccgccatcttggtctcgcgtccccgt	bdi-miR396a-5p	TCCACAGGCTTTCTTGAACTG	5'	Yes	gp3b	(((((((.....((((((.((.((((((.((((((..(((((((((((((..(.(((..((((((..((((......))))...((((((((.....(((.....)))...)))).))))..))))))..))).)..)))))))))))))..)))))).))))))))))))))...)).)).)))....	185	52.9	-79.8	0.333333	0.333333	0.444444	0.111111	0.469628	0.63387	0.243246	0.0794112	low
408	278	bdi-miR396e-3p_L-1_1ss2GC	CTCAAGAAAGCTGTGGGAAG	20					ctcgagcaagtagttagtccatgccattcctTTCCACAGCTTTCTTGAACTTcccttcccggactgcggcctgtagctctctcgccctcttgatctcccgtcgatctccactggtagcagctgggagagcagggaagaggagGGTCAAGAAAGCTGTGGGAAGaaatggcataaccaggactttgattgaattcagttcat		bdi-MIR396e,	bdi-MIR396e	ctcgagcaagtagttagtccatgccattcctTTCCACAGCTTTCTTGAACTTcccttcccggactgcggcctgtagctctctcgccctcttgatctcccgtcgatctccactggtagcagctgggagagcagggaagaggagGGTCAAGAAAGCTGTGGGAAGaaatggcataaccaggactttgattgaattcagttcat	bdi-miR396e-3p	GGTCAAGAAAGCTGTGGGAAG	3'	Diff	gp3b	...((((...((((((((((((((((((.(((((((((((((((((((.(((((((((((..((........)).((((((((........((((.......))))....(((....)))..)))))))).)))))).))))).))))))))))))))))))).)))))))).....)))))..)))))......))))..	196	51.7	-91	0.0769231	0	0	0	0.108376	0	0	0	low
409	279	bna-miR396a_R+1_1ss19CT	TTCCACAGCTTTCTTGAATTTT	22					TTCCACAGCTTTCTTGAACTTtctttttcatttcccttattttasagcgaaattaaataactaaaaatctctaacatttaacactctasaaaaaaaaagctcaasaaagctgtggga		bna-MIR396a,	bna-MIR396a	TTCCACAGCTTTCTTGAACTTtctttttcatttcccttattttasagcgaaattaaataactaaaaatctctaacatttaacactctasaaaaaaaaagctcaasaaagctgtggga	bna-miR396a	TTCCACAGCTTTCTTGAACTT	5'	Diff	gp3b	((((((((((((.((((.((((.(((((........(((......((.((..(((......)))...)).))......)))........))))).)))).)))).))))))))))))	117	27.4	-25.4	0	0	0.0666667	0.333333	0	0	0.0364869	0.238234	low
410	280	far-miR396	TCCACAGGCTTTCTTGAACTG	21					gcggccatgctcTCCACAGGCTTTCTTGAACTGtgaactcgcgcgcgtgcgccgccggcctgctacttctcgcttcgatcttgtctgcctagcttgttcatggttcaagaaagtccttggaaaacatgcccgcctctctcctcttcctccggcaattccacacggatcca		far-MIR396,	far-MIR396	gcggccatgctcTCCACAGGCTTTCTTGAACTGtgaactcgcgcgcgtgcgccgccggcctgctacttctcgcttcgatcttgtctgcctagcttgttcatggttcaagaaagtccttggaaaacatgcccgcctctctcctcttcctccggcaattccacacggatcca	far-miR396	TCCACAGGCTTTCTTGAACTG	5'	Yes	gp3b	((((.((((...((((..(((((((((((((..(((((..((((....)))).((.(((..((....((.......))....))..)))..))..)))))..)))))))))))))..))))...)))).))))..............((((...........))))....	133	57.1	-62.3	0.333333	0.333333	0.444444	0.111111	0.469628	0.63387	0.243246	0.0794112	low
411	281	lus-miR396b_R+1_1ss19CT	TTCCACAGCTTTCTTGAATTTT	22					tcagactagtcctggccatgctaTTCCACAGCTTTCTTGAACTTtcctaatatctatactcgattagcccttttccaccctcaattgtggcttatatatataatatggagcatttccatgggagagctcaagaaagctgtgggagaccatgccactttcaggactttttga		lus-MIR396b,	lus-MIR396b	tcagactagtcctggccatgctaTTCCACAGCTTTCTTGAACTTtcctaatatctatactcgattagcccttttccaccctcaattgtggcttatatatataatatggagcatttccatgggagagctcaagaaagctgtgggagaccatgccactttcaggactttttga	lus-miR396b	TTCCACAGCTTTCTTGAACTT	5'	Diff	gp3b	(((((..((((((((.((((...(((((((((((((((((.((((((((.........................((((........))))...............(((((...))))))))))))).)))))))))))))))))...))))......)))))))).)))))	171	42.1	-61.6	0	0	0.0666667	0.333333	0	0	0.0364869	0.238234	low
412	281	lus-miR396b_R+1_1ss19CT	TTCCACAGCTTTCTTGAATTTT	22					TTCCACAGCTTTCTTGAACTTtcctatctatactcgattagccctttttccaccctcaattgcggcttattaatatatataaatggagcatttccatgggagagctcaagaaagctgtggga		lus-MIR396e,	lus-MIR396e	TTCCACAGCTTTCTTGAACTTtcctatctatactcgattagccctttttccaccctcaattgcggcttattaatatatataaatggagcatttccatgggagagctcaagaaagctgtggga	lus-miR396b	TTCCACAGCTTTCTTGAACTT	5'	Diff	gp3b	(((((((((((((((((.(((((((((..((.(((.(((((((....................))))..............))).))).))....))))))))).)))))))))))))))))	122	40.2	-44.1	0	0	0.0666667	0.333333	0	0	0.0364869	0.238234	low
413	282	mes-miR396c_R+1_1ss19CT	TTCCACAGCTTTCTTGAATTTT	22					TTCCACAGCTTTCTTGAACTTtcttttactgccttttcaaatctctctctagattcaataggtagaactttggaagctcaagaaagctgtggga		mes-MIR396d,	mes-MIR396d	TTCCACAGCTTTCTTGAACTTtcttttactgccttttcaaatctctctctagattcaataggtagaactttggaagctcaagaaagctgtggga	mes-miR396c	TTCCACAGCTTTCTTGAACTT	5'	Diff	gp3b	(((((((((((((((((.(((((.....((((((.....(((((......)))))....))))))......))))).)))))))))))))))))	94	38.3	-42.1	0	0	0.0666667	0.333333	0	0	0.0364869	0.238234	low
414	283	osa-miR396a-5p_L+3R+1_1ss24GT	ATCTTCCACAGCTTTCTTGAACTTC	25					ctttgtgatcTTCCACAGCTTTCTTGAACTGcacgcatgatgaataatccctttggttaattgtgatctggtctctgagagatcgtagttagactcgatcggttgcattggcatcagagagagcaGTTCAATAAAGCTGTGGGAAattgcagag		osa-MIR396a,	osa-MIR396a	ctttgtgatcTTCCACAGCTTTCTTGAACTGcacgcatgatgaataatccctttggttaattgtgatctggtctctgagagatcgtagttagactcgatcggttgcattggcatcagagagagcaGTTCAATAAAGCTGTGGGAAattgcagag	osa-miR396a-5p	TTCCACAGCTTTCTTGAACTG	5'	Diff	gp3b	(((((..((.((((((((((((.(((((((((...((..((...(((((.....)))))))..))......(((((((..(((((.((.....)))))))...(((....))))))))))..))))))))).)))))))))))).))..)))))	154	43.5	-63.4	0	0	0.166667	0	0	0	0.0912172	0	low
415	284	osa-miR396c-3p_L-1_1ss2GC	CTCAAGAAAGCTGTGGGAAG	20					tgccatgcctTTCCACAGCTTTCTTGAACTTctcttgtgcctcactcactttcattactggagagatatgcatcatcagtggaagcttatagggagaggagtgcaagaagagGGTCAAGAAAGCTGTGGGAAGaaatggca		osa-MIR396c,	osa-MIR396c	tgccatgcctTTCCACAGCTTTCTTGAACTTctcttgtgcctcactcactttcattactggagagatatgcatcatcagtggaagcttatagggagaggagtgcaagaagagGGTCAAGAAAGCTGTGGGAAGaaatggca	osa-miR396c-3p	GGTCAAGAAAGCTGTGGGAAG	3'	Diff	gp3b	.(((((..(((((((((((((((((((.(((((((((..(..(.(((.(((((..(((((..((........))..))))))))......)).))).)..)..)))).))))).)))))))))))))))))))..))))).	139	46.1	-68	0.0769231	0	0	0	0.108376	0	0	0	low
416	285	osa-miR396e-5p	TCCACAGGCTTTCTTGAACTG	21					gcgggcatgcttTCCACAGGCTTTCTTGAACTGtgaactcgtgggggtgtatgtgctcatgttgggattgtggtcggtggcctccaattctctgaaaagaaagctgaattgtcgagctccccgttctgtctttggtcgtctctacctgttgATGGTTCAAGAAAGCCCATGGAAAccatgccgc		osa-MIR396e,	osa-MIR396e	gcgggcatgcttTCCACAGGCTTTCTTGAACTGtgaactcgtgggggtgtatgtgctcatgttgggattgtggtcggtggcctccaattctctgaaaagaaagctgaattgtcgagctccccgttctgtctttggtcgtctctacctgttgATGGTTCAAGAAAGCCCATGGAAAccatgccgc	osa-miR396e-5p	TCCACAGGCTTTCTTGAACTG	5'	Yes	gp3b	((.((((((.((((((..(((((((((((((..(.(((..((((((..(.....((((.....(((((((.(((.....)))..)))))))((....))..............))))...(((.........))).)..))))))..))).)..)))))))))))))..)))))).))))))))	184	51.6	-73.7	0.333333	0.333333	0.444444	0.111111	0.469628	0.63387	0.243246	0.0794112	low
417	286	osa-miR396e-5p_L-3	ACAGGCTTTCTTGAACTG	18					gccatgctcTCCACAGGCTTTCTTGAACTGtgaactcgtgtgtgcatgctcctcatatattgttctagatcccatgcatgatgcatatcgatcgatctgatctgaattaggtcatcgatgcgcatctggatccccatcttgttgATAGTTCAAGAAAGTCCTTGGAAAacatggtg		osa-MIR396f,	osa-MIR396f	gccatgctcTCCACAGGCTTTCTTGAACTGtgaactcgtgtgtgcatgctcctcatatattgttctagatcccatgcatgatgcatatcgatcgatctgatctgaattaggtcatcgatgcgcatctggatccccatcttgttgATAGTTCAAGAAAGTCCTTGGAAAacatggtg	osa-miR396e-5p	TCCACAGGCTTTCTTGAACTG	5'	Diff	gp3b	((((((...((((..((((((((((((((((.(((..(((.(((((((....((.............))...)))))))(((((..((((((.((((((((....))))))))))))))..)))))........)))...))).))))))))))))))))..))))...)))))).	175	44.9	-69.2	0.333333	0.333333	0.444444	0.111111	0.469628	0.63387	0.243246	0.0794112	low
418	287	pab-miR396a_R+2	TTCCACAGCTTTCTTGAACTAAT	23					aatcccgccatgctcTTCCACAGCTTTCTTGAACTAagagtcgatcggatccggtcagttcagagctcaagaaagctgtgggaaaacatgggcggattcg		pab-MIR396a,	pab-MIR396a	aatcccgccatgctcTTCCACAGCTTTCTTGAACTAagagtcgatcggatccggtcagttcagagctcaagaaagctgtgggaaaacatgggcggattcg	pab-miR396a	TTCCACAGCTTTCTTGAACTA	5'	Diff	gp3b	....((((((((...(((((((((((((((((.((..(((..(((((....)))))..)))..)).)))))))))))))))))...))))).))).....	91	51	-52.5	0	0	0	1	0	0	0	0.714701	low
419	288	pta-miR396_R+1_1ss19CT	TTCCACAGCTTTCTTGAATTTT	22					gaatcttgtcatacttTTCCACAGCTTTCTTGAACTTtacgtgtacgggacgaggagattctgatttctacgtctgcgattaaagttcaagaaaactgtgggaaagcatggtaggattc		pta-MIR396,	pta-MIR396	gaatcttgtcatacttTTCCACAGCTTTCTTGAACTTtacgtgtacgggacgaggagattctgatttctacgtctgcgattaaagttcaagaaaactgtgggaaagcatggtaggattc	pta-miR396	TTCCACAGCTTTCTTGAACTT	5'	Diff	gp3b	(((((((..(((.(((((((((((.((((((((((((((..(((...(((((..(((((....)))))..))))))))..)))))))))))))).))))))))))).)))..)))))))	119	41.2	-58.2	0	0	0.0666667	0.333333	0	0	0.0364869	0.238234	low
420	289	sbi-miR396a_L+3R+1_1ss24GT	ATCTTCCACAGCTTTCTTGAACTTC	25					agatggccttctttgtgatcTTCCACAGCTTTCTTGAACTGcatctctaagaggagcagcttgaactctctacctgcatgagcaggtgcagttcaataaagctgtgggaaactgcagagagaggccaa		sbi-MIR396b,	sbi-MIR396b	agatggccttctttgtgatcTTCCACAGCTTTCTTGAACTGcatctctaagaggagcagcttgaactctctacctgcatgagcaggtgcagttcaataaagctgtgggaaactgcagagagaggccaa	sbi-miR396a	TTCCACAGCTTTCTTGAACTG	5'	Diff	gp3b	...(((((((((((((....((((((((((((.(((((((((.......((((...(.....)..))))..((((((....))))))))))))))).))))))))))))....))))))).)))))).	124	47.7	-63.9	0	0	0.166667	0	0	0	0.0912172	0	low
421	290	sbi-miR396d_L-1	TCCACAGGCTTTCTTGAACTG	21					CTCCACAGGCTTTCTTGAACTGtgaactcgatcgcgtgctcttagcttgcttgctctcgctcgctttgtgttgatggttcaagaaagtccttggaa		sbi-MIR396d,	sbi-MIR396d	CTCCACAGGCTTTCTTGAACTGtgaactcgatcgcgtgctcttagcttgcttgctctcgctcgctttgtgttgatggttcaagaaagtccttggaa	sbi-miR396d	CTCCACAGGCTTTCTTGAACTG	5'	Diff	gp3b	.((((..(((((((((((((..(.(((.(((..(((.((....(((......)))...)).))).))).))).)..)))))))))))))..)))).	94	49	-42.9	0.333333	0.333333	0.444444	0.111111	0.469628	0.63387	0.243246	0.0794112	low
422	291	sbi-miR396e_L-1	TCCACAGGCTTTCTTGAACTG	21					tTTCCACAGGCTTTCTTGAACTGtgaactcgtgggggtagaaaccttgctgggtttggttcccatgtcggatggaatgcttggctcctcccagcgattcttccccggccgtgagtgaattgaattgcggggtttctcgcttcgctcggccggctctacctgttgatggttcaagaaagcccatggaaac		sbi-MIR396e,	sbi-MIR396e	tTTCCACAGGCTTTCTTGAACTGtgaactcgtgggggtagaaaccttgctgggtttggttcccatgtcggatggaatgcttggctcctcccagcgattcttccccggccgtgagtgaattgaattgcggggtttctcgcttcgctcggccggctctacctgttgatggttcaagaaagcccatggaaac	sbi-miR396e	TTCCACAGGCTTTCTTGAACTG	5'	Diff	gp3b	((((((..(((((((((((((..(.(((.((((((..(..((((((....)))))).)..))))))..(((.((((((((.((.....)).))).))))))))((((((..(((((((.......(((((....))))))))))))))))))........))).)..)))))))))))))..)))))).	188	54	-86.9	0.333333	0.333333	0.444444	0.111111	0.469628	0.63387	0.243246	0.0794112	low
423	292	sof-miR396_L+3R+1_1ss24GT	ATCTTCCACAGCTTTCTTGAACTTC	25					agatggccttctttgtgatcTTCCACAGCTTTCTTGAACTGcatctctaagaggagcagctcgaagcctcgaactctacctgcatgagcaggtgcagttcaataaagctgtgggaaactgcagagagaggccaa		sof-MIR396,	sof-MIR396	agatggccttctttgtgatcTTCCACAGCTTTCTTGAACTGcatctctaagaggagcagctcgaagcctcgaactctacctgcatgagcaggtgcagttcaataaagctgtgggaaactgcagagagaggccaa	sof-miR396	TTCCACAGCTTTCTTGAACTG	5'	Diff	gp3b	...(((((((((((((....((((((((((((.(((((((((((((((...(((((.((.((((....)))).)))).))).....)).))))))))))))).))))))))))))....))))))).)))))).	130	49.3	-67.2	0	0	0.166667	0	0	0	0.0912172	0	low
424	293	vvi-miR396a_R+3	TTCCACAGCTTTCTTGAACTATTT	24					tcctgtcatgcttTTCCACAGCTTTCTTGAACTActtttccatctacctgtttgatgatcttcttcataaggagtgtgaaatagaagctcaagaaagctgtgggaggacatggcaa		vvi-MIR396a,	vvi-MIR396a	tcctgtcatgcttTTCCACAGCTTTCTTGAACTActtttccatctacctgtttgatgatcttcttcataaggagtgtgaaatagaagctcaagaaagctgtgggaggacatggcaa	vvi-miR396a	TTCCACAGCTTTCTTGAACTA	5'	Diff	gp3b	...(((((((..((((((((((((((((((.((.((((((((.((.(((...(((.(.....).)))..))))))).)))).)).)).))))))))))))))))))..))))))).	112	41.4	-51.3	0	0.698052	0.05	1.57619	0	1.32742	0.0273652	1.1265	low
425	294	vvi-miR396b_R+4	TTCCACAGCTTTCTTGAACTATTT	24					ttctgtgatcTTCCACAGCTTTCTTGAACTgttttggaagccttccacttccatgcaatggaggagttcaaccaacagctcaggaaagttgtggaacattactgagag		vvi-MIR396c,	vvi-MIR396c	ttctgtgatcTTCCACAGCTTTCTTGAACTgttttggaagccttccacttccatgcaatggaggagttcaaccaacagctcaggaaagttgtggaacattactgagag	vvi-miR396b	TTCCACAGCTTTCTTGAACT	5'	Diff	gp3b	(((.(((((.(((((((((((((((((.((((((((((..(((.(((...........))))))..)))))..))))).))))))))))))))))).))))).)))..	106	44.4	-48	0	0	0	0.333333	0	0	0	0.238234	low
426	295	zma-miR396a-5p_L+3R+1_1ss24GT	ATCTTCCACAGCTTTCTTGAACTTC	25					agatggccttctttgtgatcTTCCACAGCTTTCTTGAACTGcatctctcagaggagcggcagcttcaactcctccacccgcatcagcaggtgcatgcaGTTCAATAAAGCTGTGGGAAActgcagagagaggccag		zma-MIR396b,	zma-MIR396b	agatggccttctttgtgatcTTCCACAGCTTTCTTGAACTGcatctctcagaggagcggcagcttcaactcctccacccgcatcagcaggtgcatgcaGTTCAATAAAGCTGTGGGAAActgcagagagaggccag	zma-miR396a-5p	TTCCACAGCTTTCTTGAACTG	5'	Diff	gp3b	...(((((((((((((....((((((((((((.(((((((((((........(((((....)))))........((((.((....)).)))).))))))))))).))))))))))))....))))))).)))))).	132	52.2	-67.3	0	0	0.166667	0	0	0	0.0912172	0	low
427	296	zma-miR396c_L-1	TCCACAGGCTTTCTTGAACTG	21					cgggcatgctTTCCACAGGCTTTCTTGAACTGtgaactcgtgggtggtggtggtatgtcggatggaatgcttgg		zma-MIR396c,	zma-MIR396c	cgggcatgctTTCCACAGGCTTTCTTGAACTGtgaactcgtgggtggtggtggtatgtcggatggaatgcttgg	zma-miR396c	TTCCACAGGCTTTCTTGAACTG	5'	Diff	gp3b	(..((((.(..((((((..((..(.....(..((....))..).....)..))..))).)))..).))))..).	73	54.1	-20.3	0.333333	0.333333	0.444444	0.111111	0.469628	0.63387	0.243246	0.0794112	low
428	296	zma-miR396c_L-1	TCCACAGGCTTTCTTGAACTG	21					cgggcatgctTTCCACAGGCTTTCTTGAACTGtgaactcgtgggcgtggtggtggtggtgctggtgctgggtgt		zma-MIR396d,	zma-MIR396d	cgggcatgctTTCCACAGGCTTTCTTGAACTGtgaactcgtgggcgtggtggtggtggtgctggtgctgggtgt	zma-miR396c	TTCCACAGGCTTTCTTGAACTG	5'	Diff	gp3b	..(((((.....((((..(((..((....(..((....))..)....)).))).)))).....)))))......	66	59.5	-17.3	0.333333	0.333333	0.444444	0.111111	0.469628	0.63387	0.243246	0.0794112	low
429	297	zma-miR396f-3p_L-1_1ss2GC	CTCAAGAAAGCTGTGGGAAG	20					tTTCCACAGCTTTCTTGAACTTcttcttcttcttctctcttggaacggcagctttcttcgaatctgtctctctctctctcatctccgaagacgaaGGTCAAGAAAGCTGTGGGAAGa		zma-MIR396f,	zma-MIR396f	tTTCCACAGCTTTCTTGAACTTcttcttcttcttctctcttggaacggcagctttcttcgaatctgtctctctctctctcatctccgaagacgaaGGTCAAGAAAGCTGTGGGAAGa	zma-miR396f-3p	GGTCAAGAAAGCTGTGGGAAG	3'	Diff	gp3b	((((((((((((((((((.((((.(((((.(((........)))..(((((.(((....))).)))))..................))))).)))).))))))))))))))))))..	115	45.3	-46	0.0769231	0	0	0	0.108376	0	0	0	low
430	298	ppe-miR398b_R-1_1ss2GA	CATGTTCTCAGGTCGCCCCT	20					tggagccccacaggggtgacctgagatcacatgtatgtggcaacagcagaacccaagagggccatcgttcggtcctgctgttctttgcattccaCGTGTTCTCAGGTCGCCCCTGcagggctttc		ppe-MIR398b,	ppe-MIR398b	tggagccccacaggggtgacctgagatcacatgtatgtggcaacagcagaacccaagagggccatcgttcggtcctgctgttctttgcattccaCGTGTTCTCAGGTCGCCCCTGcagggctttc	ppe-miR398b	CGTGTTCTCAGGTCGCCCCTG	3'	Diff	gp3b	..((((((..((((((((((((((((.(((.((.(((..(.((((((((.(((...((......))....))).))))))))..)..)))..)).))).))))))))))))))))..))))))..	121	57.6	-71	6	14	1.5	3.5	8.45331	26.6226	0.820955	2.50145	middle
431	299	stu-miR398a-3p_R-1_1ss1TC	CATGTTCTCAGGTCGCCCCT	20					GGGTTGATTTGAGAACATATGtatgggcatattttgtttctaacaatttattgtttataaatgtgacacaTATGTTCTCAGGTCGCCCCTG		stu-MIR398a,	stu-MIR398a	GGGTTGATTTGAGAACATATGtatgggcatattttgtttctaacaatttattgtttataaatgtgacacaTATGTTCTCAGGTCGCCCCTG	stu-miR398a-3p	TATGTTCTCAGGTCGCCCCTG	3'	Diff	gp3b	(((..((..(((((((((((((.....(((((((.......(((((....)))))...)))))))..)))))))))))))..))..)))..	89	35.2	-33.7	6	14	1.5	3.5	8.45331	26.6226	0.820955	2.50145	middle
432	300	aly-miR399b-3p_1ss8GT	TGCCAAATGAGAGTTGCCCTG	21					catgtaagctcacaagttttaGGGCGCCTCTCCATTGGCAGGtcctttatttccaaatatacacatacatatatgaatatagaaaatttcgatttatatatgaccTGCCAAAGGAGAGTTGCCCTGaaactggttcagcttaattaaacacatg		aly-MIR399b,	aly-MIR399b	catgtaagctcacaagttttaGGGCGCCTCTCCATTGGCAGGtcctttatttccaaatatacacatacatatatgaatatagaaaatttcgatttatatatgaccTGCCAAAGGAGAGTTGCCCTGaaactggttcagcttaattaaacacatg	aly-miR399b-3p	TGCCAAAGGAGAGTTGCCCTG	3'	Diff	gp3b	((((((((((.((.(((((((((((..((((((.((((((((((...((((....)))).........((((((((((.............)))))))))))))))))))).))))))..))))))))))).))..)))))........)))))	154	37	-59.8	0.711351	0.134054	0.161081	0.188108	1.00221	0.254919	0.0881602	0.134441	low
433	300	aly-miR399b-3p_1ss8GT	TGCCAAATGAGAGTTGCCCTG	21					taagcggagcagtaataGGGCATCTTTCTATTGGCAGGagactcggctatttgtatcttttgtgttcttggctattggctatgtcactTGCCAAAGGAGAGTTGCCCTGtcactacttccgctta		aly-MIR399c,	aly-MIR399c	taagcggagcagtaataGGGCATCTTTCTATTGGCAGGagactcggctatttgtatcttttgtgttcttggctattggctatgtcactTGCCAAAGGAGAGTTGCCCTGtcactacttccgctta	aly-miR399b-3p	TGCCAAAGGAGAGTTGCCCTG	3'	Diff	gp3b	(((((((((.(((.((((((((.(((((..((((((((.(((..(((((...((................))...)))))..))).))))))))..))))).)))))))).))).).))))))))	125	45.6	-57.7	0.711351	0.134054	0.161081	0.188108	1.00221	0.254919	0.0881602	0.134441	low
434	301	aqc-miR399_1ss21AC	TGCCAAAGGAGAGTTGCCCTC	21					gtcgtagggcttctccctgttggcagatgataatggcttagttctttcctgatcgagtgcctttaattatcTGCCAAAGGAGAGTTGCCCTAtgacta		aqc-MIR399,	aqc-MIR399	gtcgtagggcttctccctgttggcagatgataatggcttagttctttcctgatcgagtgcctttaattatcTGCCAAAGGAGAGTTGCCCTAtgacta	aqc-miR399	TGCCAAAGGAGAGTTGCCCTA	3'	Diff	gp3b	((((((((((..((((((.((((((((((((((.(((.....((......))......))).)).))))))))))))))).)))..))))))))))..	96	45.9	-49.3	0.351351	0.0540541	0.0810811	0.108108	0.495014	0.10279	0.0443759	0.0772649	low
435	302	ath-miR399b_1ss8GT	TGCCAAATGAGAGTTGCCCTG	21					tcactagttttagggcgcctctccattggcaggtcctttacttccaaatatacacatacatatatgaatatcgaaaatttccgatgatcgatttataaatgaccTGCCAAAGGAGAGTTGCCCTGaaactggttc		ath-MIR399b,	ath-MIR399b	tcactagttttagggcgcctctccattggcaggtcctttacttccaaatatacacatacatatatgaatatcgaaaatttccgatgatcgatttataaatgaccTGCCAAAGGAGAGTTGCCCTGaaactggttc	ath-miR399b	TGCCAAAGGAGAGTTGCCCTG	3'	Diff	gp3b	..((((((((((((((..((((((.((((((((((.((((..............((((....))))..(((((........))))).........)))).)))))))))).))))))..))))))))))))))..	131	40	-59.6	0.711351	0.134054	0.161081	0.188108	1.00221	0.254919	0.0881602	0.134441	low
436	302	ath-miR399b_1ss8GT	TGCCAAATGAGAGTTGCCCTG	21					ggagcagtaatagggcatctttctattggcaggcgacttggctatttgtatcttttgtgttcttgactattggctatgtcactTGCCAAAGGAGAGTTGCCCTGtcactgcttc		ath-MIR399c,	ath-MIR399c	ggagcagtaatagggcatctttctattggcaggcgacttggctatttgtatcttttgtgttcttgactattggctatgtcactTGCCAAAGGAGAGTTGCCCTGtcactgcttc	ath-miR399b	TGCCAAAGGAGAGTTGCCCTG	3'	Diff	gp3b	((((((((.((((((((.(((((..((((((((.(((.((((((...((................))...)))))).))).))))))))..))))).)))))))).))))))))	114	45.6	-57.2	0.711351	0.134054	0.161081	0.188108	1.00221	0.254919	0.0881602	0.134441	low
437	303	cme-miR399b_1ss21AC	TGCCAAAGGAGAGTTGCCCTC	21					gtcttagggcaatctctttcttggcaggttcttggctttttacattattcatcacaatacacatatatatgtgtgtatatatatttatcataatatttattgtttttatatcattccctatataactTGCCAAAGGAGAGTTGCCCTAtgactgctat		cme-MIR399b,	cme-MIR399b	gtcttagggcaatctctttcttggcaggttcttggctttttacattattcatcacaatacacatatatatgtgtgtatatatatttatcataatatttattgtttttatatcattccctatataactTGCCAAAGGAGAGTTGCCCTAtgactgctat	cme-miR399b	TGCCAAAGGAGAGTTGCCCTA	3'	Diff	gp3b	(((.((((((((.(((((..((((((((((..(((.....................(((((((((....)))))))))..(((((......))))).....................)))...))))))))))..))))))))))))).)))......	152	31	-49.8	0.351351	0.0540541	0.0810811	0.108108	0.495014	0.10279	0.0443759	0.0772649	low
438	304	cme-miR399d_1ss21TC	TGCCAAAGGAGAGTTGCCCTC	21					gtagaAGGGCTTCTCTCCATTGGCAGGcataatgactttggctttcatgttcTGCCAAAGGAGAGTTGCCCTTcatctagt		cme-MIR399d,	cme-MIR399d	gtagaAGGGCTTCTCTCCATTGGCAGGcataatgactttggctttcatgttcTGCCAAAGGAGAGTTGCCCTTcatctagt	cme-miR399d	TGCCAAAGGAGAGTTGCCCTT	3'	Diff	gp3b	...(((((((..((((((.((((((((....((((.........))))..)))))))).))))))..))))))).......	71	46.9	-39.2	0.351351	0.0540541	0.0810811	0.108108	0.495014	0.10279	0.0443759	0.0772649	low
439	304	cme-miR399d_1ss21TC	TGCCAAAGGAGAGTTGCCCTC	21					gcagaagagcttctctccattggcaggcgaattatggtttagctttcatgtccTGCCAAAGGAGAGTTGCCCTTcatctagt		cme-MIR399e,	cme-MIR399e	gcagaagagcttctctccattggcaggcgaattatggtttagctttcatgtccTGCCAAAGGAGAGTTGCCCTTcatctagt	cme-miR399d	TGCCAAAGGAGAGTTGCCCTT	3'	Diff	gp3b	...((((.((..((((((.((((((((.....(((((........))))).)))))))).))))))..)).)))).......	72	47.6	-34.5	0.351351	0.0540541	0.0810811	0.108108	0.495014	0.10279	0.0443759	0.0772649	low
440	304	cme-miR399d_1ss21TC	TGCCAAAGGAGAGTTGCCCTC	21					AGGGCTTCTCTCCATTGGCAGGcataatgacttagactttcatgttcTGCCAAAGGAGAGTTGCCCTTc		cme-MIR399g,	cme-MIR399g	AGGGCTTCTCTCCATTGGCAGGcataatgacttagactttcatgttcTGCCAAAGGAGAGTTGCCCTTc	cme-miR399d	TGCCAAAGGAGAGTTGCCCTT	3'	Diff	gp3b	(((((..((((((.((((((((....((((.........))))..)))))))).))))))..)))))..	67	47.8	-33.8	0.351351	0.0540541	0.0810811	0.108108	0.495014	0.10279	0.0443759	0.0772649	low
441	305	csi-miR399b_1ss21AC	TGCCAAAGGAGAGTTGCCCTC	21					gaagcagtaagcgatttagttgtagggcttctctcctttggcaggtgatggccaagggcaaagatcatataatatatatttatatggtgcctattctaattattgttctattttttcaatgaccTGCCAAAGGAGAGTTGCCCTAtaactgcttcagcttttaaataa		csi-MIR399b,	csi-MIR399b	gaagcagtaagcgatttagttgtagggcttctctcctttggcaggtgatggccaagggcaaagatcatataatatatatttatatggtgcctattctaattattgttctattttttcaatgaccTGCCAAAGGAGAGTTGCCCTAtaactgcttcagcttttaaataa	csi-miR399b	TGCCAAAGGAGAGTTGCCCTA	3'	Diff	gp3b	........((((((..((((((((((((..((((((((((((((((.((.(((...)))....(((((((((.......)))))))))..............................)).))))))))))))))))..))))))))))))..)).))))........	152	36.9	-68.9	0.351351	0.0540541	0.0810811	0.108108	0.495014	0.10279	0.0443759	0.0772649	low
442	306	csi-miR399d_1ss8GT	TGCCAAATGAGAGTTGCCCTG	21					aaagcagttttagggcacctcttacttggcatgcaatggtgatttattggtgcaataatcagcattatattggttaattcgatatcaatcccactgataTGCCAAAGGAGAGTTGCCCTGtgactgcttc		csi-MIR399d,	csi-MIR399d	aaagcagttttagggcacctcttacttggcatgcaatggtgatttattggtgcaataatcagcattatattggttaattcgatatcaatcccactgataTGCCAAAGGAGAGTTGCCCTGtgactgcttc	csi-miR399d	TGCCAAAGGAGAGTTGCCCTG	3'	Diff	gp3b	.(((((((..(((((((.(((((..((((((((((.(((.((((.....((((........)))).(((((((.....))))))).))))))).)).))))))))..))))).)))))))..))))))).	128	40.8	-56.1	0.711351	0.134054	0.161081	0.188108	1.00221	0.254919	0.0881602	0.134441	low
443	307	gma-miR399a_1ss8GT	TGCCAAATGAGAGTTGCCCTG	21					aaaacagctatagggcttctctttattggcaggaaattatcatgaccacttcatcagatatctTGCCAAAGGAGAGTTGCCCTGttgctacttt		gma-MIR399a,	gma-MIR399a	aaaacagctatagggcttctctttattggcaggaaattatcatgaccacttcatcagatatctTGCCAAAGGAGAGTTGCCCTGttgctacttt	gma-miR399a	TGCCAAAGGAGAGTTGCCCTG	3'	Diff	gp3b	.....(((.(((((((..(((((..(((((((((...((((.(((........))))))))))))))))..)))))..))))))).))).....	84	40.4	-40.3	0.911351	0.134054	0.161081	0.188108	1.28399	0.254919	0.0881602	0.134441	low
444	307	gma-miR399a_1ss8GT	TGCCAAATGAGAGTTGCCCTG	21					caaatcagcaatagggcacctctctcctggcaggtatttttggagctaccaaaaatcaatgtcaataactTGCCAAAGGAGAGTTGCCCTGtggctggttt		gma-MIR399b,	gma-MIR399b	caaatcagcaatagggcacctctctcctggcaggtatttttggagctaccaaaaatcaatgtcaataactTGCCAAAGGAGAGTTGCCCTGtggctggttt	gma-miR399a	TGCCAAAGGAGAGTTGCCCTG	3'	Diff	gp3b	.((((((((.((((((((.((((((..((((((((((((((((.....))))))))...........))))))))..)))))).)))))))).))))))))	100	45.5	-50.8	0.911351	0.134054	0.161081	0.188108	1.28399	0.254919	0.0881602	0.134441	low
445	307	gma-miR399a_1ss8GT	TGCCAAATGAGAGTTGCCCTG	21					aaaccagctatagggcttctctttattggcaggaaattatcatgaccacttcatcagatatctTGCCAAAGGAGAGTTGCCCTGttgctgcttt		gma-MIR399c,	gma-MIR399c	aaaccagctatagggcttctctttattggcaggaaattatcatgaccacttcatcagatatctTGCCAAAGGAGAGTTGCCCTGttgctgcttt	gma-miR399a	TGCCAAAGGAGAGTTGCCCTG	3'	Diff	gp3b	....((((.(((((((..(((((..(((((((((...((((.(((........))))))))))))))))..)))))..))))))).))))....	86	42.6	-42.8	0.911351	0.134054	0.161081	0.188108	1.28399	0.254919	0.0881602	0.134441	low
446	307	gma-miR399a_1ss8GT	TGCCAAATGAGAGTTGCCCTG	21					caaatcagcaatagggcacctctctcctggcaggagaaaaagatcagcatttttggagttaccaaaagtcagtgtcaataactTGCCAAAGGAGAGTTGCCCTGtggctggttt		gma-MIR399h,	gma-MIR399h	caaatcagcaatagggcacctctctcctggcaggagaaaaagatcagcatttttggagttaccaaaagtcagtgtcaataactTGCCAAAGGAGAGTTGCCCTGtggctggttt	gma-miR399a	TGCCAAAGGAGAGTTGCCCTG	3'	Diff	gp3b	.((((((((.((((((((.((((((..(((((((.......(((....((((((((.....))))))))....))).....)))))))..)))))).)))))))).))))))))	113	45.6	-51	0.911351	0.134054	0.161081	0.188108	1.28399	0.254919	0.0881602	0.134441	low
447	308	mdm-miR399d_1ss21AC	TGCCAAAGGAGAGTTGCCCTC	21					tgagcgaattagttgtagggcttctctccgatggcaggaaatattaatggtcatgaatcatggaagcatggatttttgtgttctctcatgagttatgaccTGCCAAAGGAGAGTTGCCCTAcgactgcttttgctta		mdm-MIR399d,	mdm-MIR399d	tgagcgaattagttgtagggcttctctccgatggcaggaaatattaatggtcatgaatcatggaagcatggatttttgtgttctctcatgagttatgaccTGCCAAAGGAGAGTTGCCCTAcgactgcttttgctta	mdm-miR399d	TGCCAAAGGAGAGTTGCCCTA	3'	Diff	gp3b	((((((((.((((((((((((..((((((..(((((............((((((((.(((((((((((..(....)..)))).)).))))).)))))))))))))..))))))..))))))))))))..))))))))	137	43.1	-68.5	0.351351	0.0540541	0.0810811	0.108108	0.495014	0.10279	0.0443759	0.0772649	low
448	309	mdm-miR399i_1ss8GT	TGCCAAATGAGAGTTGCCCTG	21					taagcaaatcagtcatagggctcctccctcttggcaggcactggtgaatgatgcaactacaatcactttcattgactTGCCAAAGGAGAGTTGCCCTGcgattgctttagctta		mdm-MIR399i,	mdm-MIR399i	taagcaaatcagtcatagggctcctccctcttggcaggcactggtgaatgatgcaactacaatcactttcattgactTGCCAAAGGAGAGTTGCCCTGcgattgctttagctta	mdm-miR399i	TGCCAAAGGAGAGTTGCCCTG	3'	Diff	gp3b	((((((((.(((((..(((((..((((((.((((((((((..(((((.((.........)).))))).....)).))))))))))).)))..)))))..))))).))).)))))	114	46.5	-46.1	0.711351	0.134054	0.161081	0.188108	1.00221	0.254919	0.0881602	0.134441	low
449	309	mdm-miR399i_1ss8GT	TGCCAAATGAGAGTTGCCCTG	21					tctaataagcaaatcagtcatagggctcctccctcttggcaggcactggtgtatggtgcaactacagtcactttcattgaccTGCCAAAGGAGAGTTGCCCTGcgattgctttggcttaatga		mdm-MIR399j,	mdm-MIR399j	tctaataagcaaatcagtcatagggctcctccctcttggcaggcactggtgtatggtgcaactacagtcactttcattgaccTGCCAAAGGAGAGTTGCCCTGcgattgctttggcttaatga	mdm-miR399i	TGCCAAAGGAGAGTTGCCCTG	3'	Diff	gp3b	.....((((((((.(((((..(((((..((((((.((((((((((...(((...(((((.......).))))..))))).))))))))))).)))..)))))..))))).)))).))))....	114	48	-49.4	0.711351	0.134054	0.161081	0.188108	1.00221	0.254919	0.0881602	0.134441	low
450	310	mes-miR399f_1ss8GT	TGCCAAATGAGAGTTGCCCTG	21					cggtcgcagggcacctctcgcttggcaggtacttaatgggataccaatatttgatctcatctcaatcgtgactTGCCAAAGGAGAGTTGCCCTGtgattg		mes-MIR399f,	mes-MIR399f	cggtcgcagggcacctctcgcttggcaggtacttaatgggataccaatatttgatctcatctcaatcgtgactTGCCAAAGGAGAGTTGCCCTGtgattg	mes-miR399f	TGCCAAAGGAGAGTTGCCCTG	3'	Diff	gp3b	..(((((((((((.(((((..(((((((((......((((((................))))))......)))))))))..))))).)))))))))))..	96	50	-47.1	0.711351	0.134054	0.161081	0.188108	1.00221	0.254919	0.0881602	0.134441	low
451	311	mtr-miR399l_1ss8GT	TGCCAAATGAGAGTTGCCCTG	21					aacaatagggcacctctctcctggcaagtaaaaagggctcagtgccaataactTGCCAAAGGAGAGTTGCCCTGtggct		mtr-MIR399l,	mtr-MIR399l	aacaatagggcacctctctcctggcaagtaaaaagggctcagtgccaataactTGCCAAAGGAGAGTTGCCCTGtggct	mtr-miR399l	TGCCAAAGGAGAGTTGCCCTG	3'	Diff	gp3b	....((((((((.((((((..((((((((......(((.....)))....))))))))..)))))).))))))))....	71	50.6	-41.1	0.711351	0.134054	0.161081	0.188108	1.00221	0.254919	0.0881602	0.134441	low
452	312	osa-miR399d_1ss8GT	TGCCAAATGAGAGTTGCCCTG	21					aagacagtagtaggcagctctcctctggcaggtgcattctaggtgattttgtaattgtatatgcatccaaggtatatacagtccggccatggtgctacattgcaatcatccatatgtgattgcattgtgtatatatatacatggtggcctttgatagaccatcatatatcggttggttatgtgcatgtatgtatataccagctgctactagctttgatcgatcgccatgtagcgattgaattcaccaaaacggccTGCCAAAGGAGAGTTGCCCTGcgactgtctt		osa-MIR399d,	osa-MIR399d	aagacagtagtaggcagctctcctctggcaggtgcattctaggtgattttgtaattgtatatgcatccaaggtatatacagtccggccatggtgctacattgcaatcatccatatgtgattgcattgtgtatatatatacatggtggcctttgatagaccatcatatatcggttggttatgtgcatgtatgtatataccagctgctactagctttgatcgatcgccatgtagcgattgaattcaccaaaacggccTGCCAAAGGAGAGTTGCCCTGcgactgtctt	osa-miR399d	TGCCAAAGGAGAGTTGCCCTG	3'	Diff	gp3b	((((((((.(((((((((((((((.((((((((........(((((.......(((((((((((.......)))))))))))..(((....((((.(((.(((((((((......))))))))).)))))))........(((((((.((.....)).)))))))....((((((((.(((((((....)))))))))))))))......)))....((((((((......))))))))..)))))......)))))))).)))))))))))).))).))))))))	286	43.4	-122.2	0.711351	0.134054	0.161081	0.188108	1.00221	0.254919	0.0881602	0.134441	low
453	313	osa-miR399j_1ss21AC	TGCCAAAGGAGAGTTGCCCTC	21					agtccagtttcagggctcctctctcttggcagggagcatgtgaagtcttttgtagctcactcattttcagccctcTGCCAAAGGAGAGTTGCCCTAaaactggact		osa-MIR399j,	osa-MIR399j	agtccagtttcagggctcctctctcttggcagggagcatgtgaagtcttttgtagctcactcattttcagccctcTGCCAAAGGAGAGTTGCCCTAaaactggact	osa-miR399j	TGCCAAAGGAGAGTTGCCCTA	3'	Diff	gp3b	((((((((((.(((((..(((((..(((((((((.((..(((((((........)))...)))).....)).)))))))))..)))))..))))).))))))))))	106	50	-55.6	0.351351	0.0540541	0.0810811	0.108108	0.495014	0.10279	0.0443759	0.0772649	low
454	314	ptc-miR399e_1ss1CT	TGCCAAAGGAGAGTTGCCCTC	21					aactagttaaatggcttctcttctttggcaggtgatggtatagattacaacttatagctttaatctagtattcagttaccCGCCAAAGGAGAGTTGCCCTCtaacttcc		ptc-MIR399e,	ptc-MIR399e	aactagttaaatggcttctcttctttggcaggtgatggtatagattacaacttatagctttaatctagtattcagttaccCGCCAAAGGAGAGTTGCCCTCtaacttcc	ptc-miR399e	CGCCAAAGGAGAGTTGCCCTC	3'	Diff	gp3b	....(((((...(((..((((((((((((.((((((((..(((((((.............)))))))....))).))))).))))))))))))..)))...)))))...	102	39.4	-40.2	2.55135	1.05405	0.0810811	0.108108	3.59456	2.0044	0.0443759	0.0772649	low
455	315	ptc-miR399i_1ss21AC	TGCCAAAGGAGAGTTGCCCTC	21					aaaccagttgtagggtacctcttacttggcaagcaatggtgattgttgcaaacattgcagaatttgatctcggtgtctTGCCAAAGGAGAGTTGCCCTAtgactgttt		ptc-MIR399i,	ptc-MIR399i	aaaccagttgtagggtacctcttacttggcaagcaatggtgattgttgcaaacattgcagaatttgatctcggtgtctTGCCAAAGGAGAGTTGCCCTAtgactgttt	ptc-miR399i	TGCCAAAGGAGAGTTGCCCTA	3'	Diff	gp3b	....((((..(((((((.(((((..((((((((((..(((((((.((((((...))))))))))..)))....)).))))))))..))))).)))))))..))))...	101	43.5	-46	0.351351	0.0540541	0.0810811	0.108108	0.495014	0.10279	0.0443759	0.0772649	low
456	316	pvu-miR399a_1ss8GT	TGCCAAATGAGAGTTGCCCTG	21					tgcacaagatattatagtcaataagcaaaccagttatagggcttctctttgttggcaggaaatgacatgaccacttcatgaaatatctTGCCAAAGGAGAGTTGCCCTGttgctgctttagcttaatatgtaatcttctatgctattcagtgcatatgatcattcactccattgaagagaagcactgaagtagtatgcaagggatcaaacaaatgacttcatc		pvu-MIR399a,	pvu-MIR399a	tgcacaagatattatagtcaataagcaaaccagttatagggcttctctttgttggcaggaaatgacatgaccacttcatgaaatatctTGCCAAAGGAGAGTTGCCCTGttgctgctttagcttaatatgtaatcttctatgctattcagtgcatatgatcattcactccattgaagagaagcactgaagtagtatgcaagggatcaaacaaatgacttcatc	pvu-miR399a	TGCCAAAGGAGAGTTGCCCTG	5'	Diff	gp3b	...............(((((.((((((((.(((..(((((((..(((((..(((((((((.((..(((((.....)))))..)).)))))))))..)))))..)))))))..))).))).)))))...((...((((..((((((((((((((...(((....)))(((.......)))..)))))).))))))))..))))...))......))))).....	104	38.1	-76.5	0.911351	0.134054	0.161081	0.188108	1.28399	0.254919	0.0881602	0.134441	low
457	317	rco-miR399a_1ss8GT	TGCCAAATGAGAGTTGCCCTG	21					ttgtagggcacctcttgcttggcaggtaaaggggacactagctagcataacatcccaataacttgctTGCCAAAGGAGAGTTGCCCTGtgact		rco-MIR399a,	rco-MIR399a	ttgtagggcacctcttgcttggcaggtaaaggggacactagctagcataacatcccaataacttgctTGCCAAAGGAGAGTTGCCCTGtgact	rco-miR399a	TGCCAAAGGAGAGTTGCCCTG	3'	Diff	gp3b	(..(((((((.(((((..(((((((((((..((((...((.......))...))))......)))))))))))..))))).)))))))..)..	91	49.5	-39.6	0.711351	0.134054	0.161081	0.188108	1.00221	0.254919	0.0881602	0.134441	low
458	318	sbi-miR399d_1ss8GT	TGCCAAATGAGAGTTGCCCTG	21					gtgcaggctgaagacagttgtaggcagctctcctctggcaggcggtcatcgtcgtcgtcatcgacggctggttctgtgttcatccggatccatcgtgcagccgtgcatgcatgcagtaatattcggttacatgcatgcattatgcacgcacgtacgtcgtcgtccTGCCAAAGGAGAGTTGCCCTGcgactgtctccagcttcct		sbi-MIR399d,	sbi-MIR399d	gtgcaggctgaagacagttgtaggcagctctcctctggcaggcggtcatcgtcgtcgtcatcgacggctggttctgtgttcatccggatccatcgtgcagccgtgcatgcatgcagtaatattcggttacatgcatgcattatgcacgcacgtacgtcgtcgtccTGCCAAAGGAGAGTTGCCCTGcgactgtctccagcttcct	sbi-miR399d	TGCCAAAGGAGAGTTGCCCTG	3'	Diff	gp3b	....((((((.(((((((((((((((((((((((.((((((((((.....(((((((....))))))).((.((((........)))).))..(((((...(((((((((((((((((((.....))))).))))))))...))))))...)))))...))).))))))).)))))))))).))))))))))))).))))))...	198	56.1	-112.6	0.711351	0.134054	0.161081	0.188108	1.00221	0.254919	0.0881602	0.134441	low
459	318	sbi-miR399d_1ss8GT	TGCCAAATGAGAGTTGCCCTG	21					atgcctaagctgtccagtttcagggcttctctttcttggcagggagcatgagaagccatagctctgctctgttctgccctcTGCCAAAGGAGAGTTGCCCTGtaacaggactcagcttatg		sbi-MIR399i,	sbi-MIR399i	atgcctaagctgtccagtttcagggcttctctttcttggcagggagcatgagaagccatagctctgctctgttctgccctcTGCCAAAGGAGAGTTGCCCTGtaacaggactcagcttatg	sbi-miR399d	TGCCAAAGGAGAGTTGCCCTG	3'	Diff	gp3b	.....((((((((((.(((.((((((..(((((..(((((((((.(((.(((....((.(((...))).)))))))).)))))))))..)))))..)))))).))).))))..))))))..	114	52.1	-57.4	0.711351	0.134054	0.161081	0.188108	1.00221	0.254919	0.0881602	0.134441	low
460	319	sly-miR399_1ss21AC	TGCCAAAGGAGAGTTGCCCTC	21					tagggctacactctattggcatgcaacttgatcaaatatttgagctgaaaTGCCAAAGGAGAGTTGCCCTA		sly-MIR399,	sly-MIR399	tagggctacactctattggcatgcaacttgatcaaatatttgagctgaaaTGCCAAAGGAGAGTTGCCCTA	sly-miR399	TGCCAAAGGAGAGTTGCCCTA	3'	Diff	gp3b	((((((.((.(((..(((((((.((.((..(........)..)).))..)))))))..))).)).))))))	71	42.3	-29.7	0.351351	0.0540541	0.0810811	0.108108	0.495014	0.10279	0.0443759	0.0772649	low
461	320	stu-miR399i-3p_1ss21AC	TGCCAAAGGAGAGTTGCCCTC	21					GGGCTACACTCTATTGGCATGcagcttttttggtggctctaagtagcaatttgatcaaatatttgagctgataTGCCAAAGGAGAGTTGCCCTA		stu-MIR399i,	stu-MIR399i	GGGCTACACTCTATTGGCATGcagcttttttggtggctctaagtagcaatttgatcaaatatttgagctgataTGCCAAAGGAGAGTTGCCCTA	stu-miR399i-3p	TGCCAAAGGAGAGTTGCCCTA	3'	Diff	gp3b	((((.((.(((..((((((((((((((......(((.((.((((....))))))))).......)))))).))))))))..))).)).))))..	92	42.6	-36.5	0.351351	0.0540541	0.0810811	0.108108	0.495014	0.10279	0.0443759	0.0772649	low
462	321	tcc-miR399i_1ss8GT	TGCCAAATGAGAGTTGCCCTG	21					gtcaataagcaaaccagtcaaagggcacctctccattggcaggtaatattgtgattactgctgtaattaattatgcaaagtgggactccccggccctgcacttcatttcacagactTGCCAAAGGAGAGTTGCCCTGtgacagattcagcttaatgc		tcc-MIR399i,	tcc-MIR399i	gtcaataagcaaaccagtcaaagggcacctctccattggcaggtaatattgtgattactgctgtaattaattatgcaaagtgggactccccggccctgcacttcatttcacagactTGCCAAAGGAGAGTTGCCCTGtgacagattcagcttaatgc	tcc-miR399i	TGCCAAAGGAGAGTTGCCCTG	3'	Diff	gp3b	..((.(((((......((((.((((((.((((((.(((((((((....((((((((((....)))).......((((..(((((....))).))..)))).......))))))))))))))).)))))).)))))).)))).......))))).)).	125	45.9	-60.6	0.711351	0.134054	0.161081	0.188108	1.00221	0.254919	0.0881602	0.134441	low
463	322	vun-miR399a_1ss8GT	TGCCAAATGAGAGTTGCCCTG	21					actcatagggcttctctttgttggcaggaaatgacatgatcatctcatgaaatatctTGCCAAAGGAGAGTTGCCCTGttgct		vun-MIR399a,	vun-MIR399a	actcatagggcttctctttgttggcaggaaatgacatgatcatctcatgaaatatctTGCCAAAGGAGAGTTGCCCTGttgct	vun-miR399a	TGCCAAAGGAGAGTTGCCCTG	3'	Diff	gp3b	....(((((((..(((((..(((((((((.((..(((((.....)))))..)).)))))))))..)))))..)))))))....	75	43.4	-39	0.911351	0.134054	0.161081	0.188108	1.28399	0.254919	0.0881602	0.134441	low
464	323	vvi-miR399b_1ss8GT	TGCCAAATGAGAGTTGCCCTG	21					atcaatcatagggcacctctttcttggcaggcactggctcctatatatgaatatacatagcttagctgcagtaaaaagatgtgactTGCCAAAGGAGAGTTGCCCTGtgactgcttc		vvi-MIR399b,	vvi-MIR399b	atcaatcatagggcacctctttcttggcaggcactggctcctatatatgaatatacatagcttagctgcagtaaaaagatgtgactTGCCAAAGGAGAGTTGCCCTGtgactgcttc	vvi-miR399b	TGCCAAAGGAGAGTTGCCCTG	3'	Diff	gp3b	..((.((((((((((.(((((..(((((((((((..((..(((..((((......))))...)))..))...........))).))))))))..))))).)))))))))).))....	111	44.4	-48.2	0.711351	0.134054	0.161081	0.188108	1.00221	0.254919	0.0881602	0.134441	low
465	323	vvi-miR399b_1ss8GT	TGCCAAATGAGAGTTGCCCTG	21					accggtctcagggcctctttcacttggtaggtgacatagatgtgaatgatcTGCCAAAGGAGAGTTGCCCTGtgtctggtta		vvi-MIR399c,	vvi-MIR399c	accggtctcagggcctctttcacttggtaggtgacatagatgtgaatgatcTGCCAAAGGAGAGTTGCCCTGtgtctggtta	vvi-miR399b	TGCCAAAGGAGAGTTGCCCTG	3'	Diff	gp3b	(((((...((((((..(((((..(((((((((..(((........))))))))))))..)))))..))))))...)))))..	80	50	-37.1	0.711351	0.134054	0.161081	0.188108	1.00221	0.254919	0.0881602	0.134441	low
466	324	zma-miR399e-3p_1ss8GT	TGCCAAATGAGAGTTGCCCTG	21					atgcctaagctgtccagtttcaGGGCTTCTCTTTCTTGGCAGGgaagcatgagatgccatagctctctgctctcttcaaccctcTGCCAAAGGAGAGTTGCCCTGtaacaggactcagcttatg		zma-MIR399e,	zma-MIR399e	atgcctaagctgtccagtttcaGGGCTTCTCTTTCTTGGCAGGgaagcatgagatgccatagctctctgctctcttcaaccctcTGCCAAAGGAGAGTTGCCCTGtaacaggactcagcttatg	zma-miR399e-3p	TGCCAAAGGAGAGTTGCCCTG	3'	Diff	gp3b	.....((((((((((.(((.((((((..(((((..(((((((((.((((.((((.((....))))))))))..........)))))))))..)))))..)))))).))).))))..))))))..	117	50.8	-58.4	0.711351	0.134054	0.161081	0.188108	1.00221	0.254919	0.0881602	0.134441	low
467	324	zma-miR399e-3p_1ss8GT	TGCCAAATGAGAGTTGCCCTG	21					aGTGCGGCTCTCCTCTGGCATGagggcgcgactgagaggcacgaacagtttctggccttctcctgccaaTGCCAAAGGAGAGTTGCCCTGc		zma-MIR399i,	zma-MIR399i	aGTGCGGCTCTCCTCTGGCATGagggcgcgactgagaggcacgaacagtttctggccttctcctgccaaTGCCAAAGGAGAGTTGCCCTGc	zma-miR399e-3p	TGCCAAAGGAGAGTTGCCCTG	3'	Diff	gp3b	((.((..(((((((.((((((...((((.....(((((((..(((....)))..))).)))).)))).)))))).)))))))..)).))..	89	60.4	-41.4	0.711351	0.134054	0.161081	0.188108	1.00221	0.254919	0.0881602	0.134441	low
468	324	zma-miR399e-3p_1ss8GT	TGCCAAATGAGAGTTGCCCTG	21					AGGCAGCTCTCCTCTGGCAGGcaggcgcgcggtcatcgtcgccatcgacgacggttgcttggctctgctatgctgtgttcgttcgtccatggtgtgctagctagccgtgcatgcattgcagtgtaacatgcgtgcatgcacgcgcgtacgtccTGCCAAAGGAGAGTTGCCCTGc		zma-MIR399j,	zma-MIR399j	AGGCAGCTCTCCTCTGGCAGGcaggcgcgcggtcatcgtcgccatcgacgacggttgcttggctctgctatgctgtgttcgttcgtccatggtgtgctagctagccgtgcatgcattgcagtgtaacatgcgtgcatgcacgcgcgtacgtccTGCCAAAGGAGAGTTGCCCTGc	zma-miR399e-3p	TGCCAAAGGAGAGTTGCCCTG	3'	Diff	gp3b	.((((((((((((.((((((((..((((((.......((((((((.((((((((..((.((((...)))).)).....))).))))).)))))).)).........((((((((((.(((........)))))))))))))))))))..).))))))).))))))))))))....	170	60.6	-92.9	0.711351	0.134054	0.161081	0.188108	1.00221	0.254919	0.0881602	0.134441	low
[truncated: 57 more rows]
