# Supplementary material for: Deep Sequencing Identifies Tissue-Specific MicroRNAs and Their Target Genes Involving in the Biosynthesis of Tanshinones in Salvia miltiorrhiza
Source: PLoS One. 2014 Nov 3;9(11):e111679. doi: 10.1371/journal.pone.0111679 (PMC4218800; doi:10.1371/journal.pone.0111679)
Supplement: Table S2 — Conservation of the identified known miRNAs in S. miltiorrhiza. (XLS) [file pone.0111679.s002.xls]

Conservation of the identified miRNA with other plant species.
Species	count	miRs
gma	182	gma-MIR156e,gma-MIR156i,gma-MIR156d,gma-MIR156b,gma-MIR156f,gma-MIR156h,gma-MIR156v,gma-MIR156a,gma-MIR156x,gma-MIR156o,gma-MIR156q,gma-MIR156s,gma-MIR156u,gma-MIR156w,gma-MIR156y,gma-MIR156k,gma-MIR156n,gma-MIR164i,gma-MIR164g,gma-MIR164d,gma-MIR164a,gma-MIR164e,gma-MIR164j,gma-MIR164b,gma-MIR164f,gma-MIR164k,gma-MIR164h,gma-MIR164c,gma-MIR156p,gma-MIR156t,gma-MIR159a,gma-MIR159e,gma-MIR156aa,gm…
zma	134	zma-MIR156j,zma-MIR156l,zma-MIR156g,zma-MIR156h,zma-MIR156d,zma-MIR156c,zma-MIR156a,zma-MIR156f,zma-MIR156e,zma-MIR156b,zma-MIR156i,zma-MIR164d,zma-MIR164g,zma-MIR164f,zma-MIR164a,zma-MIR164b,zma-MIR164c,zma-MIR164h,zma-MIR159k,zma-MIR159j,zma-MIR159f,zma-MIR159a,zma-MIR159b,zma-MIR159i,zma-MIR159h,zma-MIR159c,zma-MIR159d,zma-MIR159g,zma-MIR160a,zma-MIR160f,zma-MIR160e,zma-MIR160b,zma-MIR160g,zma…
ptc	130	ptc-MIR156h,ptc-MIR156j,ptc-MIR156a,ptc-MIR156f,ptc-MIR156b,ptc-MIR156d,ptc-MIR156c,ptc-MIR156e,ptc-MIR164f,ptc-MIR164e,ptc-MIR164a,ptc-MIR164b,ptc-MIR164c,ptc-MIR164d,ptc-MIR159b,ptc-MIR159a,ptc-MIR159d,ptc-MIR159c,ptc-MIR160b,ptc-MIR160d,ptc-MIR160a,ptc-MIR160c,ptc-MIR162b,ptc-MIR162a,ptc-MIR166d,ptc-MIR166a,ptc-MIR166i,ptc-MIR166f,ptc-MIR166l,ptc-MIR166b,ptc-MIR166h,ptc-MIR166m,ptc-MIR166j,ptc…
osa	130	osa-MIR156k,osa-MIR156f,osa-MIR156j,osa-MIR156b,osa-MIR156i,osa-MIR156d,osa-MIR156a,osa-MIR156c,osa-MIR156g,osa-MIR156e,osa-MIR164f,osa-MIR164d,osa-MIR164b,osa-MIR164a,osa-MIR164e,osa-MIR156l,osa-MIR159f,osa-MIR159c,osa-MIR159d,osa-MIR159e,osa-MIR160a,osa-MIR160e,osa-MIR160d,osa-MIR160b,osa-MIR160c,osa-MIR162a,osa-MIR164c,osa-MIR166g,osa-MIR166b,osa-MIR166a,osa-MIR166c,osa-MIR166j,osa-MIR166f,osa…
mes	110	mes-MIR156k,mes-MIR156d,mes-MIR156f,mes-MIR156c,mes-MIR156e,mes-MIR156a,mes-MIR156b,mes-MIR156g,mes-MIR164d,mes-MIR164b,mes-MIR164c,mes-MIR164a,mes-MIR159a,mes-MIR159b,mes-MIR159d,mes-MIR159c,mes-MIR160c,mes-MIR160a,mes-MIR160d,mes-MIR160b,mes-MIR160g,mes-MIR160h,mes-MIR162,mes-MIR166d,mes-MIR166b,mes-MIR166f,mes-MIR166a,mes-MIR166g,mes-MIR166e,mes-MIR166h,mes-MIR166c,mes-MIR166i,mes-MIR166j,mes-…
mdm	109	mdm-MIR156t,mdm-MIR156u,mdm-MIR156w,mdm-MIR156c,mdm-MIR156d,mdm-MIR156f,mdm-MIR156k,mdm-MIR156i,mdm-MIR156m,mdm-MIR156g,mdm-MIR156b,mdm-MIR156n,mdm-MIR156e,mdm-MIR156o,mdm-MIR156j,mdm-MIR156l,mdm-MIR156a,mdm-MIR164f,mdm-MIR164d,mdm-MIR164c,mdm-MIR164b,mdm-MIR164e,mdm-MIR164a,mdm-MIR156aa,mdm-MIR156p,mdm-MIR159a,mdm-MIR159b,mdm-MIR160b,mdm-MIR160c,mdm-MIR160e,mdm-MIR160a,mdm-MIR162a,mdm-MIR162b,md…
sbi	100	sbi-MIR156d,sbi-MIR156b,sbi-MIR156i,sbi-MIR156g,sbi-MIR156a,sbi-MIR156c,sbi-MIR156h,sbi-MIR156f,sbi-MIR164e,sbi-MIR164a,sbi-MIR164d,sbi-MIR164b,sbi-MIR159a,sbi-MIR159b,sbi-MIR160b,sbi-MIR160e,sbi-MIR160a,sbi-MIR160c,sbi-MIR160d,sbi-MIR162,sbi-MIR166h,sbi-MIR166b,sbi-MIR166i,sbi-MIR166j,sbi-MIR166d,sbi-MIR166a,sbi-MIR166c,sbi-MIR166k,sbi-MIR166f,sbi-MIR166e,sbi-MIR166g,sbi-MIR167a,sbi-MIR167b,sbi-…
vvi	96	vvi-MIR156h,vvi-MIR156b,vvi-MIR156c,vvi-MIR156d,vvi-MIR164b,vvi-MIR164c,vvi-MIR164d,vvi-MIR164a,vvi-MIR156i,vvi-MIR159c,vvi-MIR159a,vvi-MIR159b,vvi-MIR160d,vvi-MIR160c,vvi-MIR160e,vvi-MIR162,vvi-MIR166d,vvi-MIR166f,vvi-MIR166c,vvi-MIR166e,vvi-MIR166h,vvi-MIR166a,vvi-MIR166g,vvi-MIR166b,vvi-MIR167d,vvi-MIR167b,vvi-MIR167e,vvi-MIR167c,vvi-MIR167a,vvi-MIR168,vvi-MIR169s,vvi-MIR169w,vvi-MIR169m,vvi-M…
lus	95	lus-MIR156e,lus-MIR156g,lus-MIR156a,lus-MIR164d,lus-MIR164a,lus-MIR164c,lus-MIR164b,lus-MIR164e,lus-MIR159c,lus-MIR159b,lus-MIR159a,lus-MIR160b,lus-MIR160h,lus-MIR160j,lus-MIR160f,lus-MIR160i,lus-MIR160d,lus-MIR160a,lus-MIR160e,lus-MIR162a,lus-MIR162b,lus-MIR166h,lus-MIR166j,lus-MIR166g,lus-MIR166a,lus-MIR166f,lus-MIR166c,lus-MIR166d,lus-MIR166i,lus-MIR166e,lus-MIR166k,lus-MIR166b,lus-MIR167d,lus…
ath	81	ath-MIR157c,ath-MIR156j,ath-MIR156i,ath-MIR156e,ath-MIR156a,ath-MIR156d,ath-MIR156f,ath-MIR156b,ath-MIR156c,ath-MIR156g,ath-MIR164b,ath-MIR164a,ath-MIR164c,ath-MIR159a,ath-MIR159b,ath-MIR159c,ath-MIR160a,ath-MIR160c,ath-MIR160b,ath-MIR162b,ath-MIR162a,ath-MIR166a,ath-MIR166c,ath-MIR166f,ath-MIR166d,ath-MIR166b,ath-MIR166e,ath-MIR166g,ath-MIR165a,ath-MIR165b,ath-MIR167b,ath-MIR167a,ath-MIR167d,ath…
cme	81	cme-MIR156b,cme-MIR156e,cme-MIR156j,cme-MIR156d,cme-MIR156i,cme-MIR156a,cme-MIR156c,cme-MIR164a,cme-MIR164c,cme-MIR164d,cme-MIR156h,cme-MIR156g,cme-MIR156f,cme-MIR159a,cme-MIR159b,cme-MIR160b,cme-MIR160c,cme-MIR160a,cme-MIR162,cme-MIR166d,cme-MIR166h,cme-MIR166c,cme-MIR166f,cme-MIR166a,cme-MIR166b,cme-MIR166e,cme-MIR166g,cme-MIR166i,cme-MIR167b,cme-MIR167a,cme-MIR167f,cme-MIR167d,cme-MIR167c,cme-…
bdi	79	bdi-MIR156a,bdi-MIR156d,bdi-MIR156i,bdi-MIR156h,bdi-MIR156e,bdi-MIR156b,bdi-MIR156g,bdi-MIR156c,bdi-MIR156f,bdi-MIR164a,bdi-MIR164b,bdi-MIR164e,bdi-MIR164c,bdi-MIR159,bdi-MIR160d,bdi-MIR160b,bdi-MIR160a,bdi-MIR160c,bdi-MIR164f,bdi-MIR166e,bdi-MIR166a,bdi-MIR166c,bdi-MIR166d,bdi-MIR166b,bdi-MIR166f,bdi-MIR166i,bdi-MIR166h,bdi-MIR167a,bdi-MIR167b,bdi-MIR167d,bdi-MIR167e,bdi-MIR167c,bdi-MIR168,bdi-M…
nta	79	nta-MIR156j,nta-MIR156i,nta-MIR156b,nta-MIR156e,nta-MIR156d,nta-MIR156a,nta-MIR156c,nta-MIR164c,nta-MIR164a,nta-MIR156f,nta-MIR159,nta-MIR160a,nta-MIR160b,nta-MIR160c,nta-MIR162a,nta-MIR162b,nta-MIR166d,nta-MIR166h,nta-MIR166b,nta-MIR166f,nta-MIR166c,nta-MIR166a,nta-MIR166g,nta-MIR166e,nta-MIR167e,nta-MIR167d,nta-MIR167c,nta-MIR167a,nta-MIR167b,nta-MIR168d,nta-MIR168a,nta-MIR168e,nta-MIR168c,nta-…
aly	75	aly-MIR157c,aly-MIR156e,aly-MIR156a,aly-MIR156c,aly-MIR156d,aly-MIR156b,aly-MIR156f,aly-MIR156g,aly-MIR164c,aly-MIR164b,aly-MIR164a,aly-MIR159a,aly-MIR159b,aly-MIR159c,aly-MIR160c,aly-MIR160a,aly-MIR160b,aly-MIR162a,aly-MIR162b,aly-MIR166d,aly-MIR166e,aly-MIR166g,aly-MIR166b,aly-MIR166c,aly-MIR166a,aly-MIR166f,aly-MIR165b,aly-MIR165a,aly-MIR167b,aly-MIR167a,aly-MIR167d,aly-MIR167c,aly-MIR168b,aly…
ppe	73	ppe-MIR156e,ppe-MIR156c,ppe-MIR156d,ppe-MIR164d,ppe-MIR164c,ppe-MIR164a,ppe-MIR164b,ppe-MIR156a,ppe-MIR159,ppe-MIR160a,ppe-MIR160b,ppe-MIR162,ppe-MIR166a,ppe-MIR166c,ppe-MIR166b,ppe-MIR166e,ppe-MIR166d,ppe-MIR167b,ppe-MIR167a,ppe-MIR167c,ppe-MIR167d,ppe-MIR168,ppe-MIR169c,ppe-MIR169f,ppe-MIR169j,ppe-MIR169g,ppe-MIR169i,ppe-MIR169h,ppe-MIR169a,ppe-MIR169b,ppe-MIR171b,ppe-MIR171d,ppe-MIR172a,ppe-MI…
mtr	69	mtr-MIR156a,mtr-MIR156i,mtr-MIR156c,mtr-MIR156d,mtr-MIR156b,mtr-MIR164d,mtr-MIR164c,mtr-MIR164a,mtr-MIR164b,mtr-MIR156j,mtr-MIR156e,mtr-MIR159a,mtr-MIR159b,mtr-MIR160d,mtr-MIR160b,mtr-MIR160a,mtr-MIR162,mtr-MIR166e,mtr-MIR166g,mtr-MIR166b,mtr-MIR166a,mtr-MIR166c,mtr-MIR166f,mtr-MIR166d,mtr-MIR167a,mtr-MIR167b,mtr-MIR168b,mtr-MIR168c,mtr-MIR168a,mtr-MIR169g,mtr-MIR169a,mtr-MIR169b,mtr-MIR169l,mtr-…
bna	62	bna-MIR156c,bna-MIR156b,bna-MIR156a,bna-MIR156d,bna-MIR156f,bna-MIR156e,bna-MIR164d,bna-MIR164c,bna-MIR164a,bna-MIR164b,bna-MIR159,bna-MIR160b,bna-MIR160d,bna-MIR160a,bna-MIR160c,bna-MIR166e,bna-MIR166b,bna-MIR166d,bna-MIR166a,bna-MIR166c,bna-MIR166f,bna-MIR167a,bna-MIR167c,bna-MIR167b,bna-MIR167d,bna-MIR168a,bna-MIR168b,bna-MIR169b,bna-MIR169n,bna-MIR169a,bna-MIR169i,bna-MIR169k,bna-MIR169f,bna-…
stu	61	stu-MIR156d,stu-MIR156g,stu-MIR156h,stu-MIR156j,stu-MIR156e,stu-MIR156k,stu-MIR156i,stu-MIR156f,stu-MIR164,stu-MIR156c,stu-MIR160a,stu-MIR160b,stu-MIR162b,stu-MIR162a,stu-MIR166d,stu-MIR166a,stu-MIR166c,stu-MIR166b,stu-MIR167d,stu-MIR167b,stu-MIR167a,stu-MIR167c,stu-MIR169e,stu-MIR169g,stu-MIR169d,stu-MIR169b,stu-MIR169f,stu-MIR169c,stu-MIR169h,stu-MIR169a,stu-MIR171d,stu-MIR479,stu-MIR171a,stu-M…
tcc	60	tcc-MIR156a,tcc-MIR156d,tcc-MIR156g,tcc-MIR156c,tcc-MIR156b,tcc-MIR164c,tcc-MIR164b,tcc-MIR164a,tcc-MIR156e,tcc-MIR156f,tcc-MIR160b,tcc-MIR162,tcc-MIR166b,tcc-MIR166d,tcc-MIR166c,tcc-MIR166a,tcc-MIR167b,tcc-MIR167a,tcc-MIR167c,tcc-MIR168,tcc-MIR169k,tcc-MIR169l,tcc-MIR169e,tcc-MIR169c,tcc-MIR169b,tcc-MIR169a,tcc-MIR169j,tcc-MIR169d,tcc-MIR169h,tcc-MIR169g,tcc-MIR169f,tcc-MIR172b,tcc-MIR172e,tcc-M…
rco	47	rco-MIR156h,rco-MIR156g,rco-MIR156e,rco-MIR156b,rco-MIR156a,rco-MIR156d,rco-MIR156c,rco-MIR164d,rco-MIR164c,rco-MIR164a,rco-MIR164b,rco-MIR159,rco-MIR160b,rco-MIR160a,rco-MIR162,rco-MIR166c,rco-MIR166d,rco-MIR166a,rco-MIR166b,rco-MIR166e,rco-MIR167a,rco-MIR167b,rco-MIR167c,rco-MIR168,rco-MIR169b,rco-MIR171a,rco-MIR171b,rco-MIR319c,rco-MIR319a,rco-MIR319b,rco-MIR319d,rco-MIR390b,rco-MIR390a,rco-MI…
ppt	41	ppt-MIR156b,ppt-MIR156c,ppt-MIR156a,ppt-MIR319a,ppt-MIR319c,ppt-MIR319e,ppt-MIR319b,ppt-MIR319d,ppt-MIR160f,ppt-MIR160a,ppt-MIR160e,ppt-MIR166d,ppt-MIR166c,ppt-MIR166g,ppt-MIR166f,ppt-MIR166h,ppt-MIR166a,ppt-MIR166e,ppt-MIR166i,ppt-MIR166b,ppt-MIR166j,ppt-MIR166l,ppt-MIR166k,ppt-MIR166m,ppt-MIR167,ppt-MIR171a,ppt-MIR171b,ppt-MIR390b,ppt-MIR390a,ppt-MIR390c,ppt-MIR408b,ppt-MIR408a,ppt-MIR529e,ppt-…
csi	39	csi-MIR156,csi-MIR164,csi-MIR159,csi-MIR160,csi-MIR162,csi-MIR166c,csi-MIR166a,csi-MIR166e,csi-MIR166b,csi-MIR166d,csi-MIR167a,csi-MIR167b,csi-MIR167c,csi-MIR171a,csi-MIR171b,csi-MIR479,csi-MIR172a,csi-MIR319,csi-MIR390,csi-MIR393,csi-MIR394,csi-MIR395,csi-MIR396b,csi-MIR396a,csi-MIR396c,csi-MIR397,csi-MIR398,csi-MIR399d,csi-MIR399c,csi-MIR399e,csi-MIR399b,csi-MIR403,csi-MIR408,csi-MIR473,csi-MIR…
cpa	37	cpa-MIR156a,cpa-MIR156d,cpa-MIR156c,cpa-MIR156b,cpa-MIR164b,cpa-MIR164c,cpa-MIR164a,cpa-MIR156e,cpa-MIR159a,cpa-MIR319,cpa-MIR159b,cpa-MIR160c,cpa-MIR160a,cpa-MIR160b,cpa-MIR162a,cpa-MIR166c,cpa-MIR166a,cpa-MIR166e,cpa-MIR166b,cpa-MIR166d,cpa-MIR167a,cpa-MIR167c,cpa-MIR167d,cpa-MIR390a,cpa-MIR390b,cpa-MIR393,cpa-MIR394b,cpa-MIR394a,cpa-MIR395e,cpa-MIR395b,cpa-MIR395a,cpa-MIR395d,cpa-MIR395c,cpa-M…
aqc	24	aqc-MIR529,aqc-MIR159,aqc-MIR160b,aqc-MIR166e,aqc-MIR166b,aqc-MIR166c,aqc-MIR166d,aqc-MIR166a,aqc-MIR167,aqc-MIR169c,aqc-MIR169a,aqc-MIR169b,aqc-MIR172a,aqc-MIR172b,aqc-MIR319,aqc-MIR396a,aqc-MIR396b,aqc-MIR398b,aqc-MIR398a,aqc-MIR399,aqc-MIR477e,aqc-MIR477b,aqc-MIR477a,aqc-MIR535
sly	23	sly-MIR156a,sly-MIR159,sly-MIR319,sly-MIR160a,sly-MIR162,sly-MIR166b,sly-MIR166a,sly-MIR167,sly-MIR168b,sly-MIR168a,sly-MIR169c,sly-MIR169b,sly-MIR169a,sly-MIR169d,sly-MIR171b,sly-MIR171d,sly-MIR171c,sly-MIR172b,sly-MIR172a,sly-MIR395b,sly-MIR395a,sly-MIR397,sly-MIR399
ghr	23	ghr-MIR156b,ghr-MIR156a,ghr-MIR156d,ghr-MIR164,ghr-MIR162a,ghr-MIR166b,ghr-MIR167b,ghr-MIR167a,ghr-MIR169,ghr-MIR169b,ghr-MIR172,ghr-MIR390b,ghr-MIR390a,ghr-MIR390c,ghr-MIR393,ghr-MIR394b,ghr-MIR394a,ghr-MIR396b,ghr-MIR396a,ghr-MIR398,ghr-MIR827c,ghr-MIR827a,ghr-MIR827b
cca	18	cca-MIR156c,cca-MIR156a,cca-MIR156b,cca-MIR160b,cca-MIR164,cca-MIR167,cca-MIR168a,cca-MIR169a,cca-MIR169b,cca-MIR172,cca-MIR319,cca-MIR390,cca-MIR394,cca-MIR396a,cca-MIR396c,cca-MIR396b,cca-MIR398,cca-MIR408
vun	15	vun-MIR156a,vun-MIR156b,vun-MIR160,vun-MIR162,vun-MIR168,vun-MIR169,vun-MIR172,vun-MIR319a,vun-MIR319b,vun-MIR395,vun-MIR399a,vun-MIR399b,vun-MIR408,vun-MIR2118,vun-MIR482
sof	15	sof-MIR156,sof-MIR159b,sof-MIR159d,sof-MIR159a,sof-MIR159e,sof-MIR159c,sof-MIR167a,sof-MIR167b,sof-MIR168a,sof-MIR396,sof-MIR408d,sof-MIR408b,sof-MIR408a,sof-MIR408c,sof-MIR408e
tae	15	tae-MIR156,tae-MIR164,tae-MIR159b,tae-MIR159a,tae-MIR160,tae-MIR167a,tae-MIR167b,tae-MIR169,tae-MIR171b,tae-MIR319,tae-MIR395b,tae-MIR395a,tae-MIR398,tae-MIR408,tae-MIR1128
smo	15	smo-MIR156a,smo-MIR156c,smo-MIR156b,smo-MIR156d,smo-MIR159,smo-MIR160a,smo-MIR160b,smo-MIR166b,smo-MIR166a,smo-MIR166c,smo-MIR171a,smo-MIR171b,smo-MIR171d,smo-MIR396,smo-MIR408
htu	13	htu-MIR156a,htu-MIR159a,htu-MIR160a,htu-MIR162a,htu-MIR393a,htu-MIR393c,htu-MIR393b,htu-MIR403d,htu-MIR403b,htu-MIR403e,htu-MIR403c,htu-MIR403a,htu-MIR530
ssl	13	ssl-MIR156,ssl-MIR164b,ssl-MIR164a,ssl-MIR166a,ssl-MIR166b,ssl-MIR169,ssl-MIR171a,ssl-MIR171b,ssl-MIR172,ssl-MIR394,ssl-MIR396,ssl-MIR397,ssl-MIR398
lja	12	lja-MIR167c,lja-MIR167a,lja-MIR167b,lja-MIR167,lja-MIR171d,lja-MIR172b,lja-MIR172a,lja-MIR172c,lja-MIR390b,lja-MIR390a,lja-MIR396,lja-MIR171c
ssp	12	ssp-MIR156,ssp-MIR159a,ssp-MIR166,ssp-MIR167b,ssp-MIR168a,ssp-MIR169,ssp-MIR396,ssp-MIR408a,ssp-MIR408d,ssp-MIR528,ssp-MIR827,ssp-MIR1128
pab	11	pab-MIR160b,pab-MIR160a,pab-MIR166b,pab-MIR166a,pab-MIR396a,pab-MIR396c,pab-MIR396b,pab-MIR397,pab-MIR535,pab-MIR951,pab-MIR1863
dpr	10	dpr-MIR156b,dpr-MIR166b,dpr-MIR166a,dpr-MIR167a,dpr-MIR167b,dpr-MIR167c,dpr-MIR172a,dpr-MIR172b,dpr-MIR396,dpr-MIR408
pta	9	pta-MIR159a,pta-MIR159c,pta-MIR159b,pta-MIR166b,pta-MIR166a,pta-MIR319,pta-MIR396,pta-MIR408,pta-MIR951
hbr	9	hbr-MIR159b,hbr-MIR159a,hbr-MIR166b,hbr-MIR166a,hbr-MIR319,hbr-MIR396b,hbr-MIR396a,hbr-MIR398,hbr-MIR6173
hvu	8	hvu-MIR156,hvu-MIR159a,hvu-MIR159b,hvu-MIR166b,hvu-MIR166c,hvu-MIR166a,hvu-MIR168,hvu-MIR1436
ahy	7	ahy-MIR156c,ahy-MIR156a,ahy-MIR159,ahy-MIR167,ahy-MIR394,ahy-MIR398,ahy-MIR408
far	7	far-MIR156a,far-MIR529,far-MIR159,far-MIR160,far-MIR164a,far-MIR169,far-MIR396
bra	7	bra-MIR157a,bra-MIR164a,bra-MIR159a,bra-MIR160a,bra-MIR171a,bra-MIR172b,bra-MIR172a
pde	7	pde-MIR159,pde-MIR162,pde-MIR166b,pde-MIR166a,pde-MIR169,pde-MIR396,pde-MIR951
egu	6	egu-MIR172a,egu-MIR172b,egu-MIR172c,egu-MIR172d,egu-MIR172e,egu-MIR172f
gso	5	gso-MIR167a,gso-MIR1509a,gso-MIR1510b,gso-MIR2218,gso-MIR3522a
han	5	han-MIR156b,han-MIR156a,han-MIR156c,han-MIR160a,han-MIR3630
ctr	5	ctr-MIR156,ctr-MIR164,ctr-MIR166,ctr-MIR167,ctr-MIR319
pvu	5	pvu-MIR166a,pvu-MIR319c,pvu-MIR399a,pvu-MIR2118,pvu-MIR482
aau	4	aau-MIR162,aau-MIR172,aau-MIR319,aau-MIR396
hpe	3	hpe-MIR162a,hpe-MIR166a,hpe-MIR403a
ccl	3	ccl-MIR167b,ccl-MIR168,ccl-MIR396
crt	3	crt-MIR166a,crt-MIR166b,crt-MIR168
bcy	2	bcy-MIR396a,bcy-MIR396b
bol	2	bol-MIR157a,bol-MIR398a
hci	2	hci-MIR164a,hci-MIR156a
rgl	2	rgl-MIR5139,rgl-MIR5141
har	2	har-MIR156a,har-MIR403a
hpa	2	hpa-MIR156a,hpa-MIR166a
ama	2	ama-MIR156,ama-MIR396
hex	2	hex-MIR390b,hex-MIR390a
amg	2	amg-MIR319,amg-MIR396
ghb	1	ghb-MIR169a
cln	1	cln-MIR164
ttu	1	ttu-MIR160
gra	1	gra-MIR398
bgy	1	bgy-MIR396a
ata	1	ata-MIR172
peu	1	peu-MIR2916
