# Supplementary material for: Deep Sequencing Identifies Tissue-Specific MicroRNAs and Their Target Genes Involving in the Biosynthesis of Tanshinones in Salvia miltiorrhiza
Source: PLoS One. 2014 Nov 3;9(11):e111679. doi: 10.1371/journal.pone.0111679 (PMC4218800; doi:10.1371/journal.pone.0111679)
Supplement: Table S3 — The tissue-specific miRNAs in S. miltiorrhiza. (XLS) [file pone.0111679.s003.xls]

## Sheet: root specific expression
miR_name	miR_seq	len	flower(raw)	leaf(raw)	root(raw)	stem(raw)	flower(norm)	leaf(norm)	root(norm)	stem(norm)
ath-miR447a.2-3p_L-1R-2_1ss12TA	ATGGAAGAAAATGTAGTA	18	0	0	1	0	0	0	0.547303	0
bdi-miR396c-5p_L+3R+1_1ss24GT	ATCTTCCACAGCTTTCTTGAACTTC	25	0	0	0.166667	0	0	0	0.0912172	0
bdi-miR396c-5p_L+3R+1_1ss24GT	ATCTTCCACAGCTTTCTTGAACTTC	25	0	0	0.166667	0	0	0	0.0912172	0
cme-miR156a_L+2	AGTGACAGAAGAGAGTGAGCAC	22	0	0	0.75	0	0	0	0.410477	0
cme-miR1863_L-2R-3_1ss21TA	CTCTGATACCATGTTAGAA	19	0	0	1	0	0	0	0.547303	0
csi-miR166e-5p_L-1R+3	GAATGTTGTCTGGCTCGAGGAAA	23	0	0	0.222222	0	0	0	0.121623	0
gma-miR1509a	TTAATCAAGGAAATCACGGTCG	22	0	0	1	0	0	0	0.547303	0
gma-miR1510b-5p_R-1	AGGGATAGGTAAAACAACTAC	21	0	0	1	0	0	0	0.547303	0
gma-miR156p	TTGACAGAAGAAAGGGAGCAC	21	0	0	0.5	0	0	0	0.273652	0
gma-miR156p	TTGACAGAAGAAAGGGAGCAC	21	0	0	0.5	0	0	0	0.273652	0
gma-miR164a_L+3	TACTGGAGAAGCAGGGCACGTGCA	24	0	0	0.1	0	0	0	0.0547303	0
gma-miR164a_L+3	TACTGGAGAAGCAGGGCACGTGCA	24	0	0	0.1	0	0	0	0.0547303	0
gma-miR166h-5p_R+4	GGAATGTTGTTTGGCTCGAGGGAAC	25	0	0	0.5	0	0	0	0.273652	0
gma-miR166h-5p_R+4	GGAATGTTGTTTGGCTCGAGGGAAC	25	0	0	0.5	0	0	0	0.273652	0
gma-miR319d_L+1R-2_1ss21TC	TTGGACTGAAGGGGAGCTCCC	21	0	0	1	0	0	0	0.547303	0
gma-miR319d_L+1R-2_1ss21TC	TTGGACTGAAGGGGAGCTCCC	21	0	0	1	0	0	0	0.547303	0
gma-miR3522_L+2	TGAGACCAAATGAGCAGCTGA	21	0	0	7	0	0	0	3.83112	0
gma-miR482a-3p_L-2	TTCCCAATTCCGCCCATTCCTA	22	0	0	0.25	0	0	0	0.136826	0
gma-miR482a-3p_L-2	TTCCCAATTCCGCCCATTCCTA	22	0	0	0.25	0	0	0	0.136826	0
gma-miR4996_R+1	TAGAAGCTCCCCATGTTCTCA	21	0	0	4	0	0	0	2.18921	0
lja-miR171c_1ss11CT	TGAGCCGAATTAATATCACTC	21	0	0	1	0	0	0	0.547303	0
lus-miR164a_L+3	TACTGGAGAAGCAGGGCACGTGCA	24	0	0	0.1	0	0	0	0.0547303	0
lus-miR164a_L+3	TACTGGAGAAGCAGGGCACGTGCA	24	0	0	0.1	0	0	0	0.0547303	0
lus-miR169a_1ss9GA	TAGCCAAGAATGACTTGCCCA	21	0	0	0.111111	0	0	0	0.0608115	0
lus-miR169a_1ss9GA	TAGCCAAGAATGACTTGCCCA	21	0	0	0.111111	0	0	0	0.0608115	0
mdm-miR164a_1ss4AC	TGGCGAAGCAGGGCACATGCC	21	0	0	2	0	0	0	1.09461	0
mes-miR164a_L+3	TACTGGAGAAGCAGGGCACGTGCA	24	0	0	0.1	0	0	0	0.0547303	0
mes-miR164a_L+3	TACTGGAGAAGCAGGGCACGTGCA	24	0	0	0.1	0	0	0	0.0547303	0
mtr-miR2673a_L-1_1ss21AT	CTCTTCCTCTTCCTCTTCCTC	21	0	0	1	0	0	0	0.547303	0
osa-miR171h_L+2R+1_1ss3GC	ATCTGAGCCGAACCAATATCACTC	24	0	0	0.5	0	0	0	0.273652	0
osa-miR1876	ATAAGTGGGTTTGTGGGCTGGCCC	24	0	0	2	0	0	0	1.09461	0
osa-miR396a-5p_L+3R+1_1ss24GT	ATCTTCCACAGCTTTCTTGAACTTC	25	0	0	0.166667	0	0	0	0.0912172	0
PC-5p-1579814_1	CGATGCAAGAAAAGATCCAGC	21	0	0	2	0	0	0	1.09461	0
PC-5p-434679_3	CCGTCTGCTTGCTTGCCTG	19	0	0	4	0	0	0	2.18921	0
ppt-miR156a_L+2	AGTGACAGAAGAGAGTGAGCAC	22	0	0	0.75	0	0	0	0.410477	0
ppt-miR156a_L+2	AGTGACAGAAGAGAGTGAGCAC	22	0	0	0.75	0	0	0	0.410477	0
ppt-miR156a_L+2	AGTGACAGAAGAGAGTGAGCAC	22	0	0	0.75	0	0	0	0.410477	0
ppt-miR171a_L+1R-2	TTGAGCCGCGCCAATATCAC	20	0	0	2	0	0	0	1.09461	0
ptc-miR164a_L+3	TACTGGAGAAGCAGGGCACGTGCA	24	0	0	0.1	0	0	0	0.0547303	0
ptc-miR164a_L+3	TACTGGAGAAGCAGGGCACGTGCA	24	0	0	0.1	0	0	0	0.0547303	0
ptc-miR169v_1ss9GA	TAGCCAAGAATGACTTGCCCA	21	0	0	0.111111	0	0	0	0.0608115	0
ptc-miR169v_1ss9GA	TAGCCAAGAATGACTTGCCCA	21	0	0	0.111111	0	0	0	0.0608115	0
ptc-miR171j_L-1R+1_1ss10TC	GAGCCGAACCAATATCACTC	20	0	0	12.5	0	0	0	6.84129	0
pvu-miR482-3p_L-2R+2	TTCCCAATTCCGCCCATTCCTA	22	0	0	0.25	0	0	0	0.136826	0
rco-miR164a_L+3	TACTGGAGAAGCAGGGCACGTGCA	24	0	0	0.1	0	0	0	0.0547303	0
rco-miR164a_L+3	TACTGGAGAAGCAGGGCACGTGCA	24	0	0	0.1	0	0	0	0.0547303	0
sbi-miR171e_L+2R+1_1ss3GC	ATCTGAGCCGAACCAATATCACTC	24	0	0	0.5	0	0	0	0.273652	0
sbi-miR396a_L+3R+1_1ss24GT	ATCTTCCACAGCTTTCTTGAACTTC	25	0	0	0.166667	0	0	0	0.0912172	0
sof-miR396_L+3R+1_1ss24GT	ATCTTCCACAGCTTTCTTGAACTTC	25	0	0	0.166667	0	0	0	0.0912172	0
stu-miR156h-3p	GCTCACTGCTCTATCTGTCACC	22	0	0	0.142857	0	0	0	0.0781862	0
stu-miR156h-3p	GCTCACTGCTCTATCTGTCACC	22	0	0	0.142857	0	0	0	0.0781862	0
stu-miR156h-3p	GCTCACTGCTCTATCTGTCACC	22	0	0	0.142857	0	0	0	0.0781862	0
stu-miR156h-3p	GCTCACTGCTCTATCTGTCACC	22	0	0	0.142857	0	0	0	0.0781862	0
stu-miR166a-5p_L-1R+3	GAATGTTGTCTGGCTCGAGGAAA	23	0	0	0.222222	0	0	0	0.121623	0
stu-miR319-3p_R-3_1ss14TC	TTGGACTGAAGGGCTCCC	18	0	0	1	0	0	0	0.547303	0
vun-miR482_L-2	TTCCCAATTCCGCCCATTCCTA	22	0	0	0.25	0	0	0	0.136826	0
vvi-miR166a_R+2_1ss19CG	TCGGACCAGGCTTCATTCGTG	21	0	0	1	0	0	0	0.547303	0
zma-miR156l-3p	GCTCACTGCTCTATCTGTCACC	22	0	0	0.142857	0	0	0	0.0781862	0
zma-miR171h-3p_L+2R+1_1ss3GC	ATCTGAGCCGAACCAATATCACTC	24	0	0	0.5	0	0	0	0.273652	0
zma-miR171h-3p_L+2R+1_1ss3GC	ATCTGAGCCGAACCAATATCACTC	24	0	0	0.5	0	0	0	0.273652	0
zma-miR396a-5p_L+3R+1_1ss24GT	ATCTTCCACAGCTTTCTTGAACTTC	25	0	0	0.166667	0	0	0	0.0912172	0
zma-miR482-5p_R-1_1ss1TC	CGGGAGATGAAGGAGCCT	18	0	0	1	0	0	0	0.547303	0

## Sheet: stem specific expression
miR_name	miR_seq	len	flower(raw)	leaf(raw)	root(raw)	stem(raw)	flower(norm)	leaf(norm)	root(norm)	stem(norm)
cme-miR319c_L+1R+2	CTTGGACTGAAGGGAGCTCCTCA	23	0	0	0	1.5	0	0	0	1.07205
aly-miR398a-3p_L+1R-1	TTGTGTTCTCAGGTCACCCCT	21	0	0	0	1.33333	0	0	0	0.952934
ath-miR4243_L-3_1ss6AG	AAGTTGTAGATTTCGTAC	18	0	0	0	1	0	0	0	0.714701
bdi-miR5059_L-2_1ss15CA	GCCTGGGCAGCAACACCA	18	0	0	0	1	0	0	0	0.714701
rgl-miR5141_R-3	AGACCCGACGCGACTGACAGA	21	0	0	0	1	0	0	0	0.714701
osa-miR5527	TCTCAGCCAGGGCAGTAACAG	21	0	0	0	1	0	0	0	0.714701
ppe-miR168_R+4	TCGCTTGGTGCAGGTCGGGAACTTC	25	0	0	0	1	0	0	0	0.714701
pab-miR396a_R+2	TTCCACAGCTTTCTTGAACTAAT	23	0	0	0	1	0	0	0	0.714701
PC-3p-2674449_1	TTGAGATTGAATCTAGGCCCC	21	0	0	0	1	0	0	0	0.714701
gma-miR166a-3p_L+4R-2	ATTCTCGGACCAGGCTTCATTCC	23	0	0	0	0.625	0	0	0	0.446688
gma-miR166a-3p_L+4R-2	ATTCTCGGACCAGGCTTCATTCC	23	0	0	0	0.625	0	0	0	0.446688
gma-miR166a-3p_L+4R-2	ATTCTCGGACCAGGCTTCATTCC	23	0	0	0	0.625	0	0	0	0.446688
gma-miR166a-3p_L+4R-2	ATTCTCGGACCAGGCTTCATTCC	23	0	0	0	0.625	0	0	0	0.446688
gma-miR166a-3p_L+4R-2	ATTCTCGGACCAGGCTTCATTCC	23	0	0	0	0.625	0	0	0	0.446688
mes-miR319h_R+1_1ss20CT	CTTGGACTGAAGGGAGCTCTTC	22	0	0	0	0.5	0	0	0	0.35735
PC-5p-1795513_1	TCAAGGAGGGGAAAGACAAGGCCC	24	0	0	0	0.5	0	0	0	0.35735
vvi-miR396b_R+4	TTCCACAGCTTTCTTGAACTATTT	24	0	0	0	0.333333	0	0	0	0.238234
far-miR169_L+2R-1	GATAGCCAAGGATGACTTGCCT	22	0	0	0	0.329167	0	0	0	0.235256
mes-miR169ab_L+2R-1	GATAGCCAAGGATGACTTGCCT	22	0	0	0	0.329167	0	0	0	0.235256
mes-miR169ab_L+2R-1	GATAGCCAAGGATGACTTGCCT	22	0	0	0	0.329167	0	0	0	0.235256
ptc-miR169i_L+2R-1	GATAGCCAAGGATGACTTGCCT	22	0	0	0	0.329167	0	0	0	0.235256
ptc-miR169i_L+2R-1	GATAGCCAAGGATGACTTGCCT	22	0	0	0	0.329167	0	0	0	0.235256
tcc-miR169h_L+2R-1	GATAGCCAAGGATGACTTGCCT	22	0	0	0	0.329167	0	0	0	0.235256
vvi-miR169e_L+2R-2	GATAGCCAAGGATGACTTGCCT	22	0	0	0	0.329167	0	0	0	0.235256
zma-miR169f-5p_L+2R-1	GATAGCCAAGGATGACTTGCCT	22	0	0	0	0.329167	0	0	0	0.235256
tcc-miR169f_L-1_1ss21GC	AGCCAAGAATGACTTGCCTC	20	0	0	0	0.166667	0	0	0	0.119117
aly-miR166a-3p_L+4R-2	ATTCTCGGACCAGGCTTCATTCC	23	0	0	0	0.125	0	0	0	0.0893376
aly-miR166a-3p_L+4R-2	ATTCTCGGACCAGGCTTCATTCC	23	0	0	0	0.125	0	0	0	0.0893376
aly-miR166a-3p_L+4R-2	ATTCTCGGACCAGGCTTCATTCC	23	0	0	0	0.125	0	0	0	0.0893376
ath-miR166a_L+4R-2	ATTCTCGGACCAGGCTTCATTCC	23	0	0	0	0.125	0	0	0	0.0893376
ath-miR166a_L+4R-2	ATTCTCGGACCAGGCTTCATTCC	23	0	0	0	0.125	0	0	0	0.0893376
bna-miR166a_L+4R-2	ATTCTCGGACCAGGCTTCATTCC	23	0	0	0	0.125	0	0	0	0.0893376
mtr-miR166a_L+4R-2	ATTCTCGGACCAGGCTTCATTCC	23	0	0	0	0.125	0	0	0	0.0893376
aly-miR167a-5p_R+3_1ss21AT	TGAAGCTGCCAGCATGATCTTATT	24	0	0	0	0.111111	0	0	0	0.0794112
ath-miR167a_R+3_1ss21AT	TGAAGCTGCCAGCATGATCTTATT	24	0	0	0	0.111111	0	0	0	0.0794112
bna-miR167a_R+2_1ss21AT	TGAAGCTGCCAGCATGATCTTATT	24	0	0	0	0.111111	0	0	0	0.0794112
bna-miR167a_R+2_1ss21AT	TGAAGCTGCCAGCATGATCTTATT	24	0	0	0	0.111111	0	0	0	0.0794112
mdm-miR167h_R+2	TGAAGCTGCCAGCATGATCTTATT	24	0	0	0	0.111111	0	0	0	0.0794112
mdm-miR167h_R+2	TGAAGCTGCCAGCATGATCTTATT	24	0	0	0	0.111111	0	0	0	0.0794112
mes-miR167g_R+3	TGAAGCTGCCAGCATGATCTTATT	24	0	0	0	0.111111	0	0	0	0.0794112
tcc-miR167c_R+3	TGAAGCTGCCAGCATGATCTTATT	24	0	0	0	0.111111	0	0	0	0.0794112
aly-miR172a-3p_L+3	ATCAGAATCTTGATGATGCTGCAT	24	0	0	0	0.0832138	0	0	0	0.0594729
aly-miR172a-3p_L+3	ATCAGAATCTTGATGATGCTGCAT	24	0	0	0	0.0832138	0	0	0	0.0594729
aqc-miR172a_L+3	ATCAGAATCTTGATGATGCTGCAT	24	0	0	0	0.0832138	0	0	0	0.0594729
ata-miR172_L+1_1ss3GC	ATCAGAATCTTGATGATGCTGCAT	24	0	0	0	0.0832138	0	0	0	0.0594729
ath-miR172a_L+3	ATCAGAATCTTGATGATGCTGCAT	24	0	0	0	0.0832138	0	0	0	0.0594729
ath-miR172a_L+3	ATCAGAATCTTGATGATGCTGCAT	24	0	0	0	0.0832138	0	0	0	0.0594729
bdi-miR172a-3p_L+3	ATCAGAATCTTGATGATGCTGCAT	24	0	0	0	0.0832138	0	0	0	0.0594729
bna-miR172a_L+3	ATCAGAATCTTGATGATGCTGCAT	24	0	0	0	0.0832138	0	0	0	0.0594729
bra-miR172a_L+3	ATCAGAATCTTGATGATGCTGCAT	24	0	0	0	0.0832138	0	0	0	0.0594729
bra-miR172a_L+3	ATCAGAATCTTGATGATGCTGCAT	24	0	0	0	0.0832138	0	0	0	0.0594729
cca-miR172_L+3	ATCAGAATCTTGATGATGCTGCAT	24	0	0	0	0.0832138	0	0	0	0.0594729
dpr-miR172a_L+3	ATCAGAATCTTGATGATGCTGCAT	24	0	0	0	0.0832138	0	0	0	0.0594729
dpr-miR172a_L+3	ATCAGAATCTTGATGATGCTGCAT	24	0	0	0	0.0832138	0	0	0	0.0594729
egu-miR172a_L+3	ATCAGAATCTTGATGATGCTGCAT	24	0	0	0	0.0832138	0	0	0	0.0594729
egu-miR172a_L+3	ATCAGAATCTTGATGATGCTGCAT	24	0	0	0	0.0832138	0	0	0	0.0594729
egu-miR172a_L+3	ATCAGAATCTTGATGATGCTGCAT	24	0	0	0	0.0832138	0	0	0	0.0594729
lus-miR172a_L+3	ATCAGAATCTTGATGATGCTGCAT	24	0	0	0	0.0832138	0	0	0	0.0594729
lus-miR172a_L+3	ATCAGAATCTTGATGATGCTGCAT	24	0	0	0	0.0832138	0	0	0	0.0594729
mes-miR172a_L+3	ATCAGAATCTTGATGATGCTGCAT	24	0	0	0	0.0832138	0	0	0	0.0594729
mtr-miR172b_L+3	ATCAGAATCTTGATGATGCTGCAT	24	0	0	0	0.0832138	0	0	0	0.0594729
nta-miR172c_L+3	ATCAGAATCTTGATGATGCTGCAT	24	0	0	0	0.0832138	0	0	0	0.0594729
osa-miR172a_L+3	ATCAGAATCTTGATGATGCTGCAT	24	0	0	0	0.0832138	0	0	0	0.0594729
sbi-miR172a_L+3R+1	ATCAGAATCTTGATGATGCTGCAT	24	0	0	0	0.0832138	0	0	0	0.0594729
sbi-miR172a_L+3R+1	ATCAGAATCTTGATGATGCTGCAT	24	0	0	0	0.0832138	0	0	0	0.0594729
sbi-miR172a_L+3R+1	ATCAGAATCTTGATGATGCTGCAT	24	0	0	0	0.0832138	0	0	0	0.0594729
stu-miR172a-3p_L+3	ATCAGAATCTTGATGATGCTGCAT	24	0	0	0	0.0832138	0	0	0	0.0594729
stu-miR172a-3p_L+3	ATCAGAATCTTGATGATGCTGCAT	24	0	0	0	0.0832138	0	0	0	0.0594729
stu-miR172a-3p_L+3	ATCAGAATCTTGATGATGCTGCAT	24	0	0	0	0.0832138	0	0	0	0.0594729
tcc-miR172b_L+3	ATCAGAATCTTGATGATGCTGCAT	24	0	0	0	0.0832138	0	0	0	0.0594729
vvi-miR172d_L+1_1ss3GC	ATCAGAATCTTGATGATGCTGCAT	24	0	0	0	0.0832138	0	0	0	0.0594729
zma-miR172a_L+3R+1	ATCAGAATCTTGATGATGCTGCAT	24	0	0	0	0.0832138	0	0	0	0.0594729
zma-miR172a_L+3R+1	ATCAGAATCTTGATGATGCTGCAT	24	0	0	0	0.0832138	0	0	0	0.0594729
zma-miR172a_L+3R+1	ATCAGAATCTTGATGATGCTGCAT	24	0	0	0	0.0832138	0	0	0	0.0594729
zma-miR172a_L+3R+1	ATCAGAATCTTGATGATGCTGCAT	24	0	0	0	0.0832138	0	0	0	0.0594729
tcc-miR169g_L+2R-1	GATAGCCAGGGATGACTTGCCT	22	0	0	0	0.0625	0	0	0	0.0446688
aly-miR156a-5p_L+3	ATCTGACAGAAGAGAGTGAGCAC	23	0	0	0	0.0526316	0	0	0	0.0376158
aly-miR156a-5p_L+3	ATCTGACAGAAGAGAGTGAGCAC	23	0	0	0	0.0526316	0	0	0	0.0376158
aly-miR156a-5p_L+3	ATCTGACAGAAGAGAGTGAGCAC	23	0	0	0	0.0526316	0	0	0	0.0376158
ath-miR156a_L+3	ATCTGACAGAAGAGAGTGAGCAC	23	0	0	0	0.0526316	0	0	0	0.0376158
ath-miR156a_L+3	ATCTGACAGAAGAGAGTGAGCAC	23	0	0	0	0.0526316	0	0	0	0.0376158
ath-miR156a_L+3	ATCTGACAGAAGAGAGTGAGCAC	23	0	0	0	0.0526316	0	0	0	0.0376158
bdi-miR156b-5p_L+3	ATCTGACAGAAGAGAGTGAGCAC	23	0	0	0	0.0526316	0	0	0	0.0376158
bna-miR156a_L+3R-1	ATCTGACAGAAGAGAGTGAGCAC	23	0	0	0	0.0526316	0	0	0	0.0376158
bna-miR156d_L+3	ATCTGACAGAAGAGAGTGAGCAC	23	0	0	0	0.0526316	0	0	0	0.0376158
cme-miR156a_L+3	ATCTGACAGAAGAGAGTGAGCAC	23	0	0	0	0.0526316	0	0	0	0.0376158
cme-miR156a_L+3	ATCTGACAGAAGAGAGTGAGCAC	23	0	0	0	0.0526316	0	0	0	0.0376158
han-miR156a_L+3	ATCTGACAGAAGAGAGTGAGCAC	23	0	0	0	0.0526316	0	0	0	0.0376158
har-miR156a_L+3	ATCTGACAGAAGAGAGTGAGCAC	23	0	0	0	0.0526316	0	0	0	0.0376158
lus-miR156a_L+3	ATCTGACAGAAGAGAGTGAGCAC	23	0	0	0	0.0526316	0	0	0	0.0376158
osa-miR156a_L+3	ATCTGACAGAAGAGAGTGAGCAC	23	0	0	0	0.0526316	0	0	0	0.0376158
ptc-miR156a_L+3	ATCTGACAGAAGAGAGTGAGCAC	23	0	0	0	0.0526316	0	0	0	0.0376158
vvi-miR156b_L+3	ATCTGACAGAAGAGAGTGAGCAC	23	0	0	0	0.0526316	0	0	0	0.0376158
zma-miR156a-5p_L+3	ATCTGACAGAAGAGAGTGAGCAC	23	0	0	0	0.0526316	0	0	0	0.0376158
zma-miR156a-5p_L+3	ATCTGACAGAAGAGAGTGAGCAC	23	0	0	0	0.0526316	0	0	0	0.0376158

## Sheet: leaf specific expression
miR_name	miR_seq	len	flower(raw)	leaf(raw)	root(raw)	stem(raw)	flower(norm)	leaf(norm)	root(norm)	stem(norm)
ppt-miR529e	AGAAGAGAGAGAGTACAGCCC	21	0	3	0	0	0	5.70483	0	0
ppt-miR1028b-5p_R-3_1ss1TC	CCTTAGATCTACAATGCC	18	0	1	0	0	0	1.90161	0	0
gma-miR1511_R-2_1ss5AG	AACCGGGCTCTGATACCA	18	0	0.333333	0	0	0	0.63387	0	0
osa-miR5145_L-1R-1_1ss13TC	CCTGTTTGGATCCTTGAGGGCT	22	0	1	0	0	0	1.90161	0	0
osa-miR5538_L-1R+1	CTGAACTCAATCACTTGCTGCC	22	0	2	0	0	0	3.80322	0	0
aqc-miR166a_L+1_1ss9AG	ATCGGACCGGGCTTCATTCCTC	22	0	0.5	0	0	0	0.950806	0	0
hbr-miR166a_L+2_1ss11GA	CCTCGGACCAAGCTTCATTCC	21	0	0.0588235	0	0	0	0.11186	0	0
vvi-miR166a_L+2_1ss11GA	CCTCGGACCAAGCTTCATTCC	21	0	0.0588235	0	0	0	0.11186	0	0
aly-miR167c-5p_R-3_1ss13AT	TAAGCTGCCAGCTTGATC	18	0	0.5	0	0	0	0.950806	0	0
ath-miR167c_R-3_1ss13AT	TAAGCTGCCAGCTTGATC	18	0	0.5	0	0	0	0.950806	0	0
nta-miR168a_R+1_1ss20AT	TCGCTTGGTGCAGGTCGGGTCT	22	0	0.5	0	0	0	0.950806	0	0
nta-miR168a_R+1_1ss20AT	TCGCTTGGTGCAGGTCGGGTCT	22	0	0.5	0	0	0	0.950806	0	0
stu-miR408b-5p	ACGGGGACGAGACAGAGCATG	21	0	0.5	0	0	0	0.950806	0	0
tcc-miR530a_R+1_1ss7TC	TGCATTCGCACCTGCACCTCT	21	0	0.5	0	0	0	0.950806	0	0
osa-miR812n-5p_L-1R+1	AGTGCAGCCATGAGTTTCCGTGCC	24	0	1	0	0	0	1.90161	0	0
osa-miR1862a	ACGAGGTTGGTTTATTTTGGGACG	24	0	0.333333	0	0	0	0.63387	0	0
osa-miR1862a	ACGAGGTTGGTTTATTTTGGGACG	24	0	0.333333	0	0	0	0.63387	0	0
osa-miR1862a	ACGAGGTTGGTTTATTTTGGGACG	24	0	0.333333	0	0	0	0.63387	0	0
PC-5p-1192725_1	AATACAGAGAGGTGATGA	18	0	1	0	0	0	1.90161	0	0

## Sheet: flower specific expression
miR_name	miR_seq	len	flower(raw)	leaf(raw)	root(raw)	stem(raw)	flower(norm)	leaf(norm)	root(norm)	stem(norm)
zma-miR162-3p_R+1	TCGATAAACCTCTGCATCCAG	21	1	0	0	0	1.40888	0	0	0
cca-miR169b_R-2	TAGCCAAGGATGACTTGCT	19	0.5	0	0	0	0.704442	0	0	0
stu-miR171b-3p	TTGAGCCGCGTCAATATCTCT	21	1	0	0	0	1.40888	0	0	0
bdi-miR529-3p	GCTGTACCCTCTCTCTTCTTC	21	1	0	0	0	1.40888	0	0	0
bdi-miR5054_L+1_1ss11TA	TTCCCCACGGACGGCGCCA	19	1	0	0	0	1.40888	0	0	0
ahy-miR156a_R+1_1ss1TN	NGACAGAAGAGAGAGAGCACA	21	0.05	0	0	0	0.0704442	0	0	0
ahy-miR156a_R+1_1ss1TN	NGACAGAAGAGAGAGAGCACA	21	0.05	0	0	0	0.0704442	0	0	0
aly-miR156g-5p_1ss16AG	CGACAGAAGAGAGTGGGCAC	20	0.333333	0	0	0	0.469628	0	0	0
ath-miR156g_1ss16AG	CGACAGAAGAGAGTGGGCAC	20	0.333333	0	0	0	0.469628	0	0	0
ath-miR156j_R+1_1ss1TN	NGACAGAAGAGAGAGAGCACA	21	0.383333	0	0	0	0.540073	0	0	0
bdi-miR156a_1ss1TN	NGACAGAAGAGAGAGAGCACA	21	0.05	0	0	0	0.0704442	0	0	0
cca-miR156c_L+3	ATCTTGACAGAAGATAGAGAGCAC	24	0.5	0	0	0	0.704442	0	0	0
far-miR156a_1ss1TN	NGACAGAAGAGAGAGAGCACA	21	0.05	0	0	0	0.0704442	0	0	0
far-miR156a_1ss1TN	NGACAGAAGAGAGAGAGCACA	21	0.05	0	0	0	0.0704442	0	0	0
han-miR156c_L+3	ATCTTGACAGAAGATAGAGAGCAC	24	0.5	0	0	0	0.704442	0	0	0
hpa-miR156a_R+1_1ss1TN	NGACAGAAGAGAGAGAGCACA	21	0.383333	0	0	0	0.540073	0	0	0
mdm-miR156t_L-1R+1_1ss2TN	NGACAGAAGAGAGAGAGCACA	21	0.05	0	0	0	0.0704442	0	0	0
mdm-miR156t_L-1R+1_1ss2TN	NGACAGAAGAGAGAGAGCACA	21	0.05	0	0	0	0.0704442	0	0	0
mdm-miR156t_L-1R+1_1ss2TN	NGACAGAAGAGAGAGAGCACA	21	0.05	0	0	0	0.0704442	0	0	0
mes-miR156k_1ss1TN	NGACAGAAGAGAGAGAGCACA	21	0.05	0	0	0	0.0704442	0	0	0
mtr-miR156a_1ss1TN	NGACAGAAGAGAGAGAGCACA	21	0.05	0	0	0	0.0704442	0	0	0
osa-miR156k_1ss1TN	NGACAGAAGAGAGAGAGCACA	21	0.05	0	0	0	0.0704442	0	0	0
rco-miR156e_1ss1TN	NGACAGAAGAGAGAGAGCACA	21	0.05	0	0	0	0.0704442	0	0	0
sbi-miR156d_1ss1TN	NGACAGAAGAGAGAGAGCACA	21	0.05	0	0	0	0.0704442	0	0	0
smo-miR156a_1ss16AG	CGACAGAAGAGAGTGGGCAC	20	0.333333	0	0	0	0.469628	0	0	0
smo-miR156c_L-1R+3_1ss12AG	TGACAGAAGAGAGAGAGCACATT	23	0.333333	0	0	0	0.469628	0	0	0
tcc-miR156a_1ss1TN	NGACAGAAGAGAGAGAGCACA	21	0.05	0	0	0	0.0704442	0	0	0
zma-miR156j-5p_1ss1TN	NGACAGAAGAGAGAGAGCACA	21	0.05	0	0	0	0.0704442	0	0	0
sof-miR159e_R-1_1ss4GA	TTTAGATTGAAAGGAGCTCT	20	1	0	0	0	1.40888	0	0	0
ath-miR165a_L-1_1ss16TC	CGGACCAGGCTTCACCCCCC	20	0.166667	0	0	0	0.234814	0	0	0
ath-miR165a_L-1_1ss16TC	CGGACCAGGCTTCACCCCCC	20	0.166667	0	0	0	0.234814	0	0	0
mtr-miR166e-5p_R-3_1ss7TA	GGAATGATGGCTGGCTCG	18	0.0909091	0	0	0	0.12808	0	0	0
osa-miR166c-5p_R+1	GGAATGTTGTCTGGTCCGAGG	21	0.666667	0	0	0	0.939257	0	0	0
osa-miR166h-5p_R-3_1ss7TA	GGAATGATGGCTGGCTCG	18	0.0909091	0	0	0	0.12808	0	0	0
zma-miR166m-5p_R-3_1ss7TA	GGAATGATGGCTGGCTCG	18	0.0909091	0	0	0	0.12808	0	0	0
bdi-miR166h-3p_1ss4GA	TCGAACCAGGCTTCAATCCCT	21	0.125	0	0	0	0.176111	0	0	0
bna-miR166f_L-1_1ss16TC	CGGACCAGGCTTCACCCCCC	20	0.166667	0	0	0	0.234814	0	0	0
lus-miR166b_L-1_1ss16TC	CGGACCAGGCTTCACCCCCC	20	0.166667	0	0	0	0.234814	0	0	0
osa-miR166k-3p_1ss4GA	TCGAACCAGGCTTCAATCCCT	21	0.125	0	0	0	0.176111	0	0	0
osa-miR166k-3p_1ss4GA	TCGAACCAGGCTTCAATCCCT	21	0.125	0	0	0	0.176111	0	0	0
ppt-miR166m_R-3	TCGGACCAGGCATCATTC	18	1	0	0	0	1.40888	0	0	0
sbi-miR166e_1ss4GA	TCGAACCAGGCTTCAATCCCT	21	0.125	0	0	0	0.176111	0	0	0
zma-miR166j-3p_1ss4GA	TCGAACCAGGCTTCAATCCCT	21	0.125	0	0	0	0.176111	0	0	0
zma-miR166j-3p_1ss4GA	TCGAACCAGGCTTCAATCCCT	21	0.125	0	0	0	0.176111	0	0	0
zma-miR166j-3p_1ss4GA	TCGAACCAGGCTTCAATCCCT	21	0.125	0	0	0	0.176111	0	0	0
osa-miR169h_L-2R+2	GCCAAGGATGACTTGCCTGTG	21	0.0769231	0	0	0	0.108376	0	0	0
osa-miR169h_L-2R+2	GCCAAGGATGACTTGCCTGTG	21	0.0769231	0	0	0	0.108376	0	0	0
osa-miR169h_L-2R+2	GCCAAGGATGACTTGCCTGTG	21	0.0769231	0	0	0	0.108376	0	0	0
osa-miR169h_L-2R+2	GCCAAGGATGACTTGCCTGTG	21	0.0769231	0	0	0	0.108376	0	0	0
osa-miR169h_L-2R+2	GCCAAGGATGACTTGCCTGTG	21	0.0769231	0	0	0	0.108376	0	0	0
zma-miR169i-5p_L-2R+2	GCCAAGGATGACTTGCCTGTG	21	0.0769231	0	0	0	0.108376	0	0	0
zma-miR169i-5p_L-2R+2	GCCAAGGATGACTTGCCTGTG	21	0.0769231	0	0	0	0.108376	0	0	0
mdm-miR171j_1ss14AT	TTGAGCCGCGCCATTATCACT	21	0.0434783	0	0	0	0.0612559	0	0	0
mdm-miR171j_1ss14AT	TTGAGCCGCGCCATTATCACT	21	0.0434783	0	0	0	0.0612559	0	0	0
ssl-miR171b_1ss14AT	TTGAGCCGCGCCATTATCACT	21	0.0434783	0	0	0	0.0612559	0	0	0
bdi-miR172d_R-1_1ss1AT	TGAATCCTGATGATGCTGCA	20	0.166667	0	0	0	0.234814	0	0	0
egu-miR172d_R-1_1ss7TC	TGAATCCTGATGATGCTGCA	20	0.166667	0	0	0	0.234814	0	0	0
egu-miR172d_R-1_1ss7TC	TGAATCCTGATGATGCTGCA	20	0.166667	0	0	0	0.234814	0	0	0
egu-miR172d_R-1_1ss7TC	TGAATCCTGATGATGCTGCA	20	0.166667	0	0	0	0.234814	0	0	0
ghr-miR172_R-1_1ss1AT	TGAATCCTGATGATGCTGCA	20	0.166667	0	0	0	0.234814	0	0	0
mtr-miR172a_R-1_1ss1AT	TGAATCCTGATGATGCTGCA	20	0.166667	0	0	0	0.234814	0	0	0
osa-miR172c_R-1_1ss7TC	TGAATCCTGATGATGCTGCA	20	0.166667	0	0	0	0.234814	0	0	0
ptc-miR172i_R-1_1ss1AT	TGAATCCTGATGATGCTGCA	20	0.166667	0	0	0	0.234814	0	0	0
sbi-miR172e_R-1_1ss7TC	TGAATCCTGATGATGCTGCA	20	0.166667	0	0	0	0.234814	0	0	0
sbi-miR172f_R-1_1ss1AT	TGAATCCTGATGATGCTGCA	20	0.166667	0	0	0	0.234814	0	0	0
bdi-miR396e-3p_L-1_1ss2GC	CTCAAGAAAGCTGTGGGAAG	20	0.0769231	0	0	0	0.108376	0	0	0
osa-miR396c-3p_L-1_1ss2GC	CTCAAGAAAGCTGTGGGAAG	20	0.0769231	0	0	0	0.108376	0	0	0
zma-miR396f-3p_L-1_1ss2GC	CTCAAGAAAGCTGTGGGAAG	20	0.0769231	0	0	0	0.108376	0	0	0
PC-5p-376893_3	CGTGGCAATATCTGCAGAAGA	21	11	0	0	0	15.4977	0	0	0
PC-3p-59794_23	CTTCATCCGGGCGTCGATTGA	21	78	0	0	0	109.893	0	0	0
PC-3p-3174174_1	GATATCGATTTACTTTGTGTGAT	23	1.5	0	0	0	2.11333	0	0	0
