# Supplementary material for: Deep Sequencing Identifies Tissue-Specific MicroRNAs and Their Target Genes Involving in the Biosynthesis of Tanshinones in Salvia miltiorrhiza
Source: PLoS One. 2014 Nov 3;9(11):e111679. doi: 10.1371/journal.pone.0111679 (PMC4218800; doi:10.1371/journal.pone.0111679)
Supplement: Table S4 — Information of miRNA target genes identified in S. miltiorrhiza by degradome sequencing. (XLS) [file pone.0111679.s004.xls]

## Sheet: Sheet1
#SmallRNA	seq	Target	AlignmentScore	AlignmentRange	CleavageSite	Category	P-value	raw_reads of target	norm_reads of target
aly-miR319a-5p_L-1R-1_1ss19TG	GAGCTTCCTTGAGTCCAGT	gi51957938gbCV168798.1CV168798	4	318-336	327	2	0.999802	128	64
aly-miR319a-5p_L-1R-1_1ss19TG	GAGCTTCCTTGAGTCCAGT	gi51958940gbCV169800.1CV169800	4	371-389	380	2	0.999802	53	26.5
aly-miR319a-5p_L-1R-1_1ss19TG	GAGCTTCCTTGAGTCCAGT	gi51960600gbCV171460.1CV171460	4	263-281	272	2	0.999802	53	26.5
aly-miR319a-5p_L-1R-1_1ss19TG	GAGCTTCCTTGAGTCCAGT	gi51959542gbCV170402.1CV170402	4	60-78	69	0	0.119211	128	64
aly-miR396b-3p_L-1_1ss21AG	CTCAAGAAAGCTGTGGGAAG	gi51955505gbCV166365.1CV166365	4	312-332	322	4	0.284516	1	1
aly-miR858-5p_L-1R+1_1ss5GA	TTCATTGTCTGTTCGACCTTG	gi51960768gbCV171628.1CV171628	3.5	55-75	66	0	0.0699673	167	33.4
aly-miR858-5p_L-1R+1_1ss5GA	TTCATTGTCTGTTCGACCTTG	gi51957272gbCV168132.1CV168132	3.5	344-364	355	0	0.0699673	167	33.4
aly-miR858-5p_L-1R+1_1ss5GA	TTCATTGTCTGTTCGACCTTG	gi51958934gbCV169794.1CV169794	3.5	168-188	179	0	0.0699673	167	33.4
aly-miR858-5p_L-1R+1_1ss5GA	TTCATTGTCTGTTCGACCTTG	gi51955967gbCV166827.1CV166827	3.5	164-184	175	0	0.0699673	167	33.4
aly-miR858-5p_L-1R+1_1ss5GA	TTCATTGTCTGTTCGACCTTG	gi51952052gbCV162912.1CV162912	3.5	165-185	176	0	0.0699673	167	33.4
bdi-miR396e-3p_L-1_1ss2GC	CTCAAGAAAGCTGTGGGAAG	gi51955505gbCV166365.1CV166365	4	312-332	322	4	0.284516	1	1
csi-miR164	TGGAGAAGCAGGGCACGTGCA	gi51954265gbCV165125.1CV165125	2	208-228	219	2	0.931382	3	1.5
csi-miR164	TGGAGAAGCAGGGCACGTGCA	gi51954590gbCV165450.1CV165450	2	248-268	259	2	0.931382	3	1.5
gma-miR319c_1ss20TC	TTGGACTGAAAGGAGCTCCC	gi51956685gbCV167545.1CV167545	4	176-194	185	3	0.534168	2	1
gma-miR319c_1ss20TC	TTGGACTGAAAGGAGCTCCC	gi51961109gbCV171969.1CV171969	4	251-269	260	3	0.534168	2	1
gma-miR396a-5p	TTCCACAGCTTTCTTGAACTG	gi51955262gbCV166122.1CV166122	4	135-154	145	4	0.865847	1	0.166667
gma-miR396a-5p	TTCCACAGCTTTCTTGAACTG	gi51954135gbCV164995.1CV164995	4	234-253	244	4	0.865847	1	0.166667
gma-miR396a-5p	TTCCACAGCTTTCTTGAACTG	gi51956986gbCV167846.1CV167846	4	129-148	139	4	0.865847	1	0.166667
gma-miR396a-5p	TTCCACAGCTTTCTTGAACTG	gi51951690gbCV162550.1CV162550	4	375-394	385	4	0.865847	1	0.166667
gma-miR396a-5p	TTCCACAGCTTTCTTGAACTG	gi51959923gbCV170783.1CV170783	4	406-425	416	4	0.865847	1	0.166667
gma-miR396a-5p	TTCCACAGCTTTCTTGAACTG	gi51955564gbCV166424.1CV166424	4	415-434	425	4	0.865847	1	0.166667
han-miR3630-3p_L-2_1ss22TC	TGGGAATCTCTCTGATGCTC	gi51957660gbCV168520.1CV168520	3	203-221	212	2	0.987527	16	4
han-miR3630-3p_L-2_1ss22TC	TGGGAATCTCTCTGATGCTC	gi51959850gbCV170710.1CV170710	3	193-211	202	2	0.987527	16	4
han-miR3630-3p_L-2_1ss22TC	TGGGAATCTCTCTGATGCTC	gi51957831gbCV168691.1CV168691	3	333-351	342	2	0.987527	16	4
han-miR3630-3p_L-2_1ss22TC	TGGGAATCTCTCTGATGCTC	gi51952098gbCV162958.1CV162958	3	298-316	307	2	0.987527	16	4
hbr-miR396a_R-3	CACAGCTTTCTTGAACTT	gi51954849gbCV165709.1CV165709	4	241-257	248	2	0.998908	3	3
lus-miR164a_R-1	TGGAGAAGCAGGGCACGTGC	gi51954265gbCV165125.1CV165125	1	209-228	219	2	0.957842	3	1.5
lus-miR164a_R-1	TGGAGAAGCAGGGCACGTGC	gi51954590gbCV165450.1CV165450	1	249-268	259	2	0.957842	3	1.5
mdm-miR164a_1ss4AC	TGGCGAAGCAGGGCACATGCC	gi51954265gbCV165125.1CV165125	4	208-228	219	2	0.818218	3	1.5
mdm-miR164a_1ss4AC	TGGCGAAGCAGGGCACATGCC	gi51954590gbCV165450.1CV165450	4	248-268	259	2	0.818218	3	1.5
mtr-miR2673a_L-1_1ss21AT	CTCTTCCTCTTCCTCTTCCTC	gi51952171gbCV163031.1CV163031	2.5	38-58	49	2	0.992336	44	15.3333
mtr-miR2673a_L-1_1ss21AT	CTCTTCCTCTTCCTCTTCCTC	gi51956749gbCV167609.1CV167609	2.5	229-249	240	3	0.887258	44	14.8333
mtr-miR2673a_L-1_1ss21AT	CTCTTCCTCTTCCTCTTCCTC	gi51951421gbCV162281.1CV162281	2.5	335-355	346	3	0.887258	44	14.8333
mtr-miR2673a_L-1_1ss21AT	CTCTTCCTCTTCCTCTTCCTC	gi51960377gbCV171237.1CV171237	4	264-284	275	2	0.997439	4	0.8
mtr-miR319a-5p_L+2R-2	AGAGAGCTTCCTTCAGTCCAC	gi51960016gbCV170876.1CV170876	4	301-320	311	2	0.818218	2	2
osa-miR396c-3p_L-1_1ss2GC	CTCAAGAAAGCTGTGGGAAG	gi51955505gbCV166365.1CV166365	4	312-332	322	4	0.284516	1	1
osa-miR5072_L-4_1ss13GA	TCCCCAGCAGAGTCGCCA	gi51953064gbCV163924.1CV163924	3	201-218	209	3	0.388046	2	0.666667
osa-miR5072_L-4_1ss13GA	TCCCCAGCAGAGTCGCCA	gi51957436gbCV168296.1CV168296	3.5	2014-04-22	13	4	0.534781	1	0.5
osa-miR5072_L-4_1ss13GA	TCCCCAGCAGAGTCGCCA	gi51952295gbCV163155.1CV163155	3.5	539-557	548	4	0.534781	1	0.5
osa-miR5072_L-4_1ss13GA	TCCCCAGCAGAGTCGCCA	gi51958299gbCV169159.1CV169159	4	177-194	185	3	0.898915	5	2.5
osa-miR5072_L-4_1ss13GA	TCCCCAGCAGAGTCGCCA	gi51958400gbCV169260.1CV169260	4	638-655	646	3	0.898915	5	2.5
PC-3p-2674449_1	TTGAGATTGAATCTAGGCCCC	gi51955851gbCV166711.1CV166711	3.5	128-149	140	3	0.58233	5	1.25
PC-3p-72449_18	TTATCTTTTCTGTTTAAC	gi51953926gbCV164786.1CV164786	3	236-253	244	2	0.665807	5	5
PC-3p-72449_18	TTATCTTTTCTGTTTAAC	gi51959919gbCV170779.1CV170779	4	305-323	313	2	0.998908	4	0.5
PC-3p-72449_18	TTATCTTTTCTGTTTAAC	gi51958724gbCV169584.1CV169584	4	275-293	283	2	0.998908	4	0.5
PC-3p-72449_18	TTATCTTTTCTGTTTAAC	gi51956734gbCV167594.1CV167594	4	296-314	304	2	0.998908	4	0.5
PC-3p-72449_18	TTATCTTTTCTGTTTAAC	gi51956866gbCV167726.1CV167726	4	174-192	182	2	0.998908	4	0.5
PC-3p-72449_18	TTATCTTTTCTGTTTAAC	gi51955276gbCV166136.1CV166136	4	357-375	365	2	0.998908	4	0.5
PC-3p-72449_18	TTATCTTTTCTGTTTAAC	gi51958380gbCV169240.1CV169240	4	360-378	368	2	0.998908	4	0.5
PC-3p-72449_18	TTATCTTTTCTGTTTAAC	gi51956676gbCV167536.1CV167536	4	364-382	372	2	0.998908	4	0.5
PC-3p-72449_18	TTATCTTTTCTGTTTAAC	gi51951613gbCV162473.1CV162473	4	368-386	376	2	0.998908	4	0.5
PC-5p-434679_3	CCGTCTGCTTGCTTGCCTG	gi51957022gbCV167882.1CV167882	4	21-38	29	2	0.999915	601	60.1
PC-5p-434679_3	CCGTCTGCTTGCTTGCCTG	gi51953504gbCV164364.1CV164364	4	266-283	274	2	0.999915	613	61.3
PC-5p-434679_3	CCGTCTGCTTGCTTGCCTG	gi51957617gbCV168477.1CV168477	4	316-333	324	2	0.999915	620	62
PC-5p-434679_3	CCGTCTGCTTGCTTGCCTG	gi51956996gbCV167856.1CV167856	4	239-256	247	2	0.999915	607	60.7
PC-5p-434679_3	CCGTCTGCTTGCTTGCCTG	gi51960130gbCV170990.1CV170990	4	161-178	169	2	0.999915	601	60.1
PC-5p-434679_3	CCGTCTGCTTGCTTGCCTG	gi51956493gbCV167353.1CV167353	4	438-455	446	2	0.999915	615	61.5
PC-5p-434679_3	CCGTCTGCTTGCTTGCCTG	gi51956383gbCV167243.1CV167243	4	136-153	144	2	0.999915	597	59.7
ppt-miR166m_R-3	TCGGACCAGGCATCATTC	gi51956695gbCV167555.1CV167555	4	424-441	432	2	0.998908	6	1.83333
ppt-miR166m_R-3	TCGGACCAGGCATCATTC	gi51953523gbCV164383.1CV164383	4	285-303	294	2	0.998908	7	7
ppt-miR166m_R-3	TCGGACCAGGCATCATTC	gi51958718gbCV169578.1CV169578	4	48-64	56	4	0.931325	1	0.142857
ppt-miR166m_R-3	TCGGACCAGGCATCATTC	gi51955619gbCV166479.1CV166479	4	49-65	57	4	0.931325	1	0.142857
ppt-miR166m_R-3	TCGGACCAGGCATCATTC	gi51959843gbCV170703.1CV170703	4	52-68	60	4	0.931325	1	0.142857
ppt-miR166m_R-3	TCGGACCAGGCATCATTC	gi51958974gbCV169834.1CV169834	4	38-54	46	4	0.931325	1	0.142857
smo-miR396_R+1_1ss7GA	TTCCACAGCTTTCTTGAACCT	gi51954152gbCV165012.1CV165012	3.5	118-137	128	3	0.73007	3	1
smo-miR396_R+1_1ss7GA	TTCCACAGCTTTCTTGAACCT	gi51953108gbCV163968.1CV163968	3.5	127-146	137	3	0.73007	3	1
smo-miR396_R+1_1ss7GA	TTCCACAGCTTTCTTGAACCT	gi51952605gbCV163465.1CV163465	3.5	127-146	137	3	0.73007	3	1
stu-miR319-3p_R-3_1ss14TC	TTGGACTGAAGGGCTCCC	gi51956685gbCV167545.1CV167545	4	176-194	185	3	0.682061	2	1
stu-miR319-3p_R-3_1ss14TC	TTGGACTGAAGGGCTCCC	gi51961109gbCV171969.1CV171969	4	251-269	260	3	0.682061	2	1
tcc-miR530b_R+1	TGCATTTGCACCTGCACCTTC	gi51952001gbCV162861.1CV162861	4	34-53	45	4	0.488082	1	0.5
tcc-miR530b_R+1	TGCATTTGCACCTGCACCTTC	gi51957876gbCV168736.1CV168736	4	110-129	121	4	0.488082	1	0.5
vvi-miR3630-3p_L-2_1ss21AT	TGGGAATCTCTCTGATGCTC	gi51957660gbCV168520.1CV168520	3	203-221	212	2	0.987527	16	4
vvi-miR3630-3p_L-2_1ss21AT	TGGGAATCTCTCTGATGCTC	gi51959850gbCV170710.1CV170710	3	193-211	202	2	0.987527	16	4
vvi-miR3630-3p_L-2_1ss21AT	TGGGAATCTCTCTGATGCTC	gi51957831gbCV168691.1CV168691	3	333-351	342	2	0.987527	16	4
vvi-miR3630-3p_L-2_1ss21AT	TGGGAATCTCTCTGATGCTC	gi51952098gbCV162958.1CV162958	3	298-316	307	2	0.987527	16	4
zma-miR396f-3p_L-1_1ss2GC	CTCAAGAAAGCTGTGGGAAG	gi51955505gbCV166365.1CV166365	4	312-332	322	4	0.284516	1	1
zma-miR482-5p_R-1_1ss1TC	CGGGAGATGAAGGAGCCT	gi51952323gbCV163183.1CV163183	4	116-133	124	2	0.999802	5	0.833333
zma-miR482-5p_R-1_1ss1TC	CGGGAGATGAAGGAGCCT	gi51958162gbCV169022.1CV169022	4	308-325	316	2	0.999802	5	0.833333
zma-miR482-5p_R-1_1ss1TC	CGGGAGATGAAGGAGCCT	gi51958761gbCV169621.1CV169621	4	94-111	102	2	0.999802	5	0.833333
zma-miR482-5p_R-1_1ss1TC	CGGGAGATGAAGGAGCCT	gi51960584gbCV171444.1CV171444	4	95-112	103	2	0.999802	5	0.833333
zma-miR482-5p_R-1_1ss1TC	CGGGAGATGAAGGAGCCT	gi51959562gbCV170422.1CV170422	4	355-372	363	2	0.999802	5	0.833333
zma-miR482-5p_R-1_1ss1TC	CGGGAGATGAAGGAGCCT	gi51956430gbCV167290.1CV167290	4	401-418	409	2	0.999802	5	0.833333
