# Supplementary material for: Deep Sequencing Identifies Tissue-Specific MicroRNAs and Their Target Genes Involving in the Biosynthesis of Tanshinones in Salvia miltiorrhiza
Source: PLoS One. 2014 Nov 3;9(11):e111679. doi: 10.1371/journal.pone.0111679 (PMC4218800; doi:10.1371/journal.pone.0111679)
Supplement: Table S5 — The KEGG pathway annotation of the target genes identified in S. miltiorrhiza. (XLS) [file pone.0111679.s005.xls]

## Sheet: Test Result
gene	KO_ENTRY	Definition	EC	Pathway_Des
gi51951421gbCV162281.1CV162281	K02183	calmodulin	-	ko04020(Calcium signaling pathway);ko04070(Phosphatidylinositol signaling system);ko04114(Oocyte meiosis);ko04270(Vascular smooth muscle contraction);ko04626(Plant-pathogen interaction);ko04720(Long-term potentiation);ko04722(Neurotrophin signaling pathway);ko04740(Olfactory transduction);ko04744(Phototransduction);ko04745(Phototransduction - fly);ko04910(Insulin signaling pathway);ko04912(GnRH s…
gi51952052gbCV162912.1CV162912	K09422	myb proto-oncogene protein, plant	-	-
gi51952295gbCV163155.1CV163155	K01061	carboxymethylenebutenolidase	EC:3.1.1.45	ko00361(gamma-Hexachlorocyclohexane degradation);ko00364(Fluorobenzoate degradation);ko00627(1,4-Dichlorobenzene degradation)
gi51952323gbCV163183.1CV163183	K03231	elongation factor EF-1 alpha subunit	EC:3.6.5.3	-
gi51952605gbCV163465.1CV163465	K11294	nucleolin	-	ko05130(Pathogenic Escherichia coli infection)
gi51953064gbCV163924.1CV163924	K00626	acetyl-CoA C-acetyltransferase	EC:2.3.1.9	ko00071(Fatty acid metabolism);ko00072(Synthesis and degradation of ketone bodies);ko00280(Valine, leucine and isoleucine degradation);ko00310(Lysine degradation);ko00380(Tryptophan metabolism);ko00620(Pyruvate metabolism);ko00632(Benzoate degradation via CoA ligation);ko00640(Propanoate metabolism);ko00650(Butanoate metabolism);ko00900(Terpenoid backbone biosynthesis);ko02020(Two-component syste…
gi51953108gbCV163968.1CV163968	K11294	nucleolin	-	ko05130(Pathogenic Escherichia coli infection)
gi51953523gbCV164383.1CV164383	K02940	large subunit ribosomal protein L9e	-	ko03010(Ribosome)
gi51954849gbCV165709.1CV165709	K09498	T-complex protein 1 subunit zeta	-	-
gi51955619gbCV166479.1CV166479	K00789	S-adenosylmethionine synthetase	EC:2.5.1.6	ko00270(Cysteine and methionine metabolism);ko00450(Selenoamino acid metabolism)
gi51955967gbCV166827.1CV166827	K09422	myb proto-oncogene protein, plant	-	-
gi51956430gbCV167290.1CV167290	K03231	elongation factor EF-1 alpha subunit	EC:3.6.5.3	-
gi51956695gbCV167555.1CV167555	K09873	aquaporin TIP	-	-
gi51956749gbCV167609.1CV167609	K02183	calmodulin	-	ko04020(Calcium signaling pathway);ko04070(Phosphatidylinositol signaling system);ko04114(Oocyte meiosis);ko04270(Vascular smooth muscle contraction);ko04626(Plant-pathogen interaction);ko04720(Long-term potentiation);ko04722(Neurotrophin signaling pathway);ko04740(Olfactory transduction);ko04744(Phototransduction);ko04745(Phototransduction - fly);ko04910(Insulin signaling pathway);ko04912(GnRH s…
gi51957272gbCV168132.1CV168132	K09422	myb proto-oncogene protein, plant	-	-
gi51957938gbCV168798.1CV168798	K02183	calmodulin	-	ko04020(Calcium signaling pathway);ko04070(Phosphatidylinositol signaling system);ko04114(Oocyte meiosis);ko04270(Vascular smooth muscle contraction);ko04626(Plant-pathogen interaction);ko04720(Long-term potentiation);ko04722(Neurotrophin signaling pathway);ko04740(Olfactory transduction);ko04744(Phototransduction);ko04745(Phototransduction - fly);ko04910(Insulin signaling pathway);ko04912(GnRH s…
gi51958162gbCV169022.1CV169022	K03231	elongation factor EF-1 alpha subunit	EC:3.6.5.3	-
gi51958299gbCV169159.1CV169159	K00430	peroxidase	EC:1.11.1.7	ko00360(Phenylalanine metabolism);ko00680(Methane metabolism);ko00940(Phenylpropanoid biosynthesis)
gi51958400gbCV169260.1CV169260	K00430	peroxidase	EC:1.11.1.7	ko00360(Phenylalanine metabolism);ko00680(Methane metabolism);ko00940(Phenylpropanoid biosynthesis)
gi51958718gbCV169578.1CV169578	K00789	S-adenosylmethionine synthetase	EC:2.5.1.6	ko00270(Cysteine and methionine metabolism);ko00450(Selenoamino acid metabolism)
gi51958761gbCV169621.1CV169621	K03231	elongation factor EF-1 alpha subunit	EC:3.6.5.3	-
gi51958934gbCV169794.1CV169794	K09422	myb proto-oncogene protein, plant	-	-
gi51958940gbCV169800.1CV169800	K02183	calmodulin	-	ko04020(Calcium signaling pathway);ko04070(Phosphatidylinositol signaling system);ko04114(Oocyte meiosis);ko04270(Vascular smooth muscle contraction);ko04626(Plant-pathogen interaction);ko04720(Long-term potentiation);ko04722(Neurotrophin signaling pathway);ko04740(Olfactory transduction);ko04744(Phototransduction);ko04745(Phototransduction - fly);ko04910(Insulin signaling pathway);ko04912(GnRH s…
gi51958974gbCV169834.1CV169834	K00789	S-adenosylmethionine synthetase	EC:2.5.1.6	ko00270(Cysteine and methionine metabolism);ko00450(Selenoamino acid metabolism)
gi51959542gbCV170402.1CV170402	K02183	calmodulin	-	ko04020(Calcium signaling pathway);ko04070(Phosphatidylinositol signaling system);ko04114(Oocyte meiosis);ko04270(Vascular smooth muscle contraction);ko04626(Plant-pathogen interaction);ko04720(Long-term potentiation);ko04722(Neurotrophin signaling pathway);ko04740(Olfactory transduction);ko04744(Phototransduction);ko04745(Phototransduction - fly);ko04910(Insulin signaling pathway);ko04912(GnRH s…
gi51959562gbCV170422.1CV170422	K03231	elongation factor EF-1 alpha subunit	EC:3.6.5.3	-
gi51959843gbCV170703.1CV170703	K00789	S-adenosylmethionine synthetase	EC:2.5.1.6	ko00270(Cysteine and methionine metabolism);ko00450(Selenoamino acid metabolism)
gi51960584gbCV171444.1CV171444	K03231	elongation factor EF-1 alpha subunit	EC:3.6.5.3	-
gi51960600gbCV171460.1CV171460	K02183	calmodulin	-	ko04020(Calcium signaling pathway);ko04070(Phosphatidylinositol signaling system);ko04114(Oocyte meiosis);ko04270(Vascular smooth muscle contraction);ko04626(Plant-pathogen interaction);ko04720(Long-term potentiation);ko04722(Neurotrophin signaling pathway);ko04740(Olfactory transduction);ko04744(Phototransduction);ko04745(Phototransduction - fly);ko04910(Insulin signaling pathway);ko04912(GnRH s…
