# Supplementary material for: Deep Sequencing Identifies Tissue-Specific MicroRNAs and Their Target Genes Involving in the Biosynthesis of Tanshinones in Salvia miltiorrhiza
Source: PLoS One. 2014 Nov 3;9(11):e111679. doi: 10.1371/journal.pone.0111679 (PMC4218800; doi:10.1371/journal.pone.0111679)
Supplement: Table S6 — Primers of miRNAs used in this study. (XLS) [file pone.0111679.s006.xls]

## Sheet: Sheet2
miR_name		Sequence（5’-3’ ）
PC-5p-15285_237	RT prime	GTCGTATCCAGTGCAGGGTCCGAGGTATTCGCACTGGATACGACATTTAG
	Forward Primer	GCGGCGGTCCTTGGAGAGAGAG
PC-5p-1433_2156	RT prime	GTCGTATCCAGTGCAGGGTCCGAGGTATTCGCACTGGATACGACGCACTC
	Forward Primer	GCGGCGGTTACCTGTAGAAGCGG
PC-3p-1366_2253	RT prime	GTCGTATCCAGTGCAGGGTCCGAGGTATTCGCACTGGATACGACTGTTTG
	Forward Primer	GCGGCGGATTGGAAAGGTGAGA
PC-3p-5426_650	RT prime	GTCGTATCCAGTGCAGGGTCCGAGGTATTCGCACTGGATACGACCCAACT
	Forward Primer	GCGGCGGTCGACGGATATTGCA
mdm-miR399i	RT prime	GTCGTATCCAGTGCAGGGTCCGAGGTATTCGCACTGGATACGACAGTCTA
	Forward Primer	GCGGCGGTGCCAAAGGAGAGTT
zma-MIR167j-p3_1ss14CT	RT prime	GTCGTATCCAGTGCAGGGTCCGAGGTATTCGCACTGGATACGACTGAAAC
	Forward Primer	GCGGCGGTCAGATCATGTGGTA
Universal	Reverse Primer	GTGCAGGGTCCGAGGT
actin7	Forward Primer	GAGGTATTCTCACTTTGAAAT
	Reverse Primer	GTGCCACATATGCAAGCTTCT
		GTCGTATCCAGTGCAGGGTCCGAGGTATTCGCACTGGATACGACAGTCTA
		GCGGCGG TGCCAAAGGAGAGTT
		TGCCAAAGGAGAGTTGCCCTG
		TCAGATCATGTGGTAGTTTCA

## Sheet: Sheet1
miR_name	miR_sequence	Primer	Sequence（5’-3’ ）
rco-miR156f	TTGACAGAAGATAGAGAGCAC	RT prime	GTCGTATCCAGTGCAGGGTCCGAGGTATTCGCACTGGATACGACGTGCTCT
		Forward Primer	GCGGCGGTTGACAGAAGATAGA
ath-miR159a_R-1	TTTGGATTGAAGGGAGCTCT	RT prime	GTCGTATCCAGTGCAGGGTCCGAGGTATTCGCACTGGATACGACAGAGCTC
		Forward Primer	GCGGCGGTTTGGATTGAAGGGA
csi-miR164	TGGAGAAGCAGGGCACGTGCA	RT prime	GTCGTATCCAGTGCAGGGTCCGAGGTATTCGCACTGGATACGACTGCACGT
		Forward Primer	GCGGCGGTGGAGAAGCAGGGC
gma-miR168a	TCGCTTGGTGCAGGTCGGGAA	RT prime	GTCGTATCCAGTGCAGGGTCCGAGGTATTCGCACTGGATACGACTTCCCGA
		Forward Primer	GCGGCGGTCGCTTGGTGCAGGT
PC-3p-240808_5	AGGGAGTTCGCGGCGAAGC	RT prime	GTCGTATCCAGTGCAGGGTCCGAGGTATTCGCACTGGATACGACGCTTCGC
		Forward Primer	GCGGCGGAGGGAGTTCGCGGCG
PC-3p-294250_4	TGAACGGTCAGGATCTGGAC	RT prime	GTCGTATCCAGTGCAGGGTCCGAGGTATTCGCACTGGATACGACGTCCAGA
		Forward Primer	GCGGCGGTGAACGGTCAGGATC
PC-3p-115345_10	GCCGCGGCCGCTGGAACTCAGCGC	RT prime	GTCGTATCCAGTGCAGGGTCCGAGGTATTCGCACTGGATACGACGCGCTGA
		Forward Primer	GCGGCGGGCCGCGGCCGCTGGA
PC-5p-92321_13	TATATACGTGGTTTCTGATA	RT prime	GTCGTATCCAGTGCAGGGTCCGAGGTATTCGCACTGGATACGACTATCAGA
		Forward Primer	GCGGCGGTATATACGTGGTTTC
Universal		Reverse Primer	GTGCAGGGTCCGAGGT
actin7	Accession number HM051058 (NCBI)	Forward Primer	GCGACGAGGCTCAATCCAAGA
		Reverse Primer	GTAGCCACGTTCTGTGAGGAT
